# Supplementary material for: Effect of shell structure of Ti-immobilized metal ion affinity chromatography core-shell magnetic particles for phosphopeptide enrichment
Source: Sci Rep. 2019 Oct 31;9:15782. doi: 10.1038/s41598-019-51995-z (PMC6823385; doi:10.1038/s41598-019-51995-z)
Supplement: Supplementary file 2 — Table S1 [file 41598_2019_51995_MOESM2_ESM.xlsx]

## Sheet: M0_A
Sequence	# PSMs	# Proteins	# Protein Groups	Protein Group Accessions	Modifications	MH+ [Da]	pRS Probability	pRS Site Probabilities	pRS Score	A2	IonScore A2	Exp Value A2	B2	IonScore B2	Exp Value B2	C2	IonScore C2	Exp Value C2	# Missed Cleavages
LNELLATGTGIDTFGNVGEAR	13	1	1	Q12518	T9(Phospho)	2228.07	0.99979	T(7): 0.0; T(9): 100.0; T(13): 0.0	156.418	High	119.48	6.81391e-11	High	63.11	2.98078e-05	High	64.1	2.35178e-05	0
LAAVPAAGPASAGGAAAASGDAAAEEEK	16	1	1	P05319	S11(Phospho)	2461.14	0.999999	S(11): 100.0; S(19): 0.0	126.04	High	113.87	2.87758e-10	High	76.37	1.61818e-06	High	62.94	3.56474e-05	0
VCSPSQEASASSISASR	16	1	1	P38426	C2(Carbamidomethyl); S3(Phospho)	1803.76	0.999938	S(3): 100.0; S(5): 0.0; S(9): 0.0; S(11): 0.0; S(12): 0.0; S(14): 0.0; S(16): 0.0	153.51	High	113.72	1.76005e-10	High	117.27	7.74373e-11	High	98.45	5.82274e-09	0
AVSVSDLSYVANSQSSPLR	31	1	1	Q00955	S3(Phospho)	2059.98	0.999727	S(3): 100.0; S(5): 0.0; S(8): 0.0; Y(9): 0.0; S(13): 0.0; S(15): 0.0; S(16): 0.0	159.515	High	113.61	2.13619e-10	High	97.79	8.40023e-09	High	71.1	3.78032e-06	0
VADSGVSDSVDDLAK	37	1	1	P53297	S9(Phospho)	1557.67	0.999998	S(4): 0.0; S(7): 0.0; S(9): 100.0	187.051	High	111.52	2.29378e-10	High	101.76	2.19046e-09	High	86.59	7.15951e-08	0
LEGADDRLEADDSDDLENIDSGDLALYK	29	1	1	Q12513	S13(Phospho)	3147.36	1	S(13): 100.0; S(21): 0.0; Y(27): 0.0	165.383	High	105.38	2.93646e-09	High	84.72	3.4066e-07	High	83.73	4.29786e-07	1
GQLDLINDGEGSLSNFADNGK	5	1	1	P53852	S12(Phospho)	2243.99	0.999994	S(12): 100.0; S(14): 0.0	161.466	High	101.45	4.12141e-09	High	56.57	0.000130193	High	35.64	0.0158417	0
LEADDSDDLENIDSGDLALYK	8	1	1	Q12513	S6(Phospho)	2391.02	1	S(6): 100.0; S(14): 0.0; Y(20): 0.0	173.817	High	100.57	5.7312e-09	High	74.05	2.57579e-06	High	92.41	3.7662e-08	0
LIEVSSGLEDDSDVEELR	6	1	1	Q12156	S12(Phospho)	2084.93	1	S(5): 0.0; S(6): 0.0; S(12): 100.0	208.092	High	99.78	5.18091e-09	High	78.33	7.22712e-07	High	81.01	3.87137e-07	0
GAIVSGDNPEEEEDVDASEFEEDEVKPVR	3	1	1	P42838	S18(Phospho)	3270.4	0.999958	S(5): 0.0; S(18): 100.0	58.4939	High	99.13	1.26395e-08	High	72.98	5.20871e-06	High	65.8	2.68945e-05	0
SEQEFDAVADEDADDK	3	1	1	Q12176	S1(Phospho)	1863.69	1	S(1): 100.0	194.475	High	98.9	2.65379e-09	High	73.73	8.79059e-07	High	65.2	6.2513e-06	0
EEEAAEESDDDMGFGLFD	40	1	1	P05319	S8(Phospho)	2085.72	1	S(8): 100.0	226.905	High	98.6	2.5054e-09	High	95.55	5.15432e-09	High	92.75	9.4232e-09	0
GAIVSGDNPEEEEDVDASEFEEDEVKPVR	1	1	1	P42838	N8(Deamidated); S18(Phospho)	3271.39	0.999688	S(5): 0.0; S(18): 100.0	49.8317	High	93.26	5.21866e-08							0
SNAASCTENDVNATASNPPKSPSITVNEFFH	5	1	1	Q12044	C6(Carbamidomethyl); S21(Phospho)	3386.47	0.549999	S(1): 2.1; S(5): 2.1; T(7): 9.7; T(14): 9.7; S(16): 9.7; S(21): 55.0; S(23): 9.7; T(25): 2.1	25.5918	High	93.09	5.80499e-08							1
LSATSQTAASATPGVAQSR	6	1	1	P35197	S18(Phospho)	1883.89	1	S(2): 0.0; T(4): 0.0; S(5): 0.0; T(7): 0.0; S(10): 0.0; T(12): 0.0; S(18): 100.0	119.843	High	92.54	2.20367e-08	High	70.34	3.56471e-06				0
APPPKEEPAAPTSTATNMFSALMGESDDEE	6	1	1	P39935	S26(Phospho)	3200.34	0.99234	T(12): 0.0; S(13): 0.0; T(14): 0.0; T(16): 0.0; S(20): 0.8; S(26): 99.2	63.2562	High	91.62	6.16688e-08	High	87.16	1.78944e-07	High	80.02	9.23239e-07	1
YSSSGTPENITGEADDEDEDIIR	37	1	1	Q06146	S3(Phospho)	2593.06	0.2	Y(1): 20.0; S(2): 20.0; S(3): 20.0; S(4): 20.0; T(6): 20.0; T(11): 0.0	142.776	High	89.24	7.79072e-08	High	77.35	1.18178e-06	High	63.87	2.71965e-05	0
SELENAHQGPLEGSATVSTNSNSYNEK	95	1	1	P38695	N-Term(Acetyl); S21(Phospho)	2985.29	0.975515	S(1): 0.0; S(14): 0.0; T(16): 0.0; S(18): 0.0; T(19): 0.3; S(21): 97.6; S(23): 1.9; Y(24): 0.3	112.89	High	88.27	1.25702e-07	High	103.41	3.86491e-09	High	93.6	3.67983e-08	0
EEEAAEESDDDMGFGLFD	27	1	1	P05319	S8(Phospho); M12(Oxidation)	2101.72	1	S(8): 100.0	220.998	High	88	2.43281e-08	High	85.42	4.37794e-08	High	107.66	2.63949e-10	0
LIDENATENGLAGSPK	3	1	1	P31374	S14(Phospho)	1708.78	1	T(7): 0.0; S(14): 100.0	138.023	High	87.9	6.11422e-08	High	82.44	2.14097e-07	High	53.69	0.000162688	0
DEEAPSENEEDELFGEK	2	1	1	P41895	S6(Phospho)	2046.78	1	S(6): 100.0	167.789	High	87.7	4.86547e-08				High	42.5	0.00161111	0
LAAVPAAGPASAGGAAAASGDAAAEEEKEEEAAEESDDDMGFGLFD	2	1	1	P05319	S36(Phospho)	4447.87	0.990147	S(11): 0.1; S(19): 0.9; S(36): 99.0	30.1226	High	87.29	2.27512e-07							1
IEAALSDALAALQIEDPSADELRK	2	2	1	P11484	S18(Phospho)	2619.3	1	S(6): 0.0; S(18): 100.0	116.183	High	86.48	1.04469e-07	High	103.77	1.86163e-09				1
LSDDDSDIENDNDSDDAINR	8	1	1	P40187	S6(Phospho)	2317.87	0.996057	S(2): 0.4; S(6): 99.6; S(14): 0.0	144.314	High	85.87	8.96816e-08	High	36.9	0.0068092	High	38.79	0.00447919	0
RAAKPFITWLETAESDDDEEDDE	4	1	1	P38431	S15(Phospho)	2762.14	0.996087	T(8): 0.0; T(12): 0.4; S(15): 99.6	55.9477	High	85.82	2.06444e-07				High	68.95	1.02199e-05	1
RSSIGSQDSSDVEDVK	58	1	1	B3LLZ8	S9(Phospho)	1788.77	0.99684	S(2): 0.0; S(3): 0.0; S(6): 0.0; S(9): 99.7; S(10): 0.3	143.079	High	85.8	9.92926e-08	High	53.92	0.000144361	High	56.77	8.04695e-05	1
DKGAIVSGDNPEEEEDVDASEFEEDEVKPVR	9	1	1	P42838	S20(Phospho)	3513.52	0.999999	S(7): 0.0; S(20): 100.0	85.5985	High	85.47	3.11604e-07	High	85.28	3.29393e-07	High	74.92	3.61243e-06	1
NLENDTTSSPTQDLDEK	10	1	1	Q04279	S9(Phospho)	1986.83	0.949413	T(6): 0.0; T(7): 0.0; S(8): 2.5; S(9): 94.9; T(11): 2.5	186.487	High	85.31	1.26168e-07	High	47.26	0.000808106	High	36	0.0108011	0
YGNLNDSASNIGK	8	1	1	P38041	S7(Phospho)	1432.62	0.997828	Y(1): 0.0; S(7): 99.8; S(9): 0.2	102.139	High	85.19	8.1878e-08	High	67.32	5.18989e-06	High	75.27	8.33552e-07	0
TEQDDILETEASPAK	10	1	1	P17891	S12(Phospho)	1726.75	1	T(1): 0.0; T(9): 0.0; S(12): 100.0	159.017	High	85.17	1.19659e-07	High	90.88	3.2255e-08	High	82.35	2.29931e-07	0
EVQTVTWTLCGTPDYIAPEVITTKPYNK	17	1	1	P06245	C10(Carbamidomethyl); T12(Phospho)	3304.59	0.93169	T(4): 0.1; T(6): 0.4; T(8): 1.3; T(12): 93.2; Y(15): 4.8; T(22): 0.1; T(23): 0.1; Y(26): 0.0	45.5795	High	84.69	2.47077e-07	High	61.03	5.28536e-05	High	62.82	3.6411e-05	0
SYSAADNLQDSFQR	18	1	1	P40510	N-Term(Acetyl); S11(Phospho)	1723.71	1	S(1): 0.0; Y(2): 0.0; S(3): 0.0; S(11): 100.0	142.89	High	84.55	1.14696e-07	High	83.02	1.59394e-07	High	69.83	3.40054e-06	0
IVSNNSDDEDEDIGER	17	1	1	P47035	S6(Phospho)	1886.73	1	S(3): 0.0; S(6): 100.0	217.834	High	84.44	9.83914e-08	High	104.67	9.91165e-10	High	84.61	9.59982e-08	0
IASGLISPVLGEVSER	9	4	1	C7GL88	S7(Phospho)	1706.88	1	S(3): 0.0; S(7): 100.0; S(14): 0.0	145.921	High	84.36	9.93046e-08	High	69.56	2.93809e-06	High	84.47	9.61064e-08	0
TVSFSDDTTLTTHQNR	7	1	1	Q06636	S3(Phospho)	1902.83	0.499359	T(1): 49.9; S(3): 49.9; S(5): 0.1; T(8): 0.0; T(9): 0.0; T(11): 0.0; T(12): 0.0	77.3626	High	84.31	1.49384e-07	High	79.62	4.4367e-07				0
EEIDSEFEDEDFEK	2	1	1	P32501	S5(Phospho)	1840.67	1	S(5): 100.0	129.66	High	84.02	8.14351e-08				High	32.07	0.0131624	0
SENNGTVEDSESDMDDAK	13	1	1	A6ZQX9	S12(Phospho)	2022.72	0.93109	S(1): 0.0; T(6): 0.0; S(10): 6.9; S(12): 93.1	129.849	High	82.78	1.10718e-07	High	71.72	1.44017e-06	High	47.31	0.00039757	0
NPTVENFIEATNLLEK	1	1	1	A6ZRW3	T3(Phospho)	1911.91	1	T(3): 100.0; T(11): 0.0	163.005	High	82.75	2.34916e-07							0
FSSIVSNDIDMNFR	7	1	1	P43585	S6(Phospho)	1724.74	1	S(2): 0.0; S(3): 0.0; S(6): 100.0	160.275	High	82.54	1.90836e-07	High	49.01	0.000446519	High	94.67	1.19929e-08	0
DNQISTSDLLSDSQVR	12	1	1	Q03653	S5(Phospho)	1857.83	0.958547	S(5): 95.9; T(6): 4.0; S(7): 0.2; S(11): 0.0; S(13): 0.0	146.023	High	81.86	2.70752e-07	High	63.48	1.89146e-05	High	71.25	3.1608e-06	0
ALLELLDDSPVTPGETRPAYDGYEASK	23	1	1	P53252	T12(Phospho)	2987.4	0.900705	S(9): 4.8; T(12): 90.1; T(16): 4.8; Y(20): 0.4; Y(23): 0.0; S(26): 0.0	57.8517	High	80.96	6.26912e-07	High	75.68	2.06718e-06	High	88.17	1.17962e-07	0
SQVDGAGDVSNEEIAADDTK	4	1	1	P53438	S10(Phospho)	2100.87	1	S(1): 0.0; S(10): 100.0; T(19): 0.0	163.7	High	80.69	4.26977e-07	High	86.97	9.97515e-08				0
SSSPDSNTVIPVEELR	12	1	1	Q12034	S3(Phospho)	1809.83	0.926784	S(1): 3.7; S(2): 3.7; S(3): 92.7; S(6): 0.0; T(8): 0.0	165.263	High	80.67	4.02808e-07	High	45.12	0.0015319	High	60.28	4.65968e-05	0
LDDGDSDDENLDVNHIISR	9	1	1	P38351	S6(Phospho)	2221.93	1	S(6): 100.0; S(18): 0.0	129.545	High	80.38	5.11251e-07	High	70.25	5.07433e-06	High	50.97	0.00043671	0
LSLTDSTETIENNATVK	13	1	1	Q03497	S6(Phospho)	1915.9	0.910447	S(2): 2.9; T(4): 2.9; S(6): 91.0; T(7): 2.9; T(9): 0.1; T(15): 0.0	117.786	High	79.23	5.20579e-07	High	68.69	5.88828e-06	High	31.47	0.0311517	0
EGTPSANSSIQQEVGLPYSELLSR	24	1	1	P09064	T3(Phospho)	2642.24	0.910063	T(3): 91.0; S(5): 8.8; S(8): 0.1; S(9): 0.1; Y(18): 0.0; S(19): 0.0; S(23): 0.0	118.239	High	78.89	8.38001e-07	High	73.66	2.71662e-06	High	77.47	1.09227e-06	0
SSIGSQDSSDVEDVK	65	1	1	B3LLZ8	S8(Phospho)	1632.67	0.937577	S(1): 0.0; S(2): 0.0; S(5): 0.0; S(8): 93.8; S(9): 6.2	117.363	High	78.31	4.49353e-07	High	68.79	3.9771e-06	High	82.77	1.63025e-07	0
NDTYTDLASIASGRD	3	1	1	Q07657	S12(Phospho)	1678.7	0.999998	T(3): 0.0; Y(4): 0.0; T(5): 0.0; S(9): 0.0; S(12): 100.0	107.92	High	78.14	5.46324e-07	High	51.46	0.00025579				1
RPGLPDSPIFDK	12	3	1	P07265	S7(Phospho)	1421.69	1	S(7): 100.0	182.742	High	77.22	5.56683e-07	High	47.14	0.000566067	High	46.53	0.00061141	0
VAVSPFSSALEGEER	8	1	1	P39717	S4(Phospho)	1657.75	0.999999	S(4): 100.0; S(7): 0.0; S(8): 0.0	125.318	High	76.97	6.81082e-07	High	95.36	1.01438e-08	High	78.68	4.8177e-07	0
DSVDDNENSDDGLDIPK	7	1	1	Q06631	S9(Phospho)	1927.75	1	S(2): 0.0; S(9): 100.0	140.826	High	76.95	5.63124e-07	High	61.9	1.81752e-05	High	66.09	6.79061e-06	0
NSVSAAATTSTPPLPR	30	1	1	P40956	T11(Phospho)	1649.8	0.989475	S(2): 0.0; S(4): 0.0; T(8): 0.0; T(9): 0.5; S(10): 0.5; T(11): 98.9	118.849	High	76.91	5.99909e-07	High	71.79	1.94029e-06	High	87.63	5.04808e-08	0
IVTNNEEEVTVSK	3	1	1	P43638	T3(Phospho)	1541.71	1	T(3): 100.0; T(10): 0.0; S(12): 0.0	110.081	High	76.9	7.88111e-07	High	71.09	2.85539e-06	High	56.65	8.35891e-05	0
THSTYAFESNTNSVAASQMR	45	1	1	P32861	T1(Phospho)	2281.96	0.941148	T(1): 94.1; S(3): 5.5; T(4): 0.4; Y(5): 0.0; S(9): 0.0; T(11): 0.0; S(13): 0.0; S(17): 0.0	136.153	High	76.37	1.36559e-06	High	84.72	2.00349e-07	High	66.96	1.19011e-05	0
AISSDQLFGR	11	1	1	P38682	S3(Phospho)	1173.53	0.98062	S(3): 98.1; S(4): 1.9	141.812	High	76.27	4.53212e-07	High	50.19	0.000183781	High	50.83	0.000158599	0
ELDEIANSLENL	3	1	1	P40414	S8(Phospho)	1439.64	1	S(8): 100.0	182.742	High	76.23	6.71814e-07	High	76.44	6.57126e-07	High	60.73	2.37523e-05	0
FGDIDTATATPTELSTQPAK	7	1	1	A6ZRW3	T10(Phospho)	2143.98	0.995288	T(6): 0.0; T(8): 0.0; T(10): 99.5; T(12): 0.5; S(15): 0.0; T(16): 0.0	123.822	High	75.91	1.26942e-06							0
WNTANAANNAGSVSPTK	6	1	1	P40484	S14(Phospho)	1782.79	0.993318	T(3): 0.0; S(12): 0.3; S(14): 99.3; T(16): 0.3	134.472	High	75.64	1.22531e-06	High	38.07	0.00715055				0
GESEVSPQEQNQEQGSEPAAIEEPASQNITEK	10	1	1	P40040	S26(Phospho)	3520.53	0.961702	S(3): 0.0; S(6): 0.0; S(16): 0.0; S(26): 96.2; T(30): 3.8	60.5912	High	75.59	2.85858e-06	High	64.3	3.67634e-05	High	63.28	4.78587e-05	0
TLSDNETITSR	6	1	1	P47029	S3(Phospho)	1316.58	0.999695	T(1): 0.0; S(3): 100.0; T(7): 0.0; T(9): 0.0; S(10): 0.0	83.6783	High	75.57	6.4341e-07	High	75.42	6.66021e-07	High	58.09	3.4463e-05	0
LFESDEEETNGENIQINK	5	1	1	Q04500	S4(Phospho)	2188.94	1	S(4): 100.0; T(9): 0.0	146.528	High	75.44	1.78314e-06	High	57.61	0.000107843	High	47.46	0.00111812	0
RLDDGDSDDENLDVNHIISR	14	1	1	P38351	S7(Phospho)	2378.03	1	S(7): 100.0; S(19): 0.0	171.624	High	75.35	1.9328e-06	High	85.58	1.83448e-07	High	88.06	1.03324e-07	1
ASNFDSDDEMDENEIWSALVK	2	1	1	Q12176	S6(Phospho)	2495	0.997182	S(2): 0.3; S(6): 99.7; S(17): 0.0	159.542	High	74.96	1.79684e-06							0
EREEDDRLSEDDLDLLMENAGVER	3	1	1	P23615	S9(Phospho)	2928.26	1	S(9): 100.0	111.23	High	74.94	2.98664e-06	High	62.41	5.10964e-05	High	41.06	0.0071958	2
TKGEVNENSAPDLQR	5	1	1	P47122	S9(Phospho)	1737.79	1	T(1): 0.0; S(9): 100.0	123.187	High	74.75	1.27957e-06	High	46.24	0.000923402	High	46.86	0.000782009	1
TDAEIENSPASDLK	6	1	1	B3LNM2	N-Term(Acetyl); S8(Phospho)	1611.68	1	T(1): 0.0; S(8): 100.0; S(11): 0.0	178.775	High	74.68	1.11484e-06	High	78.04	5.11938e-07	High	64.66	1.11827e-05	0
NSALAVADDSDDGITR	10	1	1	Q12161	S10(Phospho)	1699.72	1	S(2): 0.0; S(10): 100.0; T(15): 0.0	138.735	High	74.42	1.36071e-06	High	80.39	3.44164e-07	High	80.48	3.37553e-07	0
VGDEGNAAESESDNVAASR	4	1	1	P23615	S10(Phospho)	1957.78	0.928711	S(10): 92.9; S(12): 7.1; S(18): 0.0	130.708	High	74.33	1.463e-06				High	74.41	1.40188e-06	0
STSYGAATIGSDEALANEK	4	1	1	P38080	S11(Phospho)	1964.86	0.999935	S(1): 0.0; T(2): 0.0; S(3): 0.0; Y(4): 0.0; T(8): 0.0; S(11): 100.0	131.444	High	74.27	1.6068e-06				High	73.06	2.17002e-06	0
VPTVGSYGVAGATLPETIPTSK	7	1	1	P38250	S6(Phospho)	2225.12	0.79876	T(3): 10.1; S(6): 79.9; Y(7): 10.1; T(13): 0.0; T(17): 0.0; T(20): 0.0; S(21): 0.0	76.3608	High	74.24	1.43901e-06	High	67.01	7.684e-06	High	30.08	0.0371101	0
EMSVDALQNYLQVK	3	1	1	P46367	S3(Phospho)	1717.79	1	S(3): 100.0; Y(10): 0.0	127.963	High	74.01	1.6543e-06	High	55.36	0.00012225	High	43.44	0.00191576	0
RDAETADIGDQSEVESDTEELKK	11	1	1	P20484	S16(Phospho)	2645.15	0.983297	T(5): 0.0; S(12): 0.0; S(16): 98.3; T(18): 1.7	88.533	High	73.99	3.21814e-06	High	75.53	2.25318e-06	High	69.7	8.56144e-06	2
LNGSSSSINSLQQSTR	17	1	1	Q07657	S4(Phospho)	1758.81	0.965817	S(4): 96.6; S(5): 3.3; S(6): 0.1; S(7): 0.0; S(10): 0.0; S(14): 0.0; T(15): 0.0	106.081	High	73.92	1.77207e-06	High	47.6	0.000760288	High	59.38	5.0925e-05	0
KRSNPTSASSSQSELSEQPK	28	1	1	P40433	T6(Phospho)	2228.03	0.979117	S(3): 0.2; T(6): 97.9; S(7): 1.5; S(9): 0.2; S(10): 0.2; S(11): 0.0; S(13): 0.0; S(16): 0.0	92.4042	High	73.89	2.26617e-06	High	58.75	7.3477e-05	High	64.47	1.97393e-05	2
GLDEDEDDGWSDEDESNNR	4	2	1	A6ZVS5	S11(Phospho)	2276.78	1	S(11): 100.0; S(16): 0.0	132.107	High	73.79	8.46106e-07	High	43.54	0.00088739	High	48.74	0.000269324	0
AASEPNGLQLASATSPTSSSAR	5	1	1	P53739	S3(Phospho)	2183.01	0.999999	S(3): 100.0; S(12): 0.0; T(14): 0.0; S(15): 0.0; T(17): 0.0; S(18): 0.0; S(19): 0.0; S(20): 0.0	93.2571	High	73.52	2.4766e-06	High	81.45	3.92089e-07	High	67.35	1.02439e-05	0
NAVSTKPTPPPAPEASAESGLSSK	96	1	1	P16862	S19(Phospho)	2403.15	0.99509	S(4): 0.0; T(5): 0.0; T(8): 0.0; S(16): 0.2; S(19): 99.5; S(22): 0.2; S(23): 0.0	94.7952	High	73.35	2.39282e-06	High	78.7	6.96065e-07	High	73.5	2.32275e-06	0
AKTMTSFESGMDQESLPK	15	5	1	C7GJG9	T3(Phospho)	2066.89	0.996485	T(3): 99.6; T(5): 0.3; S(6): 0.0; S(9): 0.0; S(15): 0.0	108.915	High	73.19	2.42745e-06	High	52.76	0.000261654	High	44.53	0.00175481	1
SMSPSNIASGEDR	18	1	1	P40052	S3(Phospho)	1430.57	0.997374	S(1): 0.1; S(3): 99.7; S(5): 0.1; S(9): 0.0	138.448	High	73.15	9.78028e-07	High	78.67	2.83208e-07	High	67.65	3.51312e-06	0
DAFLEATSEDEIISR	11	1	1	P16861	S8(Phospho)	1775.78	0.999317	T(7): 0.1; S(8): 99.9; S(14): 0.0	190.588	High	73.11	1.88131e-06	High	79.26	4.70157e-07	High	63.18	1.89932e-05	0
AFSSSSETVPLSK	13	1	1	Q07655	S5(Phospho)	1419.64	0.492429	S(3): 0.0; S(4): 49.2; S(5): 49.2; S(6): 1.4; T(8): 0.0; S(12): 0.0	101.409	High	73.01	1.4076e-06	High	54.47	0.000100572	High	39.57	0.00301966	0
EEEEAKEESDDDMGFGLFD	6	1	1	P05318	S9(Phospho)	2271.82	1	S(9): 100.0	144.491	High	72.76	1.45128e-06	High	68.33	4.01017e-06	High	48	0.000434261	1
KDEAIPELVEGQTFDADVE	6	1	1	A6ZWL1	T13(Phospho)	2184.96	1	T(13): 100.0	163.151	High	72.69	3.00893e-06	High	49.45	0.000644119	High	67.61	9.87401e-06	1
ALTAAEESDEERIAMK	4	1	1	P48234	S8(Phospho)	1843.82	0.999998	T(3): 0.0; S(8): 100.0	87.5335	High	72.47	2.52543e-06				High	64.93	1.44133e-05	1
NVSNIQSYSFEDMK	8	1	1	Q12305	S9(Phospho)	1741.72	0.999034	S(3): 0.0; S(7): 0.0; Y(8): 0.1; S(9): 99.9	164.118	High	71.78	2.14721e-06	High	71.92	2.07267e-06	High	41.38	0.00240531	0
SGSTNSLYDLAQPSLSSATPQQK	15	1	1	Q00816	T4(Phospho)	2460.14	0.246915	S(1): 24.7; S(3): 24.7; T(4): 24.7; S(6): 24.7; Y(8): 1.2; S(14): 0.0; S(16): 0.0; S(17): 0.0; T(19): 0.0	100.813	High	71.74	4.60881e-06	High	66.41	1.55878e-05	High	63.34	3.17693e-05	0
QNVSESSGSDDGSSIASR	17	1	1	P22579	S9(Phospho)	1862.75	0.915067	S(4): 0.0; S(6): 0.1; S(7): 8.4; S(9): 91.5; S(13): 0.0; S(14): 0.0; S(17): 0.0	111.725	High	71.68	2.27194e-06	High	58.71	4.5019e-05	High	41.56	0.00233559	0
LTYEPIDLSSILSDGEEK	7	1	1	P06105	S13(Phospho)	2088.97	0.999998	T(2): 0.0; Y(3): 0.0; S(9): 0.0; S(10): 0.0; S(13): 100.0	156.799	High	71.59	3.65782e-06	High	64.92	1.70233e-05	High	42	0.00339455	0
LEDIPVDDIDFSDLEEQYK	3	2	1	P06103	S12(Phospho)	2363.03	0.999986	S(12): 100.0; Y(18): 0.0	157.348	High	71.48	4.80069e-06				High	58.07	0.000106517	0
ISLSPSTESLADSK	21	1	1	P31374	S4(Phospho)	1514.7	0.953617	S(2): 4.4; S(4): 95.4; S(6): 0.2; T(7): 0.0; S(9): 0.0; S(13): 0.0	99.1577	High	71.35	2.27542e-06	High	53.76	0.000137157	High	61.39	2.35984e-05	0
SSTINNDSDSLSSPTK	41	1	1	P24276	S1(Phospho)	1732.73	0.333319	S(1): 33.3; S(2): 33.3; T(3): 33.3; S(8): 0.0; S(10): 0.0; S(12): 0.0; S(13): 0.0; T(15): 0.0	106.081	High	71.3	2.74285e-06	High	74.96	1.16332e-06	High	53.41	0.000157561	0
RNVYHTDAASDNASAPLGSNK	15	1	1	Q05812	S10(Phospho)	2268.01	0.999736	Y(4): 0.0; T(6): 0.0; S(10): 100.0; S(14): 0.0; S(19): 0.0	90.3794	High	71.27	5.73646e-06	High	76.26	1.79573e-06	High	59.8	8.04718e-05	1
RPTSPSISGSGSGGNSPSSSAGAR	17	1	1	P47116	S6(Phospho)	2240.99	0.332148	T(3): 33.2; S(4): 33.2; S(6): 33.2; S(8): 0.1; S(10): 0.1; S(12): 0.1; S(16): 0.0; S(18): 0.0; S(19): 0.0; S(20): 0.0	88.4304	High	71.09	4.41536e-06	High	59.32	6.94683e-05	High	56.19	0.000143781	0
LKNPNEDYEDDSEGLLPLNQESNAETCR	6	1	1	A6ZXL6	S12(Phospho); C27(Carbamidomethyl)	3330.43	0.999403	Y(8): 0.1; S(12): 99.9; S(22): 0.0; T(26): 0.0	94.5381	High	70.68	9.10219e-06	High	37.46	0.0191139	High	35.08	0.0328928	1
SDEEHTFETADAGSSATYPMQCSALRK	43	1	1	P23301	N-Term(Acetyl); T6(Phospho); C22(Carbamidomethyl)	3111.28	0.77091	S(1): 18.2; T(6): 77.1; T(9): 4.7; S(14): 0.0; S(15): 0.0; T(17): 0.0; Y(18): 0.0; S(23): 0.0	53.8454	High	70.47	7.3634e-06	High	67.82	1.36204e-05	High	74.09	3.24042e-06	1
DGFESAVGEEDSK	3	1	1	P25567	S5(Phospho)	1449.55	1	S(5): 100.0; S(12): 0.0	109.174	High	70.35	1.99737e-06	High	42.51	0.00122028	High	38.81	0.00284089	0
KAQEEEEDVATDSE	9	1	1	P38079	S13(Phospho)	1659.63	0.999169	T(11): 0.1; S(13): 99.9	179.535	High	70.33	2.11781e-06	High	60.79	1.90496e-05	High	51.18	0.000171849	1
DKEFTGSQDDGEDEYDLDK	12	1	1	P53725	S7(Phospho)	2285.87	0.951587	T(5): 4.8; S(7): 95.2; Y(15): 0.0	144.245	High	70.33	3.22073e-06	High	54.98	0.000112144	High	48.95	0.000435538	1
SSDITANDSSDEK	6	1	1	Q03656	S9(Phospho)	1448.55	0.953819	S(1): 0.0; S(2): 0.0; T(5): 0.0; S(9): 95.4; S(10): 4.6	122.429	High	70.28	1.56104e-06	High	41.75	0.00118965	High	37.22	0.00331924	0
NASPASLEYVEALYQFDPQQDGDLGLKPGDK	9	1	1	Q06449	S3(Phospho)	3445.59	0.14367	S(3): 14.4; S(6): 3.5; Y(9): 14.4; Y(14): 67.8	25.2224	High	70.21	9.5756e-06	High	90.12	9.36756e-08	High	82.23	5.93624e-07	0
SKSFVGTAEYVSPELLNDNYTDSR	8	1	1	Q03407	S1(Phospho)	2772.25	0.249746	S(1): 25.0; S(3): 25.0; T(7): 25.0; Y(10): 25.0; S(12): 0.1; Y(20): 0.0; T(21): 0.0; S(23): 0.0	85.771	High	70.13	7.68159e-06	High	55.98	0.00019986				1
KAEASGEAAEEAEDEE	3	1	1	P05755	S5(Phospho)	1744.65	1	S(5): 100.0	153	High	70.03	1.8472e-06	High	52.86	9.78277e-05	High	53.26	9.65369e-05	1
DENDGYASDEVGGTLSR	5	1	1	P08456	S8(Phospho)	1864.73	0.996832	Y(6): 0.3; S(8): 99.7; T(14): 0.0; S(16): 0.0	136.461	High	69.98	3.10929e-06	High	53.62	0.000134481	High	32.36	0.0179166	0
DYGDAFEGIENTSLSPK	8	1	1	Q12363	S15(Phospho)	1922.81	0.999823	Y(2): 0.0; T(12): 0.0; S(13): 0.0; S(15): 100.0	153.036	High	69.98	4.36506e-06	High	50.3	0.000404099	High	72.94	2.25369e-06	0
IYGKPVQEEDADIDNLPSDEEPYTNDDDVQDSEPR	8	1	1	Q08965	S18(Phospho)	4087.72	0.964819	Y(2): 0.5; S(18): 96.5; Y(23): 2.5; T(24): 0.5; S(32): 0.0	58.0121	High	69.84	1.23829e-05	High	48.13	0.00184502	High	55.14	0.000363608	0
HNDVIENVEEDKEVHTN	20	2	1	P0CT04	T16(Phospho)	2100.89	1	T(16): 100.0	138.914	High	69.81	5.76163e-06	High	73.11	2.70225e-06	High	68.97	6.94673e-06	1
TPTTAAATTTSSNANSR	18	1	1	P06102	S12(Phospho)	1731.76	0.993935	T(1): 0.0; T(3): 0.0; T(4): 0.0; T(8): 0.0; T(9): 0.0; T(10): 0.0; S(11): 0.6; S(12): 99.4; S(16): 0.0	123.982	High	69.74	3.6947e-06	High	49.26	0.000412055	High	50.25	0.000345998	0
GFIMPTSESAYISQSK	4	1	1	P14682	S13(Phospho)	1825.81	0.859684	T(6): 0.0; S(7): 0.0; S(9): 0.0; Y(11): 7.0; S(13): 86.0; S(15): 7.0	101.244	High	69.67	4.47223e-06							0
LTSLNVVAGSDLR	6	1	1	P00549	S3(Phospho)	1424.72	0.998576	T(2): 0.1; S(3): 99.9; S(10): 0.0	85.9987	High	69.65	2.28709e-06	High	57.23	4.08746e-05	High	65.07	6.58128e-06	0
SSSSTSNLSLNR	43	1	1	Q12044	S3(Phospho)	1332.58	0.933968	S(1): 3.2; S(2): 3.2; S(3): 93.4; S(4): 0.1; T(5): 0.0; S(6): 0.0; S(9): 0.0	131.326	High	69.33	3.19706e-06	High	57.57	4.82958e-05	High	60.2	2.61668e-05	0
AASEESDVEEDEDK	6	2	1	A6ZMA9	S6(Phospho)	1632.59	1	S(3): 0.0; S(6): 100.0	160.275	High	69.31	1.71727e-06	High	62.32	8.79207e-06	High	48.88	0.000193482	0
AAEAGETGAATSATEGDNNNNAAAGDK	9	1	1	A6ZXP4	S12(Phospho)	2558.04	0.952866	T(7): 0.0; T(11): 2.3; S(12): 95.3; T(14): 2.3	101.444	High	69.22	7.44373e-06	High	33.17	0.030435	High	60	6.285e-05	0
SMGLLDEYIDPTK	1	1	1	Q00816	S1(Phospho)	1561.69	1	S(1): 100.0; Y(8): 0.0; T(12): 0.0	142.611	High	68.92	4.64204e-06							0
STDVAAAQAQSKIDLTK	5	1	1	O94742	N-Term(Acetyl); S11(Phospho)	1868.91	0.999999	S(1): 0.0; T(2): 0.0; S(11): 100.0; T(16): 0.0	129.241	High	68.85	4.939e-06	High	63.87	1.53621e-05	High	54.71	0.000129648	1
ASYGSGGNSQNQEYSSDDNIDVNKNAK	27	1	1	Q07653	S16(Phospho)	2942.22	0.777529	S(2): 0.4; Y(3): 0.4; S(5): 1.3; S(9): 1.3; Y(14): 1.3; S(15): 17.7; S(16): 77.8	40.6022	High	68.43	1.18787e-05	High	73.77	3.49449e-06	High	68.24	1.23799e-05	1
TASGNIIPSSTGAAK	106	3	3	P00359;P00360;P00358	S3(Phospho)	1454.69	0.943546	T(1): 5.6; S(3): 94.4; S(9): 0.0; S(10): 0.0; T(11): 0.0	121.048	High	68.2	4.10175e-06	High	63.61	1.20419e-05	High	54.54	9.54487e-05	0
RKSEDAEEEEDEESSNK	1	1	1	P27476	S3(Phospho)	2090.81	1	S(3): 100.0; S(14): 0.0; S(15): 0.0	98.3539	High	68.18	4.9874e-06							2
KFEENVSVDDTTATPK	19	1	1	P07260	S7(Phospho)	1860.83	1	S(7): 100.0; T(11): 0.0; T(12): 0.0; T(14): 0.0	137.347	High	68.08	6.68287e-06	High	72.61	2.31373e-06	High	59.73	4.55985e-05	1
LDESDENEEALAK	5	1	1	Q08492	S4(Phospho)	1542.63	1	S(4): 100.0	124.86	High	67.96	3.77496e-06	High	76.22	5.87402e-07	High	78.23	3.69773e-07	0
LTLSNSPTAMFDSK	9	1	1	P40343	S6(Phospho)	1591.71	0.938122	T(2): 0.1; S(4): 3.0; S(6): 93.8; T(8): 3.0; S(13): 0.0	97.7509	High	67.82	6.65741e-06	High	60.73	3.48255e-05				0
LVVDPVLVATSGSSLAGK	8	2	1	Q08224	S11(Phospho)	1792.95	0.993805	T(10): 0.3; S(11): 99.4; S(13): 0.3; S(14): 0.0	161.307	High	67.75	3.14776e-06	High	87.58	3.28215e-08				0
VVDDLIEDSDDDDFSSDSSK	5	2	1	B3LRE5	S9(Phospho)	2282.88	0.999998	S(9): 100.0; S(15): 0.0; S(16): 0.0; S(18): 0.0; S(19): 0.0	124.903	High	67.7	6.97978e-06	High	56.93	8.39461e-05	High	48.21	0.000604032	0
SESTEVDVDGNAIR	18	1	1	P37303	S3(Phospho)	1571.66	0.958611	S(1): 3.9; S(3): 95.9; T(4): 0.2	141.545	High	67.66	5.52751e-06	High	63.54	1.4362e-05	High	70.07	3.17836e-06	0
SSGIDEDEVVTPAEDAK	16	1	1	Q08412	T11(Phospho)	1841.78	1	S(1): 0.0; S(2): 0.0; T(11): 100.0	139.97	High	67.48	7.50325e-06	High	66.59	9.23171e-06	High	74.36	1.54637e-06	0
KYSGNTATGPPQDTIK	16	1	1	Q07653	S3(Phospho)	1757.82	0.998767	Y(2): 0.1; S(3): 99.9; T(6): 0.0; T(8): 0.0; T(14): 0.0	184.991	High	67.35	7.55637e-06	High	68.72	5.56576e-06	High	40.9	0.00342608	1
EALAFDNDESDAQDDANNEK	7	1	1	P38968	S10(Phospho)	2290.87	1	S(10): 100.0	165.285	High	67.01	8.2812e-06	High	109.44	4.66996e-10	High	89.93	4.39528e-08	0
YQQSQDIFNIIDPDDDASFSSPPHR	12	1	1	P25569	S21(Phospho)	2972.28	0.875978	Y(1): 0.0; S(4): 0.0; S(18): 1.5; S(20): 10.9; S(21): 87.6	96.7555	High	66.73	1.79308e-05	High	54.77	0.00028608	High	47.41	0.0015568	0
NPSNSLQLQGGDITR	5	1	1	P36062	S3(Phospho)	1679.78	0.997857	S(3): 99.8; S(5): 0.2; T(14): 0.0	79.9875	High	66.68	8.3121e-06	High	49.84	0.00039893	High	40.51	0.00344565	0
IGPLVEDDSDEDQNDAISVR	7	1	1	P17065	S9(Phospho)	2266.98	1	S(9): 100.0; S(18): 0.0	122.374	High	66.63	1.37749e-05	High	99.11	7.79424e-09	High	53.79	0.000259055	0
SETTLDTTPEAESVPEK	18	1	1	P32074	T8(Phospho)	1913.83	0.995988	S(1): 0.0; T(3): 0.0; T(4): 0.0; T(7): 0.4; T(8): 99.6; S(13): 0.0	138.108	High	66.55	1.10544e-05	High	68.82	6.62661e-06	High	80.24	4.7785e-07	0
LAVLDPSILGER	3	1	1	Q07878	S7(Phospho)	1362.71	1	S(7): 100.0	87.7916	High	66.28	5.05158e-06	High	46.85	0.000415141	High	35.92	0.00551375	0
LFGTNPIAETEESGNEK	12	1	1	Q08208	S13(Phospho)	1915.84	0.999892	T(4): 0.0; T(10): 0.0; S(13): 100.0	106.874	High	66.22	1.13302e-05	High	42.5	0.00270205	High	45.62	0.00130499	0
MEELGIVTPVEK	6	1	1	P33298	N-Term(Acetyl); T8(Phospho)	1466.69	1	T(8): 100.0	162.94	High	66.18	7.10922e-06	High	44.23	0.00117047	High	61.71	1.98649e-05	0
LNDLDFGNSDAISLR	6	1	1	P39109	S13(Phospho)	1729.78	1	S(9): 0.0; S(13): 100.0	163.766	High	66.06	8.60904e-06	High	64.25	1.27409e-05	High	59.19	4.08507e-05	0
NPISSTVSSNQQSPK	7	2	1	A6ZRW5	S13(Phospho)	1653.75	0.999998	S(4): 0.0; S(5): 0.0; T(6): 0.0; S(8): 0.0; S(9): 0.0; S(13): 100.0	123.061	High	66.02	8.45117e-06	High	53.88	0.00013833	High	44.88	0.0010988	0
DSSDEASVSPIADNER	8	1	1	P39968	S7(Phospho)	1771.71	0.998652	S(2): 0.0; S(3): 0.0; S(7): 99.9; S(9): 0.1	106.081	High	65.99	9.73082e-06	High	34.99	0.0119493	High	54.18	0.000144566	0
MLGLGQSAQAYASDDALNMNQAKDK	8	1	1	P40168	M1(Oxidation); S13(Phospho)	2736.21	0.960891	S(7): 0.7; Y(11): 3.2; S(13): 96.1	78.9394	High	65.83	2.23601e-05	High	53.75	0.000356755	High	50.2	0.000802194	1
DLPSLGSNAAFANVK	6	1	1	P06105	S7(Phospho)	1583.75	0.999983	S(4): 0.0; S(7): 100.0	138.296	High	65.67	8.88943e-06	High	63.01	1.5126e-05	High	54.42	0.000109326	0
TVSSESYQSEQESSTPLLK	13	1	1	Q07532	S4(Phospho)	2179.97	0.802325	T(1): 6.4; S(3): 6.4; S(4): 80.2; S(6): 6.4; Y(7): 0.6; S(9): 0.0; S(13): 0.0; S(14): 0.0; T(15): 0.0	108.741	High	65.61	1.54844e-05	High	47.65	0.000975772	High	85.5	1.58816e-07	0
SASATGILGLR	9	1	1	P48524	S3(Phospho)	1125.57	0.94468	S(1): 5.2; S(3): 94.5; T(5): 0.3	81.1441	High	65.59	3.76819e-06	High	72.54	7.63344e-07	High	65.08	4.59475e-06	0
RASAGVESESSR	3	1	1	P47042	S3(Phospho)	1315.57	0.999998	S(3): 100.0; S(8): 0.0; S(10): 0.0; S(11): 0.0	77.2471	High	65.29	5.53148e-06	High	63.66	8.24458e-06	High	42.12	0.00117229	1
LDNSNSSESETVVNSENNLEKPSSLNIEK	11	1	1	Q04279	S6(Phospho)	3257.48	0.210867	S(4): 5.7; S(6): 21.1; S(7): 21.1; S(9): 21.1; T(11): 21.1; S(15): 5.7; S(23): 2.2; S(24): 2.2	12.1658	High	65.25	2.69282e-05	High	42.37	0.0052699	High	54.92	0.00029054	0
SNSLSSDGNSNQDVEIGK	3	1	1	Q02725	S10(Phospho)	1930.81	1	S(1): 0.0; S(3): 0.0; S(5): 0.0; S(6): 0.0; S(10): 100.0	144.744	High	65.16	1.29078e-05	High	37.98	0.00694203				0
RSTTEELNNVMNNTSK	6	4	1	C7GJG9	T3(Phospho)	1917.84	0.862685	S(2): 6.9; T(3): 86.3; T(4): 6.9; T(14): 0.0; S(15): 0.0	99.4418	High	65.16	1.32279e-05	High	37.63	0.00754191				1
EALALGASEEDLKLIQGLSDDDDAK	3	1	1	Q12176	S19(Phospho)	2696.26	0.999999	S(8): 0.0; S(19): 100.0	66.0954	High	65.09	2.01487e-05	High	70.57	5.65666e-06	High	65.14	1.93822e-05	1
LPSYEEAAGTPK	10	1	1	P38809	T10(Phospho)	1342.6	1	S(3): 0.0; Y(4): 0.0; T(10): 100.0	93.6663	High	64.94	8.24011e-06	High	61.5	1.77694e-05	High	60.77	2.1022e-05	0
RYSNTTINNANGGTSAGSTTGAALSR	16	1	1	P40463	S3(Phospho)	2622.2	0.704755	Y(2): 9.8; S(3): 70.5; T(5): 9.8; T(6): 9.8; T(14): 0.0; S(15): 0.0; S(18): 0.0; T(19): 0.0; T(20): 0.0; S(25): 0.0	95.37	High	64.88	2.55194e-05	High	69.33	9.14779e-06	High	59.3	9.2112e-05	1
NDQVSGSDAIQQQTMEPEPK	14	1	1	Q07653	S7(Phospho)	2281.97	0.994425	S(5): 0.6; S(7): 99.4; T(14): 0.0	134.679	High	64.73	2.02412e-05	High	71.25	4.50311e-06	High	40.94	0.00485643	0
ILYGGSANGSNAVTFK	8	1	1	P00942	S10(Phospho)	1678.79	0.999378	Y(3): 0.0; S(6): 0.0; S(10): 99.9; T(14): 0.1	115.829	High	64.73	1.15087e-05	High	69.96	3.75947e-06	High	56.37	8.07362e-05	0
RNSFAVIEFTPEVLDR	5	1	1	P33399	S3(Phospho)	1972.96	1	S(3): 100.0; T(10): 0.0	138.604	High	64.56	1.36129e-05	High	74.26	1.47739e-06	High	37.97	0.00628776	1
AGLDNVDAESK	7	1	1	P09064	S10(Phospho)	1198.5	1	S(10): 100.0	140.012	High	64.45	5.83248e-06	High	56.51	3.48437e-05	High	60.35	1.58682e-05	0
KIEVSSQESWGN	17	1	1	P15992	S9(Phospho)	1443.62	1	S(5): 0.0; S(6): 0.0; S(9): 100.0	133.684	High	64.28	1.01151e-05	High	64.26	1.01618e-05	High	61.65	1.78159e-05	1
LGSLVGQDSGYVGGLPK	11	1	1	P25293	S3(Phospho)	1726.85	1	S(3): 100.0; S(9): 0.0; Y(11): 0.0	136.856	High	64.25	1.38684e-05	High	95.78	9.60516e-09	High	83.53	1.53489e-07	0
NDFEIVLSEDEK	3	1	1	Q03654	S8(Phospho)	1517.65	1	S(8): 100.0	175.17	High	64.12	9.48781e-06	High	82.26	1.38173e-07	High	48.98	0.000297845	0
SHEGEEDLLEYSDNEQEIQIDASK	22	2	2	A6ZXP4;Q07478	N-Term(Acetyl); S12(Phospho)	2900.21	0.98923	S(1): 0.0; Y(11): 1.1; S(12): 98.9; S(23): 0.0	107.979	High	63.98	3.15356e-05	High	67	1.59421e-05	High	58.83	0.000103818	0
DIVADKPILGFNAFAALESEDEDDEA	5	2	1	A6ZPB3	S19(Phospho)	2874.26	1	S(19): 100.0	111.496	High	63.86	3.40432e-05	High	76.96	1.70361e-06	High	71.19	6.31831e-06	0
NFHAEVSTPQVLSAK	41	1	1	P48570	T8(Phospho)	1707.82	0.997581	S(7): 0.2; T(8): 99.8; S(13): 0.0	144.757	High	63.78	1.45112e-05	High	59.71	3.7898e-05	High	63.94	1.45918e-05	0
KAEASGEAADEADEADEE	3	1	1	O13516	S5(Phospho)	1916.7	1	S(5): 100.0	174.114	High	63.69	9.70568e-06	High	74.81	7.61502e-07	High	68.53	3.17737e-06	1
YVSPGLDTLTADPEESIER	5	2	1	A6ZZM4	Y1(Phospho)	2171.98	0.899628	Y(1): 90.0; S(3): 10.0; T(8): 0.0; T(10): 0.0; S(16): 0.0	99.4249	High	63.56	2.48913e-05	High	36.99	0.0116792				0
HIQEEEEQDVDMTGDEEQEEEPDREK	6	1	1	P28000	T13(Phospho)	3253.28	1	T(13): 100.0	60.0802	High	63.55	3.53698e-05	High	45.89	0.00206363	High	48.02	0.00126919	1
SSSVASTENIVENMLHPK	15	1	1	P38115	N-Term(Acetyl); S6(Phospho)	2064.93	0.932351	S(1): 0.4; S(2): 0.4; S(3): 0.4; S(6): 93.2; T(7): 5.6	114.892	High	63.51	2.35306e-05	High	61.91	3.4302e-05	High	53.58	0.000234175	0
AEYPVSQNENIGTLK	3	1	1	Q12443	S6(Phospho)	1742.81	0.999997	Y(3): 0.0; S(6): 100.0; T(13): 0.0	109.787	High	63.44	1.93161e-05	High	49.84	0.000447175	High	38.22	0.00646334	0
LEADDSDDLENIDSGDLALYKDSVR	4	1	1	Q12513	S6(Phospho)	2848.25	0.999669	S(6): 100.0; S(14): 0.0; Y(20): 0.0; S(23): 0.0	62.3325	High	63.42	3.83782e-05	High	71.28	6.34139e-06	High	63.41	3.82843e-05	1
FEQASESEPTTVSYEIAGNSPNAER	28	1	1	P00445	S20(Phospho)	2793.2	0.999993	S(5): 0.0; S(7): 0.0; T(10): 0.0; T(11): 0.0; S(13): 0.0; Y(14): 0.0; S(20): 100.0	80.7335	High	63.42	3.7036e-05	High	61.09	6.33711e-05	High	62.92	4.23209e-05	0
CTGGIILTASHNPGGPENDMGIK	30	1	1	P37012	C1(Carbamidomethyl); T8(Phospho)	2419.09	0.874947	T(2): 0.0; T(8): 87.5; S(10): 12.5	91.8222	High	63.34	2.89191e-05	High	56.91	0.000123547	High	55.76	0.000162462	0
CTGGIILTASHNPGGPENDMGIK	22	1	1	P37012	C1(Carbamidomethyl); S10(Phospho); M20(Oxidation)	2435.08	0.960653	T(2): 0.2; T(8): 3.7; S(10): 96.1	68.4131	High	63.3	3.15253e-05	High	59.95	6.83828e-05	High	60.96	5.40732e-05	0
DEGVPLLSPYSSSPQLR	13	1	1	P35724	Y10(Phospho)	1924.91	0.792526	S(8): 9.6; Y(10): 79.3; S(11): 9.6; S(12): 1.3; S(13): 0.2	79.1864	High	63.26	1.94254e-05	High	33.78	0.0170868	High	41.07	0.00312651	0
KLAALESPPPVLK	3	1	1	P21576	S7(Phospho)	1442.81	1	S(7): 100.0	141.539	High	63.11	6.42578e-06	High	52.5	6.52316e-05	High	34.89	0.00374612	1
QSSPANPIGTYEYSR	9	1	1	P31373	S3(Phospho)	1749.76	0.952019	S(2): 4.8; S(3): 95.2; T(10): 0.0; Y(11): 0.0; Y(13): 0.0; S(14): 0.0	135.564	High	62.97	2.03883e-05	High	47.26	0.000756425	High	74.81	1.30992e-06	0
AAASTLEDIEVK	12	1	1	P38431	T5(Phospho)	1326.62	0.998267	S(4): 0.2; T(5): 99.8	128.816	High	62.95	1.4145e-05	High	53.06	0.000141373	High	51.62	0.000196955	0
SIFSQEVVELPDSEDETQQVNK	15	4	1	A6ZRR2	S13(Phospho)	2601.17	0.999754	S(1): 0.0; S(4): 0.0; S(13): 100.0; T(17): 0.0	99.7879	High	62.85	4.16596e-05	High	49.4	0.000921393	High	59.24	9.52994e-05	0
KQTASPLSSSTEEPK	15	6	1	A6ZT54	S5(Phospho)	1669.77	0.989056	T(3): 0.1; S(5): 98.9; S(8): 0.9; S(9): 0.1; S(10): 0.0; T(11): 0.0	87.8095	High	62.63	2.07115e-05	High	69.18	4.71651e-06	High	43.36	0.0017507	1
YAAAAPAATSAASGDAAPAEEAAAEEEEESDDDMGFGLFD	7	1	1	P05317	S30(Phospho); M34(Oxidation)	4016.58	0.998717	Y(1): 0.0; T(9): 0.0; S(10): 0.0; S(13): 0.1; S(30): 99.9	45.2176	High	62.58	5.23369e-05	High	60.76	7.9245e-05	High	53.9	0.000383956	0
EEEAKEESDDDMGFGLFD	6	1	1	P02400	S8(Phospho)	2142.78	1	S(8): 100.0	132.842	High	62.56	1.38934e-05	High	62.51	1.48397e-05	High	29.27	0.0317055	1
DAFLEATSEDEIISRASSDASDLLR	14	1	1	P16861	S17(Phospho)	2791.27	0.803928	T(7): 0.0; S(8): 0.0; S(14): 0.3; S(17): 80.4; S(18): 18.1; S(21): 1.2	57.3826	High	61.99	4.59447e-05	High	50.74	0.000624489	High	48.96	0.000975801	1
AKTTQDIASDAK	14	1	1	Q07653	T3(Phospho)	1328.61	0.9986	T(3): 99.9; T(4): 0.1; S(9): 0.0	109.343	High	61.96	1.65248e-05	High	44.31	0.000961916	High	40.03	0.00257714	1
ITEIEDGQDGGVTPYSNESGLVNADLDVK	17	1	1	P04050	T13(Phospho)	3115.41	0.974689	T(2): 0.0; T(13): 97.5; Y(15): 1.2; S(16): 1.2; S(19): 0.0	78.698	High	61.8	5.92642e-05	High	72.71	4.7927e-06	High	57.49	0.000159434	0
LAALESPPPVLK	17	1	1	P21576	S6(Phospho)	1314.71	1	S(6): 100.0	115.738	High	61.79	1.09928e-05	High	58.91	2.13358e-05	High	57.82	2.75878e-05	0
LLSDDEYEDDNNNDSTNNDKDK	4	1	1	P54000	S3(Phospho)	2653.01	0.989692	S(3): 99.0; Y(7): 1.0; S(15): 0.0; T(16): 0.0	60.5646	High	61.75	3.4687e-05	High	34.67	0.0188509	High	62.1	3.22479e-05	1
SNENLSPNSSNPDLTKLNNGESGTIDTSK	29	1	1	P53897	N-Term(Acetyl); S9(Phospho)	3155.42	0.740256	S(1): 0.1; S(6): 4.3; S(9): 74.0; S(10): 17.2; T(15): 4.3; S(22): 0.0; T(24): 0.0; T(27): 0.0; S(28): 0.0	59.4168	High	61.74	6.45769e-05	High	45.59	0.0026612	High	57.75	0.000166957	1
SNSLITSTDPVEDHISK	8	1	1	Q06146	S1(Phospho)	1922.88	0.90767	S(1): 90.8; S(3): 9.2; T(6): 0.0; S(7): 0.0; T(8): 0.0; S(16): 0.0	92.4908	High	61.67	3.4515e-05	High	36.27	0.0119794	High	48.21	0.00075353	0
NSSATGSIGSETPDLEGTPGEESTQEETVK	9	1	1	Q12191	T12(Phospho)	3117.34	0.913049	S(2): 0.1; S(3): 0.1; T(5): 0.1; S(7): 0.6; S(10): 7.2; T(12): 91.3; T(18): 0.6; S(23): 0.0; T(24): 0.0; T(28): 0.0	75.4583	High	61.63	6.48593e-05	High	49.95	0.000991854				0
KRPTSPSISGSGSGGNSPSSSAGAR	6	1	1	P47116	T4(Phospho)	2369.09	0.73948	T(4): 73.9; S(5): 8.6; S(7): 8.6; S(9): 8.6; S(11): 0.2; S(13): 0.0; S(17): 0.0; S(19): 0.0; S(20): 0.0; S(21): 0.0	73.4993	High	61.63	4.39037e-05	High	35.56	0.0178597				1
STPVLYNCENEYSCINGIQELK	11	1	1	Q06151	T2(Phospho); C8(Carbamidomethyl); C14(Carbamidomethyl)	2711.18	0.333333	S(1): 33.3; T(2): 33.3; Y(6): 33.3; Y(12): 0.0; S(13): 0.0	89.9429	High	61.62	5.91552e-05	High	53.59	0.000373644	High	35.96	0.0215993	0
SVNHSSSTLQTDDISVDK	10	2	1	A6ZVS5	S5(Phospho)	2012.89	0.907835	S(1): 4.5; S(5): 90.8; S(6): 4.5; S(7): 0.2; T(8): 0.0; T(11): 0.0; S(15): 0.0	120.473	High	61.57	3.59808e-05							0
LSSSGSLDNYFEK	10	1	1	P53094	S3(Phospho)	1526.65	0.94823	S(2): 4.9; S(3): 94.8; S(4): 0.3; S(6): 0.0; Y(10): 0.0	98.717	High	61.52	1.95905e-05	High	43.7	0.00117949	High	53.92	0.000112529	0
SISGGTFGFR	41	1	1	Q07653	S1(Phospho)	1108.49	0.998477	S(1): 99.8; S(3): 0.2; T(6): 0.0	102.976	High	61.47	1.19046e-05	High	60.01	1.79586e-05	High	64.9	5.40401e-06	0
VHSYTDLAYR	29	1	1	P16862	S3(Phospho)	1304.57	0.998766	S(3): 99.9; Y(4): 0.1; T(5): 0.0; Y(9): 0.0	121.148	High	61.47	1.83916e-05	High	58.15	3.95021e-05	High	46.86	0.00052237	0
DYMGAAKSKLNDAVEYVSGR	2	1	1	P22943	S8(Phospho)	2254.02	0.999949	Y(2): 0.0; S(8): 100.0; Y(16): 0.0; S(18): 0.0	91.4797	High	61.47	4.68701e-05							2
DDLEAIQSNNEEDDEK	5	1	1	P25037	S8(Phospho)	1943.74	1	S(8): 100.0	138.774	High	61.34	2.03828e-05	High	58.25	4.23435e-05	High	46.72	0.000604391	0
AAADALSDLEIK	3	1	1	P09938	S7(Phospho)	1296.61	1	S(7): 100.0	131.169	High	61.26	2.06121e-05	High	59.48	2.98144e-05	High	62.11	1.62407e-05	0
ALLELLDDSPVTPGEARPAYDGYEASR	6	1	1	Q12230	T12(Phospho)	2985.4	0.866931	S(9): 13.3; T(12): 86.7; Y(20): 0.0; Y(23): 0.0; S(26): 0.0	71.3614	High	61.24	5.52067e-05	High	75.47	2.08303e-06	High	72.87	3.80341e-06	0
FVETTVENSNLNVNR	13	1	1	P34216	S9(Phospho)	1815.83	0.999999	T(4): 0.0; T(5): 0.0; S(9): 100.0	146.421	High	61.2	3.11396e-05	High	78.31	5.48963e-07	High	62.59	2.1454e-05	0
GYSNTDSNSDRDVIPGSFR	38	1	1	Q07653	S9(Phospho)	2166.92	0.999375	Y(2): 0.0; S(3): 0.0; T(5): 0.0; S(7): 0.1; S(9): 99.9; S(17): 0.0	131.444	High	61.2	4.26321e-05	High	47.46	0.00100595	High	57.36	0.000102754	1
QLKPTEPNVSYICSR	7	1	1	P38615	Y11(Phospho); C13(Carbamidomethyl)	1871.88	0.931712	T(5): 0.0; S(10): 6.8; Y(11): 93.2; S(14): 0.1	68.5483	High	61.13	3.52688e-05	High	42.89	0.00242115	High	45	0.00147362	0
ESTPATFITGGDAFNSVDIPYELTPEEQKDK	10	2	1	A6ZZY2	S2(Phospho)	3479.59	0.236673	S(2): 23.7; T(3): 23.7; T(6): 23.7; T(9): 23.7; S(16): 4.2; Y(21): 0.9; T(24): 0.3	25.5918	High	61.03	7.67166e-05	High	57.69	0.000167067	High	102.93	4.9889e-09	1
FTPTSNFGQSIIK	7	1	1	P34216	T4(Phospho)	1519.73	0.97199	T(2): 0.0; T(4): 97.2; S(5): 2.8; S(10): 0.0	101.409	High	60.93	2.3208e-05	High	52.89	0.000152671	High	50.98	0.000232216	0
LLTPQTSSNHALSK	17	1	1	Q06146	S8(Phospho)	1576.78	0.948525	T(3): 0.0; T(6): 0.3; S(7): 4.9; S(8): 94.9; S(13): 0.0	106.468	High	60.92	2.56483e-05	High	56.24	7.60589e-05	High	45.12	0.000984351	0
KYEVNFDTDDDTDSGKR	5	1	1	Q06338	T8(Phospho)	2084.85	0.999678	Y(2): 0.0; T(8): 100.0; T(12): 0.0; S(14): 0.0	57.7183	High	60.92	3.51552e-05	High	44.48	0.00152026	High	48.53	0.000587078	2
EEPAAPTSTATNMFSALMGESDDEE	1	1	1	P39935	S21(Phospho)	2710.05	1	T(7): 0.0; S(8): 0.0; T(9): 0.0; T(11): 0.0; S(15): 0.0; S(21): 100.0	146.533	High	60.82	4.5868e-05							0
EQAEASIDNLKNEATPEAEQVK	11	1	1	Q08245	T15(Phospho)	2494.14	0.999998	S(6): 0.0; T(15): 100.0	66.1006	High	60.81	5.87949e-05	High	47.24	0.00134708	High	42.93	0.00363408	1
SSSQLDQLNSCSSVTDPSK	9	1	1	P11792	S2(Phospho); C11(Carbamidomethyl)	2119.89	0.333333	S(1): 33.3; S(2): 33.3; S(3): 33.3; S(10): 0.0; S(12): 0.0; S(13): 0.0; T(15): 0.0; S(18): 0.0	111.362	High	60.78	4.91335e-05	High	53.95	0.000243442	High	75.17	1.81237e-06	0
SIAVDAVDDEDDEEEDEEEEEEMDSDLK	2	1	1	Q12161	S25(Phospho)	3309.22	0.999999	S(1): 0.0; S(25): 100.0	60.9189	High	60.76	4.45334e-05				High	40.96	0.00426493	0
SEDLSPTSSR	17	1	1	Q9P305	N-Term(Acetyl); S5(Phospho)	1200.48	0.97264	S(1): 0.0; S(5): 97.3; T(7): 2.7; S(8): 0.0; S(9): 0.0	124.771	High	60.73	1.12845e-05	High	44.22	0.000497652	High	63.89	5.90022e-06	0
DEDEIEGLAASDDEQSGTHK	14	1	1	P53927	S11(Phospho)	2225.88	0.999999	S(11): 100.0; S(16): 0.0; T(18): 0.0	111.36	High	60.73	4.01507e-05	High	43.14	0.00230997	High	40.3	0.00448895	0
VYEATPFDPITVKPSDK	2	1	1	P32561	T5(Phospho)	1986.95	0.996036	Y(2): 0.4; T(5): 99.6; T(11): 0.0; S(15): 0.0	90.7954	High	60.68	3.7965e-05							0
AAEAGETGAATSATEGDNNNNTAAGDK	14	1	1	Q07478	T14(Phospho)	2588.04	0.786093	T(7): 7.1; T(11): 7.1; S(12): 7.1; T(14): 78.6; T(22): 0.1	57.6313	High	60.47	5.97239e-05	High	59.2	8.05517e-05	High	64.07	2.61292e-05	0
RNPDFEDDDFLGGDFDEDEIDEESSEEEEEEK	10	1	1	P38911	S24(Phospho)	3889.45	0.872469	S(24): 87.2; S(25): 12.8	75.8322	High	60.33	5.57952e-05	High	67.28	1.1514e-05	High	49.77	0.000648448	1
ISPLSASASGPLTLQK	8	1	1	Q12224	S2(Phospho)	1649.86	0.999997	S(2): 100.0; S(5): 0.0; S(7): 0.0; S(9): 0.0; T(13): 0.0	99.6953	High	60.29	2.19353e-05	High	63.27	1.04321e-05	High	64.88	8.04591e-06	0
SDEEHTFETADAGSSATYPMQCSALR	25	1	1	P23301	N-Term(Acetyl); S1(Phospho); C22(Carbamidomethyl)	2983.19	0.873572	S(1): 87.4; T(6): 12.3; T(9): 0.3; S(14): 0.0; S(15): 0.0; T(17): 0.0; Y(18): 0.0; S(23): 0.0	85.7986	High	60.24	6.52431e-05	High	54.54	0.00024117	High	44.81	0.00229937	0
EAAESPEEADVEMS	5	1	1	P32379	S5(Phospho); M13(Oxidation)	1589.56	1	S(5): 100.0; S(14): 0.0	141.009	High	60.22	1.21202e-05	High	43.15	0.000605215	High	41.37	0.000908175	0
MNSATSQEDLFNETK	4	1	1	Q03897	M1(Oxidation); S6(Phospho)	1810.73	0.996261	S(3): 0.0; T(5): 0.4; S(6): 99.6; T(14): 0.0	128.926	High	60.2	2.42568e-05	High	40.62	0.00221075				0
EESVGSDDDATAANQQVYLK	7	1	1	Q03305	S6(Phospho)	2219.94	0.912588	S(3): 8.7; S(6): 91.3; T(11): 0.0; Y(18): 0.0	108.753	High	60.17	5.24559e-05	High	55.15	0.000169701	High	70.19	5.31721e-06	0
VNEQETSAQEQEEETAEPSEENEDRVPEVDGEEVQEEAEEK	10	2	1	A6ZZR2	Q9(Deamidated); S19(Phospho)	4784.97	0.932702	T(6): 0.0; S(7): 0.0; T(15): 6.7; S(19): 93.3	54.4116	High	60.13	0.000131795	High	38.1	0.0207929				1
GPSSITDFLNLK	8	1	1	P36041	S4(Phospho)	1371.66	0.990367	S(3): 0.5; S(4): 99.0; T(6): 0.5	90.3113	High	60.12	2.30541e-05	High	50.53	0.000197381	High	48.18	0.000342883	0
KSFSTTKPTEYNLPK	1	1	1	Q07653	S2(Phospho)	1820.89	0.995076	S(2): 99.5; S(4): 0.4; T(5): 0.0; T(6): 0.0; T(9): 0.0; Y(11): 0.0	80.6074	High	60.12	3.70617e-05							1
EEEEDVDDVESVQDLEVK	3	1	1	P36159	S11(Phospho)	2185.9	1	S(11): 100.0	179.921	High	60.11	4.95295e-05	High	70.71	4.30535e-06	High	46.85	0.00104095	0
DQGLLSQESNDGNIDSALLSEGATLK	8	1	1	P17106	S9(Phospho)	2755.28	0.871376	S(6): 12.8; S(9): 87.1; S(16): 0.0; S(20): 0.0; T(24): 0.0	73.2246	High	60.05	6.35145e-05	High	51.29	0.000478504	High	54.99	0.00020412	0
IDTSVIDAESDSTPNTAR	10	1	1	P09959	S10(Phospho)	1971.86	0.998144	T(3): 0.0; S(4): 0.0; S(10): 99.8; S(12): 0.2; T(13): 0.0; T(16): 0.0	95.2745	High	59.91	5.08938e-05	High	45.54	0.00141023				0
MLGLGQSAQAYASDDALNMNQAK	8	1	1	P40168	S13(Phospho)	2477.09	0.999881	S(7): 0.0; Y(11): 0.0; S(13): 100.0	102.692	High	59.89	7.79495e-05	High	47.48	0.00136666	High	49.44	0.000855496	0
GSINNNFNTNNNSNTDLDRDWK	2	1	1	A6ZXG9	S13(Phospho)	2633.11	0.833344	S(2): 3.7; T(9): 3.7; S(13): 83.3; T(15): 9.3	25.8187	High	59.8	8.5498e-05							1
ETVDDDSETLNQLQDR	12	1	1	P38809	S7(Phospho)	1957.81	0.995379	T(2): 0.0; S(7): 99.5; T(9): 0.5	125.969	High	59.79	4.54452e-05	High	75.86	1.12977e-06	High	76.04	1.08016e-06	0
CTGGGIILTASHNPGGPENDLGIK	5	1	1	P33401	C1(Carbamidomethyl); T2(Phospho)	2458.15	0.948321	T(2): 94.8; T(9): 2.6; S(11): 2.6	52.1577	High	59.76	7.67778e-05	High	55.53	0.000201947				0
ASYGSGGNSQNQEYSSDDNIDVNK	35	1	1	Q07653	S15(Phospho)	2629.04	0.841257	S(2): 0.0; Y(3): 0.0; S(5): 0.0; S(9): 0.0; Y(14): 2.4; S(15): 84.1; S(16): 13.5	78.1819	High	59.52	6.15392e-05	High	54.03	0.000222394	High	63.94	2.27051e-05	0
SLSHSGLDDGLEQGLNR	4	1	1	P34217	S3(Phospho)	1877.85	0.869196	S(1): 6.5; S(3): 86.9; S(5): 6.5	74.2016	High	59.39	5.73674e-05	High	32.59	0.0273201				0
YFDSGDYALQK	6	1	1	P53897	S4(Phospho)	1386.57	0.999997	Y(1): 0.0; S(4): 100.0; Y(7): 0.0	139.179	High	59.21	2.02116e-05	High	60.14	1.52988e-05	High	56.16	3.89786e-05	0
DISASSPNLGGILK	11	1	1	Q08548	S5(Phospho)	1451.72	0.964434	S(3): 0.1; S(5): 96.4; S(6): 3.4	125.861	High	59.21	3.10071e-05	High	54.7	9.25045e-05	High	51.23	0.000195119	0
HSSPDPYGINDK	10	1	1	P47083	S3(Phospho)	1409.58	0.999474	S(2): 0.1; S(3): 99.9; Y(7): 0.0	167.072	High	59.19	2.63903e-05	High	68.07	3.36863e-06	High	49.76	0.000227216	0
RYSNTTINNANGGTSAGSTTGAALSR	10	1	1	P40463	N4(Deamidated); T5(Phospho)	2623.2	0.749333	Y(2): 1.9; S(3): 11.6; T(5): 74.9; T(6): 11.6; T(14): 0.0; S(15): 0.0; S(18): 0.0; T(19): 0.0; T(20): 0.0; S(25): 0.0	92.3716	High	59.06	9.00198e-05							1
SFDDLHKATER	32	1	1	P17709	N-Term(Acetyl); S1(Phospho)	1440.62	1	S(1): 100.0; T(9): 0.0	96.496	High	59.05	3.18596e-05	High	59.09	2.97178e-05	High	57.75	4.36489e-05	1
HRESLGLDDDEAEEQAMYTR	3	1	1	P38439	S4(Phospho); M17(Oxidation)	2461.01	1	S(4): 100.0; Y(18): 0.0; T(19): 0.0	112.89	High	58.8	8.22592e-05	High	76.84	1.28659e-06	High	72.75	3.31537e-06	1
NGSTPDTQTASAGSDNVGK	9	1	1	P10823	T4(Phospho)	1886.78	0.90419	S(3): 9.6; T(4): 90.4; T(7): 0.0; T(9): 0.0; S(11): 0.0; S(14): 0.0	94.0508	High	58.75	4.9807e-05	High	44.1	0.00150171	High	55.57	0.000104693	0
GGSLSPTPEAFNDTR	5	1	1	P13186	S5(Phospho)	1628.7	0.889296	S(3): 5.5; S(5): 88.9; T(7): 5.5; T(14): 0.0	80.6074	High	58.58	4.77044e-05	High	40.95	0.00275609				0
SNSLQSSTMTLNQK	8	1	1	P39732	S3(Phospho)	1618.72	0.968596	S(1): 3.1; S(3): 96.9; S(6): 0.0; S(7): 0.0; T(8): 0.0; T(10): 0.0	97.7509	High	58.55	5.0758e-05	High	46.93	0.00074416	High	40.03	0.00360998	0
AAADALSDLEIKDSK	6	1	1	P09938	S14(Phospho)	1626.77	1	S(7): 0.0; S(14): 100.0	120.375	High	58.51	4.49563e-05	High	52.18	0.000188866	High	67.27	5.84061e-06	1
NEATPEAEQVK	6	1	1	Q08245	T4(Phospho)	1295.55	1	T(4): 100.0	112.801	High	58.46	3.35731e-05	High	47.55	0.000429812	High	51.67	0.000167129	0
THSTYAFESNTNSVAASQMR	36	1	1	P32861	S3(Phospho); M19(Oxidation)	2297.96	0.791122	T(1): 6.9; S(3): 79.1; T(4): 6.9; Y(5): 6.9; S(9): 0.1; T(11): 0.0; S(13): 0.0; S(17): 0.0	104.032	High	58.45	7.73032e-05	High	51.66	0.000366757	High	59.39	6.16254e-05	0
YGGHSMSDPGTTYR	30	1	1	P16387	S5(Phospho)	1608.62	0.987849	Y(1): 0.6; S(5): 98.8; S(7): 0.6; T(11): 0.0; T(12): 0.0; Y(13): 0.0	88.478	High	58.4	3.30283e-05	High	51.71	0.000153455	High	45.32	0.000674191	0
KLEHNQPSISYICSR	10	1	1	P21965	Y11(Phospho); C13(Carbamidomethyl)	1911.88	0.944618	S(8): 0.0; S(10): 5.5; Y(11): 94.5; S(14): 0.0	83.4484	High	58.27	7.01489e-05	High	55.96	0.000120165	High	40.45	0.00427345	1
KELGDAYVSSDEEF	20	1	1	P16521	S10(Phospho)	1668.67	0.9687	Y(7): 0.0; S(9): 3.1; S(10): 96.9	158.77	High	58.09	4.8745e-05	High	69.76	3.29199e-06	High	49.28	0.00036649	1
SSSPEENPITSMPSEK	6	1	1	P39969	S3(Phospho)	1799.75	0.930535	S(1): 0.5; S(2): 6.4; S(3): 93.1; T(10): 0.0; S(11): 0.0; S(14): 0.0	94.0151	High	58.02	5.47431e-05	High	33.98	0.014238				0
SLPVFASADDYAQYLDQDSD	1	1	1	Q12176	S19(Phospho)	2299.93	1	S(1): 0.0; S(7): 0.0; Y(11): 0.0; Y(14): 0.0; S(19): 100.0	148.928	High	58.02	7.76974e-05							0
GSEAEDDINNVSK	5	1	1	Q12114	S2(Phospho)	1457.58	1	S(2): 100.0; S(12): 0.0	89.9852	High	58	3.35997e-05	High	52.25	0.000125387	High	52.36	0.000123122	0
DASSLSPTSAGSR	24	1	1	P35817	S6(Phospho)	1315.56	0.993695	S(3): 0.0; S(4): 0.0; S(6): 99.4; T(8): 0.6; S(9): 0.1; S(12): 0.0	100.024	High	57.98	3.01724e-05	High	58.57	2.62701e-05	High	61.97	1.23254e-05	0
SENNGTVEDSESDMDDAK	20	1	1	A6ZQX9	N4(Deamidated); S10(Phospho)	2023.7	0.910241	S(1): 0.0; T(6): 4.5; S(10): 91.0; S(12): 4.5	120.473	High	57.98	2.61122e-05	High	53.58	6.99456e-05	High	51.82	0.000107856	0
RAESVEPVENNVETAK	1	1	1	P38904	S4(Phospho)	1851.85	0.999837	S(4): 100.0; T(14): 0.0	45.7464	High	57.98	8.08046e-05							1
VCGAEGLPGSSSSGDAQPLIDLDSTPAPEQADENK	11	1	1	P41811	C2(Carbamidomethyl); T25(Phospho)	3592.58	0.794011	S(10): 0.0; S(11): 0.0; S(12): 0.0; S(13): 0.0; S(24): 20.6; T(25): 79.4	51.2584	High	57.85	0.000179234	High	72.95	5.57436e-06	High	42.44	0.0062547	0
NAVSTKPTPPPAPEASAESGLSSK	17	1	1	P16862	N1(Deamidated); S19(Phospho)	2404.13	0.973311	S(4): 0.0; T(5): 0.0; T(8): 0.0; S(16): 2.2; S(19): 97.3; S(22): 0.4; S(23): 0.1	76.8041	High	57.83	9.31212e-05	High	62.13	3.41692e-05	High	56.96	0.000111661	0
KNPDEDEFLINSDDEM	6	1	1	Q08412	S12(Phospho); M16(Oxidation)	2006.77	1	S(12): 100.0	228.264	High	57.74	5.14057e-05	High	59.06	3.73117e-05	High	61.89	1.98996e-05	1
VLSENDGDVSPSVLK	6	1	1	P40361	S10(Phospho)	1638.77	0.999981	S(3): 0.0; S(10): 100.0; S(12): 0.0	141.707	High	57.53	8.17676e-05	High	59.79	4.7072e-05	High	69.12	5.5169e-06	0
NKKNPDEDEFLINSDDEM	7	1	1	Q08412	S14(Phospho)	2232.91	1	S(14): 100.0	132.758	High	57.49	8.96537e-05	High	38.9	0.00655075	High	60.11	4.88957e-05	2
VLPIITNNKNVDSGDEK	2	2	1	A6ZQG7	S13(Phospho)	1935.95	0.999985	T(6): 0.0; S(13): 100.0	97.8335	High	57.49	7.21863e-05	High	37.14	0.00773753				1
ANGAEENSVDLEETEEEEDDGLIREK	5	1	1	P40693	T14(Phospho)	3000.26	0.908844	S(8): 9.1; T(14): 90.9	16.6643	High	57.41	0.000182278	High	46.25	0.00225873	High	45.34	0.00293585	1
SFTPSKSPAPVSK	24	1	1	P15891	S7(Phospho)	1412.69	0.997395	S(1): 0.0; T(3): 0.0; S(5): 0.3; S(7): 99.7; S(12): 0.0	124.24	High	57.29	5.31918e-05	High	61.78	1.93813e-05	High	64.03	1.12877e-05	1
LHQLLNDSPLEDKF	3	1	1	P32604	S8(Phospho)	1748.83	1	S(8): 100.0	148.627	High	57.13	8.29757e-05	High	41.63	0.00291661	High	32.27	0.0252883	1
ALPDAVTIIEPKEEEPILAPSVK	9	1	1	P05750	S21(Phospho)	2539.34	0.999999	T(7): 0.0; S(21): 100.0	65.6085	High	57.08	3.7218e-05	High	52.83	0.000100591	High	54.07	7.22764e-05	1
SANEFSTTPEDK	7	1	1	Q06315	T8(Phospho)	1405.56	0.969509	S(1): 0.0; S(6): 0.1; T(7): 2.9; T(8): 97.0	89.4919	High	57.02	4.44885e-05	High	36.06	0.00530168	High	34.51	0.00757554	0
RSPTAYGATTASSNCIVDDAVNCNTSNCL	5	1	1	P20107	T4(Phospho); C15(Carbamidomethyl); C23(Carbamidomethyl); C28(Carbamidomethyl)	3199.33	0.329369	S(2): 32.9; T(4): 32.9; Y(6): 32.9; T(9): 0.5; T(10): 0.5; S(12): 0.1; S(13): 0.1; T(25): 0.0; S(26): 0.0	45.0416	High	56.92	0.00019155							1
SNVPESINEDISK	4	1	1	Q08412	S6(Phospho)	1511.67	0.999998	S(1): 0.0; S(6): 100.0; S(12): 0.0	118.315	High	56.87	6.82556e-05	High	45.22	0.00100102				0
IELSDDSDVEVHPNVDK	7	1	1	P06101	S4(Phospho)	1990.87	0.999879	S(4): 100.0; S(7): 0.0	104.841	High	56.84	9.5744e-05	High	69.71	4.81075e-06	High	44.87	0.00146627	0
SSAQLEQLLYR	8	1	1	P32597	S2(Phospho)	1387.67	0.499128	S(1): 49.9; S(2): 49.9; Y(10): 0.2	48.7616	High	56.79	5.06775e-05	High	50.43	0.000219187	High	52.3	0.000142206	0
SATPSKEINFDDDF	26	1	1	P49723	S1(Phospho)	1665.67	0.959382	S(1): 95.9; T(3): 4.0; S(5): 0.0	141.709	High	56.68	5.82062e-05	High	52.82	0.00014392	High	47.5	0.000492583	1
AAKPFITWLETAESDDDEEDDE	4	1	1	P38431	S14(Phospho)	2606.04	0.99995	T(7): 0.0; T(11): 0.0; S(14): 100.0	109.011	High	56.68	0.00014616	High	48.13	0.00105748	High	34.31	0.0253175	0
EENAEEDDESEWSDDEPEVVR	11	1	1	P38788	S13(Phospho)	2587.96	0.999522	S(10): 0.0; S(13): 100.0	119.334	High	56.61	9.02559e-05	High	65.27	1.22878e-05	High	49.12	0.000506379	0
IEVGSVEDDDEEDDYNPYSVGNADYGSEEEEEANPFPLEGK	7	1	1	P53064	S27(Phospho)	4631.86	0.227663	S(5): 4.5; Y(15): 4.5; Y(18): 22.8; S(19): 22.8; Y(25): 22.8; S(27): 22.8	27.362	High	56.59	0.000242305	High	85.85	2.84197e-07	High	42.59	0.0060699	0
ESSADRALLDIDTLDEK	10	1	1	Q05775	S3(Phospho)	1970.9	0.926562	S(2): 7.3; S(3): 92.7; T(13): 0.0	111.767	High	56.59	0.00010372	High	54.48	0.000162185	High	45.16	0.00138527	1
ILSASSIHENFPSR	5	1	1	P53898	S3(Phospho)	1637.78	0.999722	S(3): 100.0; S(5): 0.0; S(6): 0.0; S(13): 0.0	85.6833	High	56.51	9.23582e-05				High	63.97	1.59545e-05	0
TSTPPLPMHFNAQR	27	1	1	P07278	T3(Phospho)	1676.77	0.959842	T(1): 0.2; S(2): 3.8; T(3): 96.0	140.436	High	56.48	8.31026e-05	High	70.32	3.42789e-06	High	68.32	5.48436e-06	0
VGYTLPSHIISTSDVTR	13	2	1	P10664	S11(Phospho)	1925.94	0.911756	Y(3): 0.0; T(4): 0.0; S(7): 0.0; S(11): 91.2; T(12): 8.0; S(13): 0.8; T(16): 0.0	98.8003	High	56.31	9.74126e-05	High	41.37	0.00295795	High	48.84	0.000545979	0
KAADELGIDVDSDEDDISK	7	2	1	A6ZL85	S12(Phospho)	2114.91	1	S(12): 100.0; S(18): 0.0	171.966	High	56.28	0.000116222	High	87.42	8.77594e-08	High	46.68	0.00107177	1
NSDYDDDGIDAESK	3	1	1	P54861	S2(Phospho)	1623.58	0.996387	S(2): 99.6; Y(4): 0.4; S(13): 0.0	115.269	High	56.22	3.5459e-05	High	51.87	9.65443e-05				0
TESASTPGFVVGTER	4	1	1	P32628	T6(Phospho)	1617.72	0.900895	T(1): 0.0; S(3): 0.0; S(5): 9.9; T(6): 90.1; T(13): 0.0	78.4492	High	56.16	7.80782e-05				High	42.63	0.00176553	0
SSDEEDFNDIYGDDKPTTTEEVKK	14	1	1	Q99383	N-Term(Acetyl); S1(Phospho)	2884.2	0.244184	S(1): 24.4; S(2): 24.4; Y(11): 12.8; T(17): 12.8; T(18): 12.8; T(19): 12.8	2.80821	High	56.01	0.000203747	High	57.57	0.000143487	High	42.78	0.00429692	1
SMGLLDEYIDPTK	3	1	1	Q00816	S1(Phospho); M2(Oxidation)	1577.69	1	S(1): 100.0; Y(8): 0.0; T(12): 0.0	120.325	High	56.01	8.95934e-05	High	53.69	0.000150075	High	61.65	2.40737e-05	0
QSISPTLSNATTTTTK	9	1	1	P36024	S4(Phospho)	1730.83	0.897653	S(2): 9.1; S(4): 89.8; T(6): 1.1; S(8): 0.0; T(11): 0.0; T(12): 0.0; T(13): 0.0; T(14): 0.0; T(15): 0.0	61.8473	High	56.01	9.4355e-05	High	44.96	0.00119523	High	45.37	0.00108756	0
STPAATPAATPTPSSASPNK	15	1	1	P39730	T2(Phospho)	1933.9	0.498379	S(1): 49.8; T(2): 49.8; T(6): 0.3; T(10): 0.0; T(12): 0.0; S(14): 0.0; S(15): 0.0; S(17): 0.0	56.5925	High	55.96	0.000112813	High	64.49	1.63057e-05	High	53.28	0.000218736	0
NESNDAEVSENEDTTGLTSPTR	5	1	1	Q01476	S9(Phospho)	2446	0.99986	S(3): 0.0; S(9): 100.0; T(14): 0.0; T(15): 0.0; T(18): 0.0; S(19): 0.0; T(21): 0.0	90.1488	High	55.91	0.000137328	High	55.45	0.000155523				0
LVSQDSASPLSLTFR	8	1	1	P53250	S3(Phospho)	1700.83	0.948743	S(3): 94.9; S(6): 4.8; S(8): 0.3; S(11): 0.0; T(13): 0.0	66.2608	High	55.88	7.63058e-05	High	57.83	4.75495e-05	High	45.34	0.000874322	0
AVPIYATTSYVFENSK	9	1	1	P06106	Y5(Phospho)	1869.87	0.870558	Y(5): 87.1; T(7): 3.2; T(8): 3.2; S(9): 3.2; Y(10): 3.2; S(15): 0.0	93.686	High	55.87	0.000116858				High	68.55	6.43726e-06	0
DSSNSEDSEDEEMDGPTLLHPGK	10	2	1	A6ZZY2	S8(Phospho)	2569	0.997861	S(2): 0.0; S(3): 0.0; S(5): 0.1; S(8): 99.8; T(17): 0.0	66.8462	High	55.76	0.00014972	High	45.17	0.00173787	High	55.63	0.000152354	0
MDESEQTGLKNDQVSGSDAIQQQTMEPEPK	15	1	1	Q07653	M1(Oxidation); S15(Phospho); M25(Oxidation)	3432.45	0.960226	S(4): 0.2; T(7): 0.7; S(15): 96.0; S(17): 3.1; T(24): 0.0	56.1953	High	55.71	0.000327746	High	42.43	0.00618626	High	56.92	0.000224677	1
NKSINSESFSSPSLR	3	1	1	Q06146	S3(Phospho)	1732.8	0.999922	S(3): 100.0; S(6): 0.0; S(8): 0.0; S(10): 0.0; S(11): 0.0; S(13): 0.0	94.4316	High	55.7	0.000104835	High	72.96	1.99295e-06				1
EESDDDMGFGLFD	31	2	2	P02400;P05318	S3(Phospho)	1556.52	1	S(3): 100.0	153.941	High	55.46	2.46046e-05	High	64.88	2.86077e-06	High	49.81	9.08907e-05	0
GGAGNIISPK	9	1	1	Q12515	S8(Phospho)	993.479	1	S(8): 100.0	110.719	High	55.33	5.02648e-05	High	63.9	5.29594e-06	High	54.72	5.78448e-05	0
TTPLSANSTGVSSLTR	24	1	1	P34216	S5(Phospho)	1671.8	0.999588	T(1): 0.0; T(2): 0.0; S(5): 100.0; S(8): 0.0; T(9): 0.0; S(12): 0.0; S(13): 0.0; T(15): 0.0	91.3945	High	55.29	0.000102347	High	50.98	0.000271318	High	80.61	3.02398e-07	0
SEEVKAEDDTGEEEEDDPVIEEFPLK	6	1	1	P36121	T10(Phospho)	3058.29	0.999829	S(1): 0.0; T(10): 100.0	100.888	High	55.26	0.000274619	High	43.5	0.00418319	High	55.1	0.000286316	1
RGSVYHVPLNIVQADAVR	4	1	1	A6ZMG6	S3(Phospho)	2074.07	0.5	S(3): 50.0; Y(5): 50.0	99.9361	High	55.23	8.18771e-05	High	55.99	6.88585e-05				1
FEQEFEDSEEEK	9	1	1	P25037	S8(Phospho)	1625.59	1	S(8): 100.0	149.792	High	55.18	4.67219e-05	High	52.13	9.4302e-05	High	67.74	2.59973e-06	0
SEGITDIEESQIQTNYDK	3	1	1	A6ZQJ1	N-Term(Acetyl); S1(Phospho)	2191.94	0.997842	S(1): 99.8; T(5): 0.2; S(10): 0.0; T(14): 0.0; Y(16): 0.0	134.052	High	55.13	0.000195343	High	43.27	0.00300484				0
KYSDNEDDEYDDADLHGFEK	8	1	1	P32389	S3(Phospho)	2484.95	0.941771	Y(2): 5.8; S(3): 94.2; Y(10): 0.0	141.712	High	55.06	0.000122884	High	63.34	1.8422e-05	High	75.3	1.16573e-06	1
NGSINSLTK	11	1	1	P47068	N1(Deamidated); S3(Phospho)	1014.45	0.988931	S(3): 98.9; S(6): 0.6; T(8): 0.6	68.6851	High	55.06	4.28847e-05	High	52.34	8.16823e-05	High	46.41	0.00031427	0
IVSNASCTTNCLAPLAK	18	3	3	P00358;P00360;P00359	C7(Carbamidomethyl); T8(Phospho); C11(Carbamidomethyl)	1899.88	0.954024	S(3): 0.0; S(6): 0.0; T(8): 95.4; T(9): 4.6	158.895	High	55.02	0.000137557	High	58.15	6.69085e-05	High	49.62	0.000474231	0
RTSIIGTIGPK	16	1	1	P00549	S3(Phospho)	1222.66	0.996867	T(2): 0.3; S(3): 99.7; T(7): 0.0	94.3685	High	54.97	4.02801e-05	High	53.58	5.52549e-05	High	46.38	0.00027157	1
SRSTDDAVSLQDNNLALLEDHR	14	1	1	Q12044	S3(Phospho)	2549.17	0.479933	S(1): 2.0; S(3): 48.0; T(4): 48.0; S(9): 2.0	117.005	High	54.95	0.000227441	High	37.2	0.013424	High	70.56	6.24985e-06	1
LMGVDSEEEEIELPPGVK	3	1	1	P43585	S6(Phospho)	2050.94	1	S(6): 100.0	150.023	High	54.94	0.000165764	High	52.1	0.000313539				0
SFSTTKPTEYNLPK	19	1	1	Q07653	S1(Phospho)	1692.79	0.870296	S(1): 87.0; S(3): 6.2; T(4): 6.2; T(5): 0.5; T(8): 0.0; Y(10): 0.0	93.7433	High	54.93	0.000106051	High	49.97	0.000332287	High	55.38	9.56123e-05	0
SQESSVLSESQEQLANNPK	17	1	1	Q08561	N-Term(Acetyl); S1(Phospho)	2196.97	0.816262	S(1): 81.6; S(4): 9.1; S(5): 9.1; S(8): 0.2; S(10): 0.0	99.4249	High	54.89	0.000186333	High	41.8	0.00379899	High	43.89	0.00231721	0
EENLQQEDDGEVESSGALEK	7	1	1	P46949	S14(Phospho)	2285.94	0.90173	S(14): 90.2; S(15): 9.8	99.4673	High	54.86	0.000163784				High	38.54	0.00702593	0
LSDSTDNLDSIPVK	8	1	1	P07250	S4(Phospho)	1583.73	0.932576	S(2): 0.5; S(4): 93.3; T(5): 6.2; S(10): 0.0	109.133	High	54.85	0.000126517	High	41.32	0.00284462	High	38.54	0.00510849	0
RIEETSTNDTVEGESSPDAAVSR	3	1	1	Q03388	S16(Phospho)	2530.1	0.917371	T(5): 0.0; S(6): 0.0; T(7): 0.0; T(10): 0.0; S(15): 8.3; S(16): 91.7; S(22): 0.0	80.2957	High	54.84	0.000255258	High	38.1	0.0119491				1
DYIEDNDDEGVEGDSDDDEAITNLISK	3	1	1	P25582	S15(Phospho)	3066.22	0.997536	Y(2): 0.0; S(15): 99.8; T(22): 0.2; S(26): 0.0	54.7623	High	54.81	0.000234562	High	45.53	0.00204046				0
KAQEEEEDVATDSE	4	1	1	P38079	T11(Phospho); S13(Phospho)	1739.6	1	T(11): 100.0; S(13): 100.0	145.019	High	54.79	5.07799e-05	High	37.63	0.00264053	High	35.88	0.00391212	1
AAAHQQNYFNDSDDEDDEDNIKQSR	5	1	1	P32657	S12(Phospho)	3005.2	0.999623	Y(8): 0.0; S(12): 100.0; S(24): 0.0	98.4862	High	54.78	0.000235357	High	39.08	0.00879995	High	36.14	0.0170984	1
EENAEEDDESEWSDDEPEVVREK	9	1	1	P38788	S13(Phospho)	2845.1	0.987902	S(10): 1.2; S(13): 98.8	31.645	High	54.77	0.000183385	High	55.76	0.000147463	High	44.6	0.00191919	1
KVSVGSMGSGK	17	1	1	Q07653	S3(Phospho)	1116.52	0.998945	S(3): 99.9; S(6): 0.1; S(9): 0.0	71.2031	High	54.75	7.20176e-05	High	34.99	0.0069255	High	46.04	0.000537593	1
LEGADDRLEADDSDDLENIDSGDLALYKDSVR	6	1	1	Q12513	S13(Phospho)	3604.6	0.999025	S(13): 99.9; S(21): 0.1; Y(27): 0.0; S(30): 0.0	47.7346	High	54.68	0.000413936	High	61.99	7.45297e-05	High	47.23	0.00227365	2
SSSSTSLNSHSPLMTAMEDPPSPR	1	1	1	A6ZLF4	S1(Phospho); S22(Phospho)	2676.08	0.163599	S(1): 16.4; S(2): 16.4; S(3): 16.4; S(4): 16.4; T(5): 16.4; S(6): 16.4; S(9): 0.9; S(11): 0.9; T(15): 0.0; S(22): 100.0	88.2688	High	54.68	0.000244753							0
GLDEDEDDGWSDEDESNNRVAVDNK	5	2	1	A6ZVS5	S11(Phospho)	2903.13	0.999166	S(11): 99.9; S(16): 0.1	48.7927	High	54.65	0.000221257	High	77.87	1.06557e-06	High	45.48	0.00185598	1
TSIEQVNELETNSDLGK	2	1	1	P36041	S13(Phospho)	1956.89	0.999939	T(1): 0.0; S(2): 0.0; T(11): 0.0; S(13): 100.0	117.001	High	54.63	0.000153752							0
TNSGCSITSGASMIATK	18	1	1	P40052	S3(Phospho); C5(Carbamidomethyl)	1765.76	0.931355	T(1): 6.9; S(3): 93.1; S(6): 0.0; T(8): 0.0; S(9): 0.0; S(12): 0.0; T(16): 0.0	101.71	High	54.6	0.000138695	High	59.7	4.21643e-05	High	62.47	2.26496e-05	0
SQELEEAIDSKEK	4	1	1	P31385	S1(Phospho)	1585.7	0.999991	S(1): 100.0; S(10): 0.0	60.391	High	54.59	0.000115556	High	30.88	0.0271514	High	43.5	0.00146736	1
LYELSAEDLEK	6	4	1	A6ZRR2	S5(Phospho)	1389.62	1	Y(2): 0.0; S(5): 100.0	141.013	High	54.58	0.00010363	High	67.06	5.85446e-06	High	60.53	2.63764e-05	0
FAIPAINVTSSSTAVAALEAAR	5	1	1	P14540	S11(Phospho)	2240.13	0.2	T(9): 20.0; S(10): 20.0; S(11): 20.0; S(12): 20.0; T(13): 20.0	42.7024	High	54.36	0.000134849							0
SVTESSPFVPSSTPTPVDDR	14	2	1	A6ZVS5	S6(Phospho)	2184.98	0.865959	S(1): 0.2; T(3): 0.2; S(5): 10.2; S(6): 86.6; S(11): 1.3; S(12): 1.3; T(13): 0.2; T(15): 0.0	82.3053	High	54.29	0.000231628	High	40.71	0.00527341	High	44.73	0.00209815	0
KGSGEDDEEETETTPTSTVPVATIAQETLK	23	2	1	A6ZPB3	T14(Phospho)	3243.48	0.801012	S(3): 1.0; T(11): 8.4; T(13): 8.4; T(14): 80.1; T(16): 1.0; S(17): 1.0; T(18): 0.1; T(23): 0.0; T(28): 0.0	84.9933	High	54.27	0.000364758	High	55.86	0.000250598	High	52.06	0.000593052	1
NVNSSTTVVNAR	10	1	1	P01120	S5(Phospho)	1341.62	0.942703	S(4): 0.3; S(5): 94.3; T(6): 5.1; T(7): 0.3	107.475	High	54.27	9.20312e-05	High	41.92	0.00155209	High	35.47	0.00691033	0
MDESEQTGLKNDQVSGSDAIQQQTMEPEPK	10	1	1	Q07653	S15(Phospho)	3400.47	0.928868	S(4): 1.2; T(7): 1.2; S(15): 92.9; S(17): 4.7; T(24): 0.0	60.3224	High	54.23	0.000382103	High	35.7	0.0275882	High	44.01	0.00407916	1
EASPATEFANEFTGENSTAK	5	1	1	P13259	S3(Phospho)	2180.91	0.997484	S(3): 99.7; T(6): 0.3; T(13): 0.0; S(17): 0.0; T(18): 0.0	94.6206	High	54.21	0.000186623	High	52.49	0.000278719	High	94.58	1.70337e-08	0
VPSLVATSESPR	25	1	1	P38968	S10(Phospho)	1322.64	0.999513	S(3): 0.0; T(7): 0.0; S(8): 0.0; S(10): 100.0	98.8613	High	54.17	0.00010432	High	61.62	1.81116e-05	High	53.57	0.00011538	0
LASALNLSTK	3	1	1	P35844	S3(Phospho)	1097.56	1	S(3): 100.0; S(8): 0.0; T(9): 0.0	90.4842	High	54.15	5.17276e-05	High	57.03	2.62552e-05	High	59.72	1.43457e-05	0
NTLSDEEDLEQR	5	1	1	Q03125	S4(Phospho)	1528.62	0.999992	T(2): 0.0; S(4): 100.0	117.454	High	54.09	9.28062e-05	High	57.74	3.9627e-05	High	34.61	0.00847551	0
VQTVTTEDGETVK	8	1	1	B3LRI4	T6(Phospho)	1486.67	0.97199	T(3): 0.0; T(5): 2.8; T(6): 97.2; T(11): 0.0	101.409	High	54.04	0.000116562	High	61.84	1.7937e-05	High	41.59	0.00195546	0
SYSITSASSVLSGASGSFNSTVNPKPK	10	4	1	C7GL88	S3(Phospho)	2753.31	0.0463702	S(1): 4.6; Y(2): 4.6; S(3): 4.6; T(5): 4.6; S(6): 4.6; S(8): 4.6; S(9): 66.7; S(12): 4.6; S(15): 0.5; S(17): 0.2; S(20): 0.0; T(21): 0.0	25.2281	High	54.02	0.000246683	High	39.25	0.00691708	High	33.66	0.0267572	0
VATPLSGGVPPAPLPK	34	1	1	P38968	T3(Phospho)	1580.85	0.99996	T(3): 100.0; S(6): 0.0	121.391	High	53.95	6.1213e-05	High	55.69	4.08708e-05	High	52.96	7.66324e-05	0
SNENLSPNSSNPDLTK	3	1	1	P53897	N-Term(Acetyl); S9(Phospho); S10(Phospho)	1918.76	0.996316	S(1): 0.0; S(6): 0.4; S(9): 99.7; S(10): 100.0; T(15): 0.0	137.08	High	53.93	0.000124609							0
YSGNTATGPPQDTIK	16	1	1	Q07653	S2(Phospho)	1629.72	0.92175	Y(1): 7.2; S(2): 92.2; T(5): 0.6; T(7): 0.0; T(13): 0.0	77.0792	High	53.92	0.000139292	High	66.4	7.76604e-06	High	48.53	0.000474151	0
NENASTDALRVEAPK	2	1	1	P53121	S5(Phospho)	1694.78	0.970158	S(5): 97.0; T(6): 3.0	109.552	High	53.75	0.000148015							1
AISPDITLFNK	6	1	1	Q04066	S3(Phospho)	1298.64	1	S(3): 100.0; T(7): 0.0	111.687	High	53.72	9.00193e-05	High	50.87	0.000178425	High	46.29	0.00048285	0
GSTPCLIGDSIR	12	1	1	Q06146	T3(Phospho); C5(Carbamidomethyl)	1355.61	0.958204	S(2): 4.2; T(3): 95.8; S(10): 0.0	114.224	High	53.7	0.000125201	High	65.87	7.66111e-06	High	54.42	0.000106977	0
ALTAAEESDEER	4	1	1	P48234	S8(Phospho)	1400.56	1	T(3): 0.0; S(8): 100.0	88.6151	High	53.67	8.07528e-05	High	36.62	0.00410498	High	50.17	0.00019665	0
AGLDNVDAESKEGTPSANSSIQQEVGLPYSELLSR	6	1	1	P09064	S10(Phospho)	3741.76	0.57548	S(10): 57.5; T(14): 19.9; S(16): 19.9; S(19): 1.3; S(20): 1.3; Y(29): 0.1; S(30): 0.1; S(34): 0.0	34.197	High	53.49	0.000390854							1
DTNTSSSQKPSEGTYPETTSYSIHNETTSQGR	4	1	1	Q07653	S22(Phospho)	3570.53	0.488682	T(2): 0.1; T(4): 0.1; S(5): 0.2; S(6): 0.2; S(7): 0.4; S(11): 0.4; T(14): 0.7; Y(15): 1.4; T(18): 3.1; T(19): 7.2; S(20): 18.1; Y(21): 18.1; S(22): 48.9; T(27): 0.7; T(28): 0.4; S(29): 0.2	31.4343	High	53.48	0.000475894							0
QATPTTTAAANGEK	4	1	1	P12754	T3(Phospho); N11(Deamidated)	1441.63	0.995627	T(3): 99.6; T(5): 0.4; T(6): 0.0; T(7): 0.0	75.9373	High	53.47	0.000127513	High	34.07	0.0116151	High	45.4	0.000843579	0
EQAEASIDNLKNEATPEAEQVKK	5	1	1	Q08245	T15(Phospho)	2622.24	0.998837	S(6): 0.1; T(15): 99.9	48.0238	High	53.43	0.000274862	High	75.9	1.54995e-06	High	51.26	0.000451146	2
AYSMTMETTSLSSQTNSR	8	4	1	C7GL88	Y2(Phospho)	2074.85	0.92062	Y(2): 92.1; S(3): 7.3; T(5): 0.6; T(8): 0.0; T(9): 0.0; S(10): 0.0; S(12): 0.0; S(13): 0.0; T(15): 0.0; S(17): 0.0	103.382	High	53.41	0.000200428	High	50.21	0.00040732	High	52.51	0.000247142	0
SDEEHTFETADAGSSATYPMQCSALRK	40	1	1	P23301	N-Term(Acetyl); T6(Phospho); M20(Oxidation); C22(Carbamidomethyl)	3127.28	0.469939	S(1): 47.0; T(6): 47.0; T(9): 5.9; S(14): 0.0; S(15): 0.0; T(17): 0.0; Y(18): 0.0; S(23): 0.0	37.4053	High	53.36	0.000410111	High	54	0.000367055	High	54.13	0.000346378	1
APSSVSMVSPPPLHK	14	1	1	P38968	S3(Phospho)	1613.78	0.929274	S(3): 92.9; S(4): 7.0; S(6): 0.1; S(9): 0.0	107.92	High	53.36	0.000156387	High	46.46	0.000767078	High	46.03	0.000799518	0
IGDEQAGVVVDDETPPLEQQDSHESLAADSR	3	1	1	P15274	T14(Phospho); Q19(Deamidated)	3388.5	0.674567	T(14): 67.5; S(22): 14.0; S(25): 9.3; S(30): 9.3	9.33238	High	53.35	0.000490355							0
RAASEESDVEEDEDK	7	2	1	A6ZMA9	S7(Phospho)	1788.69	0.999971	S(4): 0.0; S(7): 100.0	109.989	High	53.33	0.000114735	High	52.87	0.000123682	High	63.1	1.2269e-05	1
TVSVEEVPAVLQLR	6	1	1	A7A241	S3(Phospho)	1619.85	0.938583	T(1): 6.1; S(3): 93.9	71.7408	High	53.29	9.18874e-05	High	43.91	0.00077021	High	58.14	3.06923e-05	0
ATLEEAEGESGVEDDAATGSSNK	11	1	1	P21304	S10(Phospho)	2346.96	0.999635	T(2): 0.0; S(10): 100.0; T(18): 0.0; S(20): 0.0; S(21): 0.0	102.285	High	53.26	0.000260343	High	63.4	2.50027e-05	High	62.98	2.77177e-05	0
KRAASEESDVEEDEDK	3	2	1	A6ZMA9	S8(Phospho)	1916.78	0.999517	S(5): 0.0; S(8): 100.0	74.3589	High	53.26	0.000155781				High	33.34	0.0154328	2
DNLSDTEEVIVIK	6	1	1	Q08951	S4(Phospho)	1554.73	0.999707	S(4): 100.0; T(6): 0.0	110.463	High	53.23	0.000168982	High	55.62	9.88337e-05	High	46.23	0.000819518	0
LGSPIPGESSPAEVPKNETPAAQEQPMPDNEPK	1	1	1	P34223	S3(Phospho); M27(Oxidation)	3537.63	0.581432	S(3): 58.1; S(9): 17.9; S(10): 17.9; T(19): 6.1	11.4577	High	53.2	0.000445126							1
FTPVNITSPNLSFQK	3	1	1	Q06685	S8(Phospho)	1772.87	0.938956	T(2): 0.0; T(7): 6.1; S(8): 93.9; S(12): 0.0	112.672	High	53.13	0.000192374	High	40.62	0.00342883				0
VCSSDSDLPGSDIK	3	1	1	P27466	C2(Carbamidomethyl); S4(Phospho)	1559.63	0.991047	S(3): 0.4; S(4): 99.1; S(6): 0.4; S(11): 0.0	114.736	High	53.13	0.000122331							0
TIGGPQNGVNTVINPFRVSPSEDR	6	1	1	P38809	S19(Phospho)	2634.28	0.877599	T(1): 0.1; T(11): 0.4; S(19): 87.8; S(21): 11.7	30.7953	High	53.1	0.000269623	High	54.12	0.000217832	High	40.33	0.00535244	1
DIEEINSTSSNVGK	21	1	1	Q12191	S10(Phospho)	1572.68	0.929349	S(7): 0.0; T(8): 0.1; S(9): 7.0; S(10): 92.9	100.846	High	53.06	0.000153483	High	45.99	0.000795586	High	41.24	0.00236761	0
KGSMADVPK	17	1	1	P04806	S3(Phospho)	1012.45	1	S(3): 100.0	131.848	High	53.05	9.58696e-05	High	55.89	4.95942e-05	High	56.91	4.1352e-05	1
RGMHDNNGADLDDKDYGSEDEAVSR	9	1	1	Q12136	S18(Phospho)	2846.14	0.83373	Y(16): 16.4; S(18): 83.4; S(24): 0.2	61.4813	High	53.03	0.000336719	High	62.42	3.83487e-05	High	52.23	0.00039166	2
TISGLNMTALTR	6	1	1	Q08921	S3(Phospho)	1357.66	0.994826	T(1): 0.5; S(3): 99.5; T(8): 0.0; T(11): 0.0	88.6429	High	53.02	0.000120979	High	46.09	0.00060279	High	46.53	0.00051692	0
KKGSGEDDEEETETTPTSTVPVATIAQETLK	7	2	1	A6ZPB3	S4(Phospho); T12(Phospho)	3451.54	0.303554	S(4): 91.4; T(12): 36.0; T(14): 36.0; T(15): 36.0; T(17): 0.4; S(18): 0.1; T(19): 0.0; T(24): 0.0; T(29): 0.0	63.1318	High	53.01	0.000501285	High	43.62	0.00424516				2
LIGMTSEEYLTQNKSVEK	4	2	1	C7GL88	S15(Phospho)	2150.02	0.999703	T(5): 0.0; S(6): 0.0; Y(9): 0.0; T(11): 0.0; S(15): 100.0	60.6392	High	52.99	0.000249162	High	51.09	0.000385906				1
EFTGSQDDGEDEYDLDK	5	1	1	P53725	S5(Phospho)	2042.75	0.994184	T(3): 0.6; S(5): 99.4; Y(13): 0.0	107.531	High	52.98	0.000133176	High	29.13	0.0303617	High	47.03	0.000500336	0
KGDEESGADTVTSPITFEK	8	1	1	P53191	S13(Phospho)	2090.92	0.926886	S(6): 0.0; T(10): 0.5; T(12): 6.3; S(13): 92.7; T(16): 0.5	91.5255	High	52.96	0.000269099	High	42.01	0.00327028				1
NADGLSGTTTIIENNVGVNEEK	21	4	1	A6ZRR2	S6(Phospho)	2355.08	0.876323	S(6): 87.6; T(8): 4.1; T(9): 4.1; T(10): 4.1	103.218	High	52.95	0.000328023	High	50.46	0.000593219	High	75.04	2.04134e-06	0
AIIVLSTSGTTPR	12	1	1	P00549	T11(Phospho)	1395.73	0.997478	S(6): 0.0; T(7): 0.0; S(8): 0.0; T(10): 0.2; T(11): 99.7	109.641	High	52.62	0.000114873	High	70.47	1.93396e-06	High	37.51	0.00382338	0
RHSLGLNEAK	5	1	1	P24276	S3(Phospho)	1204.59	1	S(3): 100.0	152.599	High	52.61	0.000117057	High	31.74	0.0142016	High	31.06	0.0188807	1
TTSVSGPSGYSDDAGVPNVNR	8	1	1	P38167	T1(Phospho)	2159.94	0.312064	T(1): 31.2; T(2): 31.2; S(3): 31.2; S(5): 2.1; S(8): 2.1; Y(10): 2.1; S(11): 0.2	66.7959	High	52.58	0.000331523	High	68.84	7.77172e-06				0
SYSPNAYEIQPDYSEYR	6	1	1	A7A241	S3(Phospho)	2161.88	0.249999	S(1): 25.0; Y(2): 25.0; S(3): 25.0; Y(7): 25.0; Y(13): 0.0; S(14): 0.0; Y(16): 0.0	61.9672	High	52.58	0.00024595	High	42.51	0.00251069				0
MDNVSGEEEYATK	3	1	1	P04819	S5(Phospho)	1552.59	1	S(5): 100.0; Y(10): 0.0; T(12): 0.0	131.298	High	52.55	0.000100341	High	68.78	2.35071e-06	High	42.84	0.000946393	0
ASEALKPDSQK	30	1	1	P22943	S9(Phospho)	1253.58	1	S(2): 0.0; S(9): 100.0	96.6942	High	52.53	0.000131799	High	51.16	0.000182595	High	50.62	0.00020677	0
SEESLFESSPQK	15	1	1	Q00955	N-Term(Acetyl); S9(Phospho)	1489.62	0.998879	S(1): 0.0; S(4): 0.0; S(8): 0.1; S(9): 99.9	134.058	High	52.52	0.00013938	High	56.78	5.24735e-05	High	64.38	9.08237e-06	0
YREVSPESFGLTAR	12	1	1	P42846	S5(Phospho)	1691.78	0.999507	Y(1): 0.0; S(5): 100.0; S(8): 0.0; T(12): 0.0	108.001	High	52.51	0.000209271	High	58.83	4.83088e-05	High	50.91	0.000297623	1
NSSHSLSETDLNQSK	5	1	1	P38167	S7(Phospho)	1726.73	0.991774	S(2): 0.0; S(3): 0.0; S(5): 0.4; S(7): 99.2; T(9): 0.4; S(14): 0.0	109.989	High	52.48	0.00022654	High	32.11	0.0252838				0
EEEQTAEELEQEQDNVAAPEEEVTVVEEK	3	3	1	A6ZZR2	T5(Phospho)	3410.47	0.999999	T(5): 100.0; T(24): 0.0	65.555	High	52.46	0.000595071	High	52.11	0.000637938	High	34.69	0.0349305	0
SKLNDAVEYVSGR	9	1	1	P22943	Y9(Phospho)	1517.71	0.999999	S(1): 0.0; Y(9): 100.0; S(11): 0.0	181.903	High	52.29	0.000187684	High	72.83	1.69128e-06	High	52.36	0.000186425	1
LSSETPALESEGPQTK	15	1	1	P38205	S3(Phospho)	1753.8	0.926606	S(2): 6.8; S(3): 92.7; T(5): 0.6; S(10): 0.0; T(15): 0.0	104.562	High	52.27	0.00022709	High	49.61	0.000417891	High	42.38	0.00220255	0
NNSGSSVSLQQLAR	3	1	1	Q02805	S3(Phospho)	1540.72	0.945854	S(3): 94.6; S(5): 5.1; S(6): 0.3; S(8): 0.0	103.838	High	52.24	0.000194036							0
VVTKAMSSR	1	2	1	P11484	T3(Phospho)	1058.51	0.999965	T(3): 100.0; S(7): 0.0; S(8): 0.0	54.0312	High	52.09	9.85736e-05							1
DKGSDDDDDDEEFDK	1	1	1	Q05468	S4(Phospho)	1824.6	1	S(4): 100.0	138.577	High	52.07	5.83617e-05							1
KHISTDFSDDDLEK	7	1	1	Q06505	S8(Phospho)	1729.74	0.999978	S(4): 0.0; T(5): 0.0; S(8): 100.0	125.183	High	52.01	0.000224734	High	31.76	0.023605	High	33.51	0.0158654	1
SSETSPDSTPAPSAPASTNAPTNNKETSPEEK	25	1	1	P53235	S2(Phospho)	3309.44	0.0984825	S(1): 9.8; S(2): 9.8; T(4): 2.3; S(5): 9.8; S(8): 9.8; T(9): 9.8; S(13): 46.0; S(17): 2.3; T(18): 0.2; T(22): 0.0; T(27): 0.0; S(28): 0.0	45.2399	High	51.97	0.000578469	High	57.2	0.000173492	High	65.6	2.49395e-05	1
SGSIGTLANANIDSSPANNSNPTK	6	1	1	Q06704	T6(Phospho)	2410.1	0.843593	S(1): 7.8; S(3): 7.8; T(6): 84.4; S(14): 0.0; S(15): 0.0; S(20): 0.0; T(23): 0.0	79.2389	High	51.91	0.000408081				High	33.32	0.0289362	0
YIGPEGEAPEAFSMK	1	1	1	P24280	S13(Phospho)	1705.72	1	Y(1): 0.0; S(13): 100.0	110.252	High	51.84	0.000200973							0
LLTPVPSDIDISR	6	1	1	P07245	S7(Phospho)	1505.77	0.99818	T(3): 0.2; S(7): 99.8; S(12): 0.0	138.074	High	51.8	0.000153281	High	57.27	4.11561e-05	High	51.82	0.000150604	0
NKKNPDEDEFLINSDDEM	6	1	1	Q08412	S14(Phospho); M18(Oxidation)	2248.91	1	S(14): 100.0	160.916	High	51.79	0.000307268	High	34.09	0.0177814	High	54.59	0.000161431	2
ELNLIDFDDDTTANTPSVTSPSK	3	1	1	Q06336	T15(Phospho)	2560.14	0.979903	T(11): 0.0; T(12): 0.0; T(15): 98.0; S(17): 0.9; T(19): 0.9; S(20): 0.1; S(22): 0.1	80.2957	High	51.78	0.000514733							0
EESDDDMGFGLFD	21	2	2	P02400;P05318	S3(Phospho); M7(Oxidation)	1572.51	1	S(3): 100.0	169.065	High	51.77	4.45733e-05	High	55.54	1.88497e-05	High	53.56	3.0178e-05	0
HHQYGSDEGEQDYHDDEQGEEQAGK	18	1	1	Q07653	S6(Phospho)	2968.1	0.814397	Y(4): 17.5; S(6): 81.4; Y(13): 1.1	47.6016	High	51.75	0.000277029	High	51.81	0.000279819	High	60.33	3.85098e-05	0
SRGESDDSLNR	4	2	1	P0C0V8	S5(Phospho)	1315.53	0.999995	S(1): 0.0; S(5): 100.0; S(8): 0.0	94.3685	High	51.75	0.000106935				High	33.15	0.00779518	1
NDLQPVLNATPK	3	1	1	P14680	T10(Phospho)	1389.68	1	T(10): 100.0	131.796	High	51.64	0.000170344	High	34.34	0.00951613	High	34.94	0.00848058	0
KELDEIAASLENL	3	1	1	P17536	S9(Phospho)	1524.73	1	S(9): 100.0	153.412	High	51.63	0.000222267	High	57.11	6.33215e-05	High	74.48	1.15312e-06	1
TQNDGEIDSDEEEVDSDEER	7	1	1	P36053	S9(Phospho)	2390.87	1	T(1): 0.0; S(9): 100.0; S(16): 0.0	117.273	High	51.58	0.000231443	High	51.83	0.000218496	High	51.34	0.000241655	0
SSYGSNNDDSYGSNNDDSYGSSNKK	13	1	1	P18899	S13(Phospho)	2742.02	0.594305	S(1): 0.1; S(2): 0.1; Y(3): 0.1; S(5): 0.2; S(10): 1.6; Y(11): 16.3; S(13): 59.4; S(18): 16.3; Y(19): 4.9; S(21): 0.6; S(22): 0.2	39.9327	High	51.49	0.000316472	High	56.38	0.000102644	High	54.29	0.000165342	1
KNVQQLNQNELQSPDSIDEQEEDK	2	1	1	Q08921	S16(Phospho)	2908.3	0.999783	S(13): 0.0; S(16): 100.0	99.9582	High	51.44	0.000633095				High	38.7	0.0118979	1
SDSEGGLASEVEHEK	10	1	1	P32832	N-Term(Acetyl); S3(Phospho)	1695.68	0.991444	S(1): 0.9; S(3): 99.1; S(9): 0.0	85.3132	High	51.43	0.000203964	High	48.49	0.000407749	High	49.48	0.000324633	0
KKGSGEDDEEETETTPTSTVPVATIAQETLK	22	2	1	A6ZPB3	T14(Phospho)	3371.57	0.854588	S(4): 0.0; T(12): 0.4; T(14): 85.5; T(15): 13.6; T(17): 0.4; S(18): 0.1; T(19): 0.0; T(24): 0.0; T(29): 0.0	77.5194	High	51.4	0.000611062	High	53.69	0.00034996	High	40.42	0.00742143	2
HISTDFSDDDLEK	20	1	1	Q06505	S7(Phospho)	1601.64	1	S(3): 0.0; T(4): 0.0; S(7): 100.0	141.105	High	51.39	0.000183705	High	66.45	5.91072e-06	High	60.22	2.49534e-05	0
DGLLNEAEGDNIDEDYESDEDEERKER	6	1	1	P33441	S18(Phospho)	3264.31	0.794854	Y(16): 20.5; S(18): 79.5	13.5572	High	51.29	0.000606304	High	51.1	0.000633418	High	69.44	9.42524e-06	2
VEGEDVEMTDEGAK	2	1	1	P25694	T9(Phospho)	1588.61	1	T(9): 100.0	92.3416	High	51.29	0.000196529	High	34.82	0.00812488				0
DGDATTSTESLPASDSK	8	1	1	P40517	T8(Phospho)	1761.71	0.879538	T(5): 0.0; T(6): 1.2; S(7): 9.6; T(8): 88.0; S(10): 1.2; S(14): 0.0; S(16): 0.0	85.2773	High	51.24	0.000285617				High	45.9	0.000957472	0
DGQGEEEQNNFSFGGKPGSYDSNSDSAQR	37	1	1	Q07653	S19(Phospho)	3187.27	0.558941	S(12): 0.0; S(19): 55.9; Y(20): 14.3; S(22): 14.3; S(24): 14.3; S(26): 1.2	54.9546	High	51.2	0.000611414	High	66.06	1.99928e-05	High	46.13	0.00197219	0
KAANMSDDESSLIK	4	1	1	P19880	S6(Phospho)	1588.7	0.999886	S(6): 100.0; S(10): 0.0; S(11): 0.0	95.9795	High	51.13	0.000281765	High	41.87	0.00239898	High	36.41	0.00823958	1
ASSDASDLLR	32	1	1	P16861	S3(Phospho)	1114.48	0.998519	S(2): 0.1; S(3): 99.9; S(6): 0.0	114.945	High	51.07	0.000105129	High	74.13	5.19664e-07	High	61.06	1.05371e-05	0
AASDDSDDNNDENMDLD	11	1	1	P32590	S6(Phospho)	1935.61	0.999738	S(3): 0.0; S(6): 100.0	84.281	High	51.01	6.61739e-05	High	40.36	0.000759371	High	35.07	0.00259828	0
LMGVDSEEEEIELPPGVK	3	1	1	P43585	M2(Oxidation); S6(Phospho)	2066.93	1	S(6): 100.0	124.383	High	50.97	0.000443908	High	43.92	0.0022526	High	39.71	0.00593325	0
SASTPNPSASSSLAPSPK	2	1	1	P39732	S16(Phospho)	1765.81	0.999914	S(1): 0.0; S(3): 0.0; T(4): 0.0; S(8): 0.0; S(10): 0.0; S(11): 0.0; S(12): 0.0; S(16): 100.0	76.2505	High	50.95	0.000337079				High	31.36	0.0319142	0
SEATPQPATSASPK	3	1	1	P14747	S12(Phospho)	1451.64	0.907239	S(1): 0.0; T(4): 0.0; T(9): 0.9; S(10): 8.4; S(12): 90.7	76.7741	High	50.93	0.000216339							0
KTESPLENVAELKK	23	3	1	A6ZZR2	T2(Phospho)	1665.85	0.933767	T(2): 93.4; S(4): 6.6	104.676	High	50.92	0.000243942	High	52.29	0.0001747	High	53.25	0.000142655	2
EEEEINKVEVTPEEPSK	4	1	1	Q04632	T11(Phospho)	2065.93	0.993391	T(11): 99.3; S(16): 0.7	31.2436	High	50.88	0.000423398	High	33.66	0.0215263	High	33.98	0.0203772	1
SDSAVSIVHLK	25	1	1	P41911	S3(Phospho)	1235.61	0.992618	S(1): 0.7; S(3): 99.3; S(6): 0.0	71.3779	High	50.81	0.000154352	High	45.29	0.00055019	High	46.36	0.000408079	0
TTQDIASDAK	17	1	1	Q07653	T1(Phospho)	1129.48	0.97196	T(1): 97.2; T(2): 2.8; S(7): 0.0	121.496	High	50.8	0.00010397	High	61.33	9.16578e-06	High	48.69	0.000171037	0
VSSASAAASESDVAK	3	1	1	P26785	S9(Phospho)	1459.63	0.986303	S(2): 0.0; S(3): 0.0; S(5): 0.0; S(9): 98.6; S(11): 1.4	80.2284	High	50.78	0.000226031	High	36.35	0.0065814				0
RDGYDVSSDAESSISR	5	1	1	P36148	S7(Phospho)	1823.75	0.923074	Y(4): 0.0; S(7): 92.3; S(8): 7.7; S(12): 0.0; S(13): 0.0; S(15): 0.0	99.9024	High	50.68	0.000321078				High	40.53	0.00337672	1
DEDEIEGLAASDDEQSGTHKIK	7	1	1	P53927	S11(Phospho)	2467.06	0.972748	S(11): 97.3; S(16): 1.4; T(18): 1.4	25.9982	High	50.62	0.000582598	High	55.99	0.000172083	High	57.02	0.000138431	1
ENKQPDFETNDENDEDSPEAR	4	1	1	P41818	S17(Phospho)	2558.99	0.999956	T(9): 0.0; S(17): 100.0	53.1504	High	50.6	0.000415885	High	49.83	0.000512161	High	36.84	0.0101644	1
SALNADEANTDETEKEEEQEK	2	1	1	A6ZV85	T13(Phospho)	2460	0.954584	S(1): 0.3; T(10): 4.3; T(13): 95.5	26.8533	High	50.57	0.000495505				High	39.58	0.0061576	1
RRNSMDDASTDQYSLDPGDSDK	1	1	1	Q08923	S4(Phospho)	2553.03	0.999745	S(4): 100.0; S(9): 0.0; T(10): 0.0; Y(13): 0.0; S(14): 0.0; S(20): 0.0	78.7589	High	50.48	0.00053901							2
QAFDDAIAELDTLSEESYK	5	2	2	P29311;P34730	S14(Phospho)	2224.96	0.999103	T(12): 0.0; S(14): 99.9; S(17): 0.0; Y(18): 0.0	92.9059	High	50.42	0.000529259				High	35.74	0.0151744	0
EGSINLDEPLIIQK	3	1	1	P53962	S3(Phospho)	1648.82	1	S(3): 100.0	113.059	High	50.31	0.000261176	High	47.76	0.000468984	High	60.53	2.43849e-05	0
NDQVSGSDAIQQQTMEPEPK	2	1	1	Q07653	S5(Phospho); M15(Oxidation)	2297.97	0.995033	S(5): 99.5; S(7): 0.5; T(14): 0.0	64.4309	High	50.28	0.000518003							0
RLTGFLPQEIK	17	1	1	P06738	T3(Phospho)	1381.73	1	T(3): 100.0	114.577	High	50.17	0.000153858	High	46.36	0.00036993	High	44.05	0.000576551	1
NQSVEDLSFLEQGYQHR	8	1	1	P37296	S3(Phospho)	2129.94	1	S(3): 100.0; S(8): 0.0; Y(14): 0.0	138.948	High	50.16	0.000564322	High	64.73	1.96355e-05	High	82.29	3.44973e-07	0
EQAEASIDNLKNEATPEAEQVK	2	1	1	Q08245	S6(Phospho); T15(Phospho)	2574.11	1	S(6): 100.0; T(15): 100.0	57.4594	High	50.11	0.000736117	High	38.39	0.0109672				1
VYSQDQGVEYEEDEEDKPNLSAASIK	3	1	1	P36035	S3(Phospho)	3023.32	0.247829	Y(2): 63.1; S(3): 24.8; Y(10): 10.7; S(21): 0.7; S(24): 0.7	17.5244	High	50.02	0.000897358	High	63.54	3.93461e-05				0
VSEIFQSSK	5	1	1	P01094	S2(Phospho)	1104.5	0.999999	S(2): 100.0; S(7): 0.0; S(8): 0.0	69.3165	High	50.01	0.000180584	High	53.87	7.4452e-05	High	29.03	0.0226297	0
VSVGSMGSGK	15	1	1	Q07653	S8(Phospho)	988.419	0.999991	S(2): 0.0; S(5): 0.0; S(8): 100.0	108.278	High	49.99	0.000138819	High	43.31	0.00062999	High	54.33	5.11034e-05	0
DEKDNLSDTEEVIVIKK	1	1	1	Q08951	S7(Phospho)	2055	0.999064	S(7): 99.9; T(9): 0.1	96.2282	High	49.99	0.000428485							2
KQNSPTTYGASR	11	1	1	P38439	S4(Phospho)	1389.62	0.974848	S(4): 97.5; T(6): 1.2; T(7): 1.2; Y(8): 0.0; S(11): 0.0	67.0801	High	49.98	0.000289832	High	62.52	1.72405e-05	High	37.92	0.00474621	1
ELDNRSDSEDDEDESDDE	10	1	1	P20459	S15(Phospho)	2193.72	1	S(6): 0.0; S(8): 0.0; S(15): 100.0	122.482	High	49.94	0.000120655	High	59.01	1.41931e-05	High	45.11	0.000377691	1
KAADELGIDVDSDEDDISKSNSDTFLLK	3	2	1	A6ZL85	S12(Phospho)	3120.42	0.999912	S(12): 100.0; S(18): 0.0; S(20): 0.0; S(22): 0.0; T(24): 0.0	77.7403	High	49.93	0.00101523	High	54.39	0.000349358	High	35.34	0.0285982	2
DNAEGQGESLADQAR	9	1	1	P22943	S9(Phospho)	1640.66	1	S(9): 100.0	108.33	High	49.9	0.000271173	High	43.07	0.00131184	High	42.16	0.00163284	0
AYEPDLSDADFEGIEASPK	4	1	1	P49687	S7(Phospho)	2133.9	1	Y(2): 0.0; S(7): 100.0; S(17): 0.0	157.311	High	49.87	0.000494585	High	46.05	0.00116086	High	95.96	1.21433e-08	0
SQSLTSSVANNAPQSVRDDVELPETLEER	7	1	1	P34216	S3(Phospho)	3251.52	0.180568	S(1): 18.1; S(3): 18.1; T(5): 18.1; S(6): 18.1; S(7): 4.9; S(15): 18.1; T(25): 4.9	12.1658	High	49.84	0.000912506	High	46.32	0.00208378				1
TDAEIENSPASDLKELNLENEGVEQQDQAK	13	1	1	B3LNM2	N-Term(Acetyl); S8(Phospho)	3436.54	0.954257	T(1): 0.3; S(8): 95.4; S(11): 4.3	74.2292	High	49.83	0.00107372	High	84.4	3.75241e-07	High	68.47	1.47922e-05	1
QLDANSSTTALDALNKE	11	1	1	P34163	S7(Phospho)	1870.85	0.922031	S(6): 7.1; S(7): 92.2; T(8): 0.6; T(9): 0.1	119.842	High	49.78	0.000491266	High	59.84	4.84007e-05	High	82.2	2.83504e-07	1
EALALGASEEDLK	3	1	1	Q12176	S8(Phospho)	1425.66	1	S(8): 100.0	133.469	High	49.67	0.0003075	High	58.01	4.49865e-05	High	38.62	0.00391602	0
EDSAPVAAGESESSL	7	1	1	P25567	S3(Phospho)	1528.61	1	S(3): 100.0; S(11): 0.0; S(13): 0.0; S(14): 0.0	147.779	High	49.65	0.000252013	High	61.04	1.86136e-05	High	44.63	0.000798892	0
AFSNGSWNGIDPIDR	4	1	1	P46367	S3(Phospho)	1728.74	0.999988	S(3): 100.0; S(6): 0.0	136.531	High	49.6	0.000378285	High	42.94	0.00176077	High	51.86	0.000226767	0
ASSEENISEAEK	12	1	1	P39935	S3(Phospho)	1373.55	0.91845	S(2): 8.2; S(3): 91.8; S(8): 0.0	67.8874	High	49.59	0.000236286	High	49.47	0.000242906	High	58.19	3.26166e-05	0
TVSNNAANSLSR	4	1	1	P40463	S3(Phospho)	1313.59	0.995404	T(1): 0.5; S(3): 99.5; S(9): 0.0; S(11): 0.0	66.2898	High	49.56	0.000261717	High	39.79	0.00252415	High	37.64	0.00414109	0
IDDLLDWDGPKSDTDTTAAAQTSLPFAEK	8	1	1	Q03769	S12(Phospho)	3201.46	0.997189	S(12): 99.7; T(14): 0.3; T(16): 0.0; T(17): 0.0; T(22): 0.0; S(23): 0.0	82.8081	High	49.38	0.00104388	High	61.24	6.71951e-05				1
DVENLNTSSSPSSDLYIR	11	1	1	P16649	S10(Phospho)	2076.92	0.909283	T(7): 0.0; S(8): 0.2; S(9): 4.3; S(10): 90.9; S(12): 4.3; S(13): 0.2; Y(16): 0.0	147.175	High	49.12	0.000704154	High	91.95	3.74022e-08	High	39.96	0.00584357	0
GQEVKEQAEASIDNLKNEATPEAEQVK	8	1	1	Q08245	T20(Phospho)	3035.43	0.999998	S(11): 0.0; T(20): 100.0	78.9776	High	49.11	0.000912601	High	55.97	0.000187421	High	51.47	0.000531432	2
MNSNEDIHEER	4	1	1	Q04322	N-Term(Acetyl); S3(Phospho)	1495.56	1	S(3): 100.0	112.569	High	49.06	0.000167623	High	44.31	0.000500419	High	50.98	0.000112916	0
DAEDETSSDGSKSDGSAATSGFEFSK	14	1	1	P38764	S7(Phospho)	2692.05	0.654516	T(6): 11.5; S(7): 65.5; S(8): 11.5; S(11): 11.5; S(13): 0.1; S(16): 0.0; T(19): 0.0; S(20): 0.0; S(25): 0.0	78.462	High	49.02	0.000804517	High	47.6	0.00110785	High	47.82	0.00100439	1
LTYEPIDLSSILSDGEEKEVTK	9	1	1	P06105	S13(Phospho)	2546.22	0.997637	T(2): 0.0; Y(3): 0.0; S(9): 0.0; S(10): 0.2; S(13): 99.8; T(21): 0.0	69.8003	High	48.9	0.000725284	High	45.46	0.00156019	High	49.15	0.000680456	1
LENEGFYNSDDEEEIYDGFEASEVDDIKEK	6	1	1	Q02892	S9(Phospho)	3608.48	0.783719	Y(7): 20.9; S(9): 78.4; Y(16): 0.7; S(22): 0.1	42.8994	High	48.87	0.00128875	High	70.32	9.20141e-06	High	51.1	0.000770425	1
EEDDRLSEDDLDLLMENAGVER	4	1	1	P23615	S7(Phospho); M15(Oxidation)	2659.12	1	S(7): 100.0	83.9833	High	48.81	0.00100023	High	55.05	0.000238989	High	52.72	0.000404665	1
TAPVSSTAGPQTASTSK	11	1	1	Q04947	S14(Phospho)	1670.77	0.801384	T(1): 0.0; S(5): 0.0; S(6): 0.0; T(7): 0.0; T(12): 1.2; S(14): 80.1; T(15): 9.3; S(16): 9.3	72.8792	High	48.76	0.000478298	High	54.93	0.000118584	High	38.1	0.00528921	0
SNENLSPNSSNPDLTK	12	1	1	P53897	N-Term(Acetyl); S9(Phospho)	1838.79	0.902436	S(1): 0.0; S(6): 4.9; S(9): 90.2; S(10): 4.9; T(15): 0.0	127.913	High	48.76	0.000533512	High	35.97	0.0101804	High	44.03	0.00158937	0
EASKPDVSDEQTEEVALPK	5	1	1	Q08208	S8(Phospho)	2151.98	0.999912	S(3): 0.0; S(8): 100.0; T(12): 0.0	95.0817	High	48.69	0.000734175	High	66.86	1.09832e-05	High	36.57	0.0120059	0
VSDDSESESGDKEATAPLIQR	25	1	1	Q08723	S5(Phospho)	2314.02	0.809254	S(2): 9.5; S(5): 80.9; S(7): 9.5; S(9): 0.2; T(15): 0.0	93.5123	High	48.69	0.000780146	High	60.43	5.39817e-05	High	55.68	0.000151557	1
LIEDSDNDIDHAK	9	1	1	Q08287	S5(Phospho)	1564.66	1	S(5): 100.0	134.502	High	48.62	0.000414274	High	46.83	0.000625586	High	37.66	0.00514187	0
EEPEQEEIAPSLPSRNSIPAPK	10	1	1	P15891	S14(Phospho)	2498.19	0.829787	S(11): 2.7; S(14): 83.0; S(17): 14.3	53.9862	High	48.6	0.000834442	High	38.63	0.00830069	High	47.62	0.00105692	1
DYGSEDEAVSR	3	1	1	Q12136	S4(Phospho)	1307.48	0.999294	Y(2): 0.1; S(4): 99.9; S(10): 0.0	77.1341	High	48.58	0.000170571	High	33.37	0.00566116				0
LEHNQPSISYICSR	10	1	1	P21965	Y10(Phospho); C12(Carbamidomethyl)	1783.79	0.971362	S(7): 0.0; S(9): 2.9; Y(10): 97.1; S(13): 0.0	143.163	High	48.48	0.000580395	High	44.15	0.00159221	High	44.87	0.00138644	0
SSTSVQSSATPPSNTSSNPDIK	3	1	1	P43574	T10(Phospho)	2272	0.946146	S(1): 0.1; S(2): 0.1; T(3): 0.1; S(4): 0.1; S(7): 0.4; S(8): 2.3; T(10): 94.6; S(13): 2.3; T(15): 0.0; S(16): 0.0; S(17): 0.0	67.5624	High	48.43	0.000841197							0
LGTVPSNYVSSPDLVR	11	1	1	P48415	S10(Phospho)	1783.87	0.912239	T(3): 0.0; S(6): 0.0; Y(8): 0.8; S(10): 91.2; S(11): 8.0	82.2787	High	48.4	0.000531199	High	47.93	0.000608019	High	53.08	0.000182547	0
ESVHNHSDGDDVDIPMDDSPVNEEAR	9	1	1	P38922	S7(Phospho)	2959.18	0.82128	S(2): 17.9; S(7): 82.1; S(19): 0.0	61.8563	High	48.39	0.000985165	High	49.34	0.000802665	High	48.41	0.000956844	0
VKEQSIENMAR	1	1	1	P32469	S5(Phospho)	1384.63	1	S(5): 100.0	69.313	High	48.39	0.000373059							1
TSSPSSAVSTSAGNYK	10	1	1	P38164	S3(Phospho)	1623.69	0.875806	T(1): 4.1; S(2): 4.1; S(3): 87.6; S(5): 4.1; S(6): 0.2; S(9): 0.0; T(10): 0.0; S(11): 0.0; Y(15): 0.0	77.3626	High	48.37	0.000430816	High	54.86	9.73232e-05	High	30.13	0.0289697	0
GVIPERAPSPTAK	8	1	1	Q12017	S9(Phospho)	1402.71	0.999103	S(9): 99.9; T(11): 0.1	83.6248	High	48.31	0.000349742	High	48.07	0.00038209	High	41.12	0.00180035	1
STSTNDFSENSLDAPHDQEVIHTSNPFLK	4	1	1	P47116	T2(Phospho)	3310.46	0.23074	S(1): 23.1; T(2): 23.1; S(3): 23.1; T(4): 23.1; S(8): 3.8; S(11): 3.8; T(23): 0.1; S(24): 0.1	26.9165	High	48.31	0.00157605							0
QATPTTTAAANGEK	4	1	1	P12754	T3(Phospho)	1440.64	0.991594	T(3): 99.2; T(5): 0.7; T(6): 0.1; T(7): 0.0	69.8394	High	48.3	0.000458524	High	51.04	0.000243984				0
MEHSSLSQDVLVK	4	1	1	P38853	S7(Phospho)	1552.71	0.896923	S(4): 1.1; S(5): 9.2; S(7): 89.7	63.3542	High	48.19	0.000486973				High	32.52	0.0179682	0
TSVSGETLQPNNFDDWTPDHYKEK	7	1	1	P07278	S2(Phospho)	2888.25	0.249591	T(1): 25.0; S(2): 25.0; S(4): 25.0; T(7): 25.0; T(17): 0.1; Y(21): 0.0	30.7953	High	48.18	0.00126053	High	42	0.00523064	High	39.25	0.00983486	1
PPASTSTTNDMITEEPTSPHQIPR	8	1	1	P06738	S18(Phospho)	2687.21	0.872876	S(4): 0.0; T(5): 0.0; S(6): 0.0; T(7): 0.0; T(8): 0.0; T(13): 0.1; T(17): 12.6; S(18): 87.3	59.0091	High	48.14	0.00123767	High	45.04	0.00255833	High	43.36	0.00373206	0
ARLSMFNQDITEQVPLPK	2	1	1	P47068	S4(Phospho)	2167.07	0.999853	S(4): 100.0; T(11): 0.0	63.7902	High	48.07	0.000810188	High	39.18	0.00573108				1
GVFQGVHDSAEKGKDNAEGQGESLADQAR	3	1	1	P22943	S9(Phospho)	3080.38	0.999855	S(9): 100.0; S(23): 0.0	49.088	High	48.06	0.00152094				High	37.69	0.0163748	2
GTPKPVDTDDEED	9	1	1	Q08972	T8(Phospho)	1497.57	1	T(2): 0.0; T(8): 100.0	109.348	High	48.04	0.000241836	High	50.86	0.000125924	High	57.28	2.92762e-05	0
DSSNSEDSEDEEMDGPTLLHPGK	3	2	1	A6ZZY2	S8(Phospho); M13(Oxidation)	2585	0.982038	S(2): 0.7; S(3): 0.3; S(5): 0.7; S(8): 98.2; T(17): 0.1	45.4046	High	47.99	0.000868935	High	45.26	0.0016769	High	37.69	0.00957464	0
VALNSSECLNK	6	1	1	P40531	S5(Phospho); C8(Carbamidomethyl)	1314.58	0.975913	S(5): 97.6; S(6): 2.4	129.42	High	47.99	0.000347892	High	43.57	0.000964794	High	59.82	2.44423e-05	0
EVDEHSNENNVATLNNEEDGGSAGEEK	2	1	1	Q08926	S22(Phospho)	2967.19	0.999741	S(6): 0.0; T(13): 0.0; S(22): 100.0	58.8202	High	47.98	0.0011846							0
VYQTTGEPLSREALYK	4	2	1	C7GL88	S10(Phospho)	1934.93	0.999784	Y(2): 0.0; T(4): 0.0; T(5): 0.0; S(10): 100.0; Y(15): 0.0	91.3945	High	47.93	0.000668418	High	37.48	0.00774442				1
ITDSNLENMEDVEAK	6	1	1	Q06315	S4(Phospho)	1787.75	0.99937	T(2): 0.1; S(4): 99.9	109.659	High	47.9	0.000714407	High	60.78	3.497e-05	High	70.39	4.00382e-06	0
VEVTSEDEK	16	1	1	P07264	S5(Phospho)	1115.45	0.974149	T(4): 2.6; S(5): 97.4	116.122	High	47.9	0.000227053	High	43.92	0.000535271	High	38.38	0.00203296	0
SEPNTPLHAQPNEQLDLNNLNDLDEK	2	1	1	Q08816	N-Term(Acetyl); S1(Phospho)	3080.39	0.894016	S(1): 89.4; T(5): 10.6	63.7312	High	47.82	0.00155945							0
HEAEWSGLSNDATTR	4	1	1	Q07653	S9(Phospho)	1753.72	0.999235	S(6): 0.1; S(9): 99.9; T(13): 0.0; T(14): 0.0	99.2891	High	47.8	0.000499536							0
TESPLENVAELK	6	3	1	A6ZZR2	S3(Phospho)	1409.66	0.999516	T(1): 0.0; S(3): 100.0	96.8366	High	47.78	0.000475165	High	57.78	4.76833e-05	High	51.99	0.000170751	0
SLITDEDTPTAIAR	6	1	1	P11938	T8(Phospho)	1582.74	0.99988	S(1): 0.0; T(4): 0.0; T(8): 100.0; T(10): 0.0	142.64	High	47.75	0.000639624	High	50.62	0.000330312	High	47.63	0.000645463	0
GLDEDEDDGWSDEDESNNRVAVDNKVEEAK	4	2	1	A6ZVS5	S11(Phospho)	3459.41	0.974416	S(11): 97.4; S(16): 2.6	38.1987	High	47.7	0.00160909	High	57.1	0.000183285				2
SMLEIAESPSLK	3	1	1	P47116	S1(Phospho); M2(Oxidation)	1400.64	1	S(1): 100.0; S(8): 0.0; S(10): 0.0	107.37	High	47.67	0.000507875	High	36.18	0.00703692	High	46.64	0.000578777	0
TNSGCSITSGASMIATK	8	1	1	P40052	S3(Phospho); C5(Carbamidomethyl); M13(Oxidation)	1781.75	0.879326	T(1): 12.0; S(3): 87.9; S(6): 0.0; T(8): 0.0; S(9): 0.0; S(12): 0.0; T(16): 0.0	69.902	High	47.67	0.000706236	High	34.1	0.0159119	High	49.33	0.000481892	0
DDEIDEEDDSEEAK	6	2	1	P32892	S10(Phospho)	1718.59	1	S(10): 100.0	117.878	High	47.59	0.00020205	High	54.26	4.33094e-05	High	42.54	0.00069091	0
NKPLLSINTDPGVTGVDSSSLNKGGSSLSPDK	20	1	1	Q12044	S6(Phospho)	3264.61	0.726709	S(6): 72.7; T(9): 16.2; T(14): 4.0; S(18): 1.1; S(19): 1.1; S(20): 4.0; S(26): 0.4; S(27): 0.4; S(29): 0.1	39.3112	High	47.55	0.000915878	High	65.17	1.57822e-05	High	67.94	8.37216e-06	1
MLGLGQSAQAYASDDALNMNQAK	11	1	1	P40168	S13(Phospho); M19(Oxidation)	2493.09	0.999819	S(7): 0.0; Y(11): 0.0; S(13): 100.0	116.496	High	47.53	0.00132629	High	86.97	1.51385e-07	High	61.82	4.98176e-05	0
MIGVLNNSSESDEEESNDEKQK	14	1	1	O13563	S11(Phospho)	2562.07	0.972309	S(8): 0.4; S(9): 2.3; S(11): 97.2; S(16): 0.1	79.7544	High	47.52	0.00119217	High	54.85	0.000222428	High	54.73	0.000230679	1
TVLSDSAHFDVK	6	1	1	P07260	S6(Phospho)	1398.64	0.996777	T(1): 0.0; S(4): 0.3; S(6): 99.7	100.621	High	47.48	0.000401066	High	50.83	0.000180076	High	39.5	0.00242917	0
SSSSVSLK	27	1	1	Q00055	S3(Phospho)	874.393	0.984687	S(1): 0.1; S(2): 0.7; S(3): 98.5; S(4): 0.7; S(6): 0.0	60.2934	High	47.47	0.000204129	High	45.26	0.000338062	High	45.48	0.000322779	0
EDENITDEYYGEEDDDDLSK	3	1	1	P38255	T6(Phospho)	2473.9	0.999985	T(6): 100.0; Y(9): 0.0; Y(10): 0.0; S(19): 0.0	104.032	High	47.46	0.000600338	High	40.21	0.00320616	High	65.05	1.04567e-05	0
RESTEGVLDGSK	7	6	1	A6ZT54	S3(Phospho)	1357.6	0.945346	S(3): 94.5; T(4): 5.5; S(11): 0.0	46.5767	High	47.42	0.000398495	High	47.21	0.000418237	High	35.16	0.00665965	1
FSSIVSNDIDMNFR	3	1	1	P43585	S6(Phospho); M11(Oxidation)	1740.74	0.994837	S(2): 0.3; S(3): 0.3; S(6): 99.5	68.6916	High	47.42	0.00058778							0
NNSITSATSK	25	4	1	C7GL88	S3(Phospho)	1102.48	0.995257	S(3): 99.5; T(5): 0.5; S(6): 0.0; T(8): 0.0; S(9): 0.0	83.6611	High	47.39	0.000266289	High	52.37	8.63349e-05	High	50.63	0.000126718	0
EQHHEDSEEEDSWSQFVEK	3	1	1	Q08412	S7(Phospho)	2454.94	0.999889	S(7): 100.0; S(12): 0.0; S(14): 0.0	56.6322	High	47.37	0.000830038				High	39.42	0.00514295	0
AKQATPTTTAAANGEK	7	1	1	P12754	T5(Phospho)	1639.77	0.988854	T(5): 98.9; T(7): 1.1; T(8): 0.0; T(9): 0.0	80.1582	High	47.36	0.000628096	High	38.04	0.00511938	High	31.59	0.0231258	1
DADASVNSGDDGDNDSEANMHK	6	2	1	A6ZQG7	S5(Phospho)	2343.84	0.866696	S(5): 86.7; S(8): 12.9; S(16): 0.4	49.6175	High	47.32	0.000516209	High	51.32	0.000202186	High	35.87	0.00720817	0
SSSIHSIGSLASNALSR	9	1	1	P36148	S6(Phospho)	1766.84	0.9948	S(1): 0.0; S(2): 0.0; S(3): 0.0; S(6): 99.5; S(9): 0.4; S(12): 0.0; S(16): 0.0	89.6491	High	47.31	0.000661378				High	53.45	0.000158827	0
SRSAINIETESR	4	1	1	P53076	S3(Phospho)	1442.67	0.993846	S(1): 0.6; S(3): 99.4; T(9): 0.0; S(11): 0.0	76.5879	High	47.29	0.000531918	High	34.09	0.0111718	High	33.59	0.0130819	1
NAEQNVSSTNLNNAPTNGALDDDVIPNAIVIK	11	1	1	P34217	T9(Phospho)	3401.63	0.330324	S(7): 33.0; S(8): 33.0; T(9): 33.0; T(16): 0.9	33.1961	High	47.21	0.00136878	High	46.02	0.00170649	High	37.44	0.0131981	0
LASASSSLTHNDLMNNEFSDSTNNSSLK	5	1	1	P25623	S7(Phospho)	3064.33	0.2	S(3): 20.0; S(5): 20.0; S(6): 20.0; S(7): 20.0; T(9): 20.0; S(19): 0.0; S(21): 0.0; T(22): 0.0; S(25): 0.0; S(26): 0.0	67.1969	High	47.18	0.00182237							0
LETDESPIQTK	9	1	1	P23585	S6(Phospho)	1340.6	0.999994	T(3): 0.0; S(6): 100.0; T(10): 0.0	96.0477	High	47.12	0.000533744	High	49.81	0.000287298	High	42.75	0.00145993	0
ASSDASDLLRQTLGSSQK	6	1	1	P16861	S6(Phospho)	1943.91	0.68494	S(2): 15.5; S(3): 15.5; S(6): 68.5; T(12): 0.4; S(15): 0.0; S(16): 0.0	33.8957	High	47.12	0.000822936	High	37.44	0.00769889	High	43.54	0.00188764	1
SDEEHTFETADAGSSATYPMQCSALR	16	1	1	P23301	N-Term(Acetyl); T6(Phospho); M20(Oxidation); C22(Carbamidomethyl)	2999.18	0.838803	S(1): 15.5; T(6): 83.9; T(9): 0.7; S(14): 0.0; S(15): 0.0; T(17): 0.0; Y(18): 0.0; S(23): 0.0	74.9729	High	47.11	0.00129366	High	49.29	0.00079665	High	63.92	2.68447e-05	0
LAAVPAAGPASAGGAAAASGDAAAEEEKEEEAAEESDDDMGFGLFD	2	1	1	P05319	S36(Phospho); M40(Oxidation)	4463.86	0.988419	S(11): 0.3; S(19): 0.8; S(36): 98.8	26.8324	High	47.11	0.00253383	High	36.87	0.0264388				1
RASDATLGSIDFGDDENIAK	6	1	1	P39109	T6(Phospho)	2174.97	0.864576	S(3): 13.4; T(6): 86.5; S(9): 0.1	68.9145	High	47.06	0.00100953	High	46.38	0.00118064	High	41.67	0.00350937	1
IPDEELHPLSDEGM	6	1	1	Q05521	S10(Phospho); M14(Oxidation)	1677.68	1	S(10): 100.0	90.3276	High	47.01	0.000612132	High	48.78	0.000403924	High	47.29	0.000566446	0
SATPPSSITAAK	29	1	1	Q06440	T3(Phospho)	1210.57	0.956331	S(1): 4.4; T(3): 95.6; S(6): 0.0; S(7): 0.0; T(9): 0.0	59.9821	High	46.99	0.000447969	High	49.76	0.000243068	High	54.03	8.95505e-05	0
KNPDEDEFLINSDDEM	5	1	1	Q08412	S12(Phospho)	1990.77	1	S(12): 100.0	137.519	High	46.95	0.000702391	High	52.19	0.000214704	High	45.66	0.000943963	1
SSSFAHLQAPSPIPDPLQVSKPETR	6	1	1	Q12329	S2(Phospho)	2769.37	0.33211	S(1): 33.2; S(2): 33.2; S(3): 33.2; S(11): 0.4; S(20): 0.0; T(24): 0.0	49.5398	High	46.92	0.000932852							0
VSDDSESESGDKEATAPLIQRK	8	1	1	Q08723	S9(Phospho)	2442.12	0.730982	S(2): 2.0; S(5): 11.4; S(7): 11.4; S(9): 73.1; T(15): 2.0	47.8515	High	46.89	0.00142023	High	44.68	0.0024203				2
HGSVVEASR	1	1	1	Q12321	S3(Phospho)	1021.45	0.999992	S(3): 100.0; S(8): 0.0	62.1931	High	46.87	0.000275489							0
TNSPQPTSLTSDNDTSSVTTAK	10	1	1	Q04089	T1(Phospho)	2332.03	0.89643	T(1): 89.6; S(3): 9.2; T(7): 1.0; S(8): 0.1; T(10): 0.0; S(11): 0.0; T(15): 0.0; S(16): 0.0; S(17): 0.0; T(19): 0.0; T(20): 0.0	107.377	High	46.83	0.00143169	High	43.28	0.00318353				0
AAAHQQNYFNDSDDEDDEDNIK	5	1	1	P32657	S12(Phospho)	2633.99	0.999998	Y(8): 0.0; S(12): 100.0	84.5093	High	46.81	0.00108289	High	42.31	0.00293157	High	41.44	0.00382584	0
LEAGLSDSKQTEQDNVEK	2	1	1	P17536	S6(Phospho)	2070.93	0.798557	S(6): 79.9; S(8): 18.7; T(11): 1.5	37.0425	High	46.76	0.00107645							1
SAITSAQELLDSK	6	1	1	P48606	S1(Phospho)	1442.68	0.999974	S(1): 100.0; T(4): 0.0; S(5): 0.0; S(12): 0.0	110.939	High	46.72	0.000671428	High	65.96	8.01101e-06	High	43.59	0.00135851	0
RSSIGSQDSSDVEDVKEGR	15	1	1	B3LLZ8	S9(Phospho)	2130.94	0.950838	S(2): 0.0; S(3): 0.2; S(6): 0.2; S(9): 95.1; S(10): 4.4	131.525	High	46.7	0.00125498	High	55.63	0.00016056	High	35.91	0.0148868	2
HEAAEALGAIASPEVVDVLK	3	1	1	P47120	S12(Phospho)	2099.05	1	S(12): 100.0	82.3748	High	46.6	0.000773374	High	49.5	0.000395512	High	43.37	0.00162701	0
LVSKEEDPGNENSEIISIDED	2	1	1	P25355	S17(Phospho)	2412.05	0.999998	S(3): 0.0; S(13): 0.0; S(17): 100.0	96.7562	High	46.6	0.00152706	High	33.6	0.0299668				1
SIPETQKGVIFYESHGK	5	1	1	P00330	N-Term(Acetyl); S1(Phospho)	2041.97	0.994839	S(1): 99.5; T(5): 0.5; Y(12): 0.0; S(14): 0.0	59.3341	High	46.59	0.00102404				High	51.88	0.000306155	1
MSACNSNENNENDDSDDENTGVQR	2	1	1	P40038	C4(Carbamidomethyl); S15(Phospho)	2794.99	0.999224	S(2): 0.0; S(6): 0.0; S(15): 99.9; T(20): 0.1	61.6119	High	46.58	0.000737382							0
SYDTDPEDELEFGANQR	4	1	1	P43579	T4(Phospho)	2065.81	0.915288	S(1): 4.2; Y(2): 4.2; T(4): 91.5	141.005	High	46.56	0.000921842	High	32.81	0.0209178				0
NGSTPDTQTASAGSDNVGK	11	1	1	P10823	N1(Deamidated); S3(Phospho)	1887.76	0.498412	S(3): 49.8; T(4): 49.8; T(7): 0.3; T(9): 0.0; S(11): 0.0; S(14): 0.0	58.2659	High	46.54	0.000753078	High	64.8	1.18545e-05				0
TSVSEAQNTQPQVANADAK	6	1	1	P53094	T1(Phospho)	2038.92	0.919692	T(1): 92.0; S(2): 4.0; S(4): 4.0; T(9): 0.0	97.1884	High	46.5	0.00114399				High	73.13	2.50257e-06	0
KDSNLSSPAR	3	1	1	P38129	S3(Phospho)	1154.52	0.999984	S(3): 100.0; S(6): 0.0; S(7): 0.0	87.0133	High	46.47	0.000554543	High	46.34	0.000576039	High	49.93	0.000258127	1
SISIVGSYVGNR	5	1	1	P00330	S3(Phospho)	1331.64	0.995018	S(1): 0.5; S(3): 99.5; S(7): 0.0; Y(8): 0.0	93.1357	High	46.47	0.000519602	High	37.97	0.00362265	High	46.29	0.000534541	0
SHSVPDLNTATPSSPK	10	1	1	P42839	S3(Phospho)	1717.79	0.955633	S(1): 4.4; S(3): 95.6; T(9): 0.0; T(11): 0.0; S(13): 0.0; S(14): 0.0	77.3626	High	46.45	0.00092171	High	41.26	0.00293282	High	61.49	2.6964e-05	0
KGESQTNIEIEK	3	1	1	P39077	S4(Phospho)	1455.68	0.933123	S(4): 93.3; T(6): 6.7	66.923	High	46.42	0.000570086				High	37.98	0.00409198	1
ETYDSNESDDDVTPSTK	17	1	1	P32499	S8(Phospho)	1982.75	0.989118	T(2): 0.0; Y(3): 0.0; S(5): 1.0; S(8): 98.9; T(13): 0.0; S(15): 0.0; T(16): 0.0	95.5285	High	46.41	0.00059997	High	51.81	0.000172374	High	66.07	6.47592e-06	0
ASKSNSLITSTDPVEDHISK	18	1	1	Q06146	S2(Phospho)	2209.05	0.891496	S(2): 89.1; S(4): 10.6; S(6): 0.2; T(9): 0.0; S(10): 0.0; T(11): 0.0; S(19): 0.0	93.0419	High	46.36	0.0013225	High	45.63	0.00158372	High	64.03	2.24964e-05	1
INTNETLPSSLSSPK	3	1	1	P18961	T3(Phospho)	1667.8	0.999979	T(3): 100.0; T(6): 0.0; S(9): 0.0; S(10): 0.0; S(12): 0.0; S(13): 0.0	93.3086	High	46.36	0.000847372	High	42.41	0.00215007	High	31.01	0.0287678	0
SNGAPTNASPAPPPVILQPTLQPNDQGNPLNTR	12	1	1	P14922	S9(Phospho)	3456.7	0.77483	S(1): 10.3; T(6): 10.3; S(9): 77.5; T(20): 1.8; T(32): 0.1	35.1099	High	46.29	0.00129112	High	56.11	0.000130535	High	57.88	9.19738e-05	0
VITLPDYPGVDADNIK	5	1	1	P15992	T3(Phospho)	1809.87	1	T(3): 100.0; Y(7): 0.0	109.788	High	46.27	0.000817906	High	34.38	0.012657	High	39.48	0.00386065	0
MSTDPEADGIVASPDDEGK	4	1	1	Q12234	S13(Phospho)	2013.81	1	S(2): 0.0; T(3): 0.0; S(13): 100.0	157.348	High	46.26	0.000841084	High	90.96	3.04237e-08	High	42.03	0.00225268	0
DSEGNAQSEEEHDLERGYGSDDENSK	3	1	1	Q00816	S20(Phospho)	2977.14	0.236946	S(2): 0.3; S(8): 0.6; Y(18): 74.0; S(20): 23.7; S(25): 1.3	26.9256	High	46.25	0.00127698				High	38.88	0.00696924	1
NDTEDDSINKASIDR	3	1	1	P14164	S7(Phospho)	1772.74	0.999123	T(3): 0.1; S(7): 99.9; S(12): 0.0	63.8591	High	46.24	0.000856851	High	43.36	0.0016469	High	32.95	0.0182263	1
REAEILGDEFKTEQDDILETEASPAK	6	1	1	P17891	S23(Phospho)	3014.4	0.967374	T(12): 0.0; T(20): 3.3; S(23): 96.7	71.3581	High	46.2	0.00182071	High	76.16	1.87509e-06	High	35.32	0.0224143	2
EEEPILAPSVK	4	1	1	P05750	S9(Phospho)	1291.62	1	S(9): 100.0	113.759	High	46.17	0.000514493	High	46.23	0.000491949	High	45.27	0.000613649	0
STTPNGVNQFLNMNQTTISR	3	1	1	Q03833	T3(Phospho)	2303.06	0.333333	S(1): 33.3; T(2): 33.3; T(3): 33.3; T(16): 0.0; T(17): 0.0; S(19): 0.0	68.6383	High	46.11	0.00147801							0
YKFYDDENLTE	3	1	1	P50278	T10(Phospho)	1516.59	1	Y(1): 0.0; Y(4): 0.0; T(10): 100.0	130.093	High	46.06	0.000533884	High	44.09	0.000840325	High	41.76	0.0014403	1
TAEVSHDIENSSQNTTGNVLPVSSPQTR	5	1	1	P47068	S24(Phospho)	3048.4	0.862059	T(1): 0.0; S(5): 0.0; S(11): 0.0; S(12): 0.0; T(15): 0.0; T(16): 0.0; S(23): 6.9; S(24): 86.2; T(27): 6.9	110.97	High	46	0.00227577	High	35.5	0.0254923				0
DNLSDTEEVIVIKK	4	1	1	Q08951	S4(Phospho)	1682.83	0.999922	S(4): 100.0; T(6): 0.0	146.247	High	45.96	0.000815044	High	44.15	0.00124031	High	59.58	3.54145e-05	1
YAAAAPAATSAASGDAAPAEEAAAEEEEESDDDMGFGLFD	5	1	1	P05317	S30(Phospho)	4000.59	0.979838	Y(1): 0.1; T(9): 0.5; S(10): 0.5; S(13): 1.0; S(30): 98.0	35.0258	High	45.91	0.00253884	High	44.41	0.00358258	High	38.99	0.0122965	0
SEDLSPTSSRVDLSNPHGFTK	7	1	1	Q9P305	N-Term(Acetyl); T7(Phospho)	2396.09	0.243666	S(1): 24.4; S(5): 24.4; T(7): 24.4; S(8): 24.4; S(9): 2.3; S(14): 0.3; T(20): 0.0	43.9403	High	45.91	0.00173616	High	36.41	0.0156106	High	36.95	0.0137754	1
STDDAVSLQDNNLALLEDHR	7	1	1	Q12044	S7(Phospho)	2306.04	0.99815	S(1): 0.1; T(2): 0.1; S(7): 99.8	54.3839	High	45.87	0.00178975	High	45.65	0.00191542	High	50.01	0.000696395	0
IECSSNPDDPIRVTTPMGTTTVNNNISPSGR	7	1	1	P22579	C3(Carbamidomethyl); T15(Phospho)	3410.54	0.702878	S(4): 9.4; S(5): 9.4; T(14): 9.4; T(15): 70.3; T(19): 1.4; T(20): 0.2; T(21): 0.0; S(27): 0.0; S(29): 0.0	64.1445	High	45.75	0.00274587				High	64.92	3.29193e-05	1
HNMSTQADNSDDEELQK	3	1	1	P38753	S10(Phospho)	2041.79	1	S(4): 0.0; T(5): 0.0; S(10): 100.0	139.058	High	45.71	0.000825743	High	61.52	2.16693e-05	High	39.51	0.00348705	0
FDSSVDRGSPFQCNIGVGQVIK	9	1	1	P20081	S3(Phospho); C13(Carbamidomethyl)	2490.16	0.333333	S(3): 33.3; S(4): 33.3; S(9): 33.3	77.2106	High	45.71	0.0017307	High	55.47	0.000180634	High	48.21	0.000965696	1
FTPDINVEPVLVGDENDIDGSEK	6	1	1	P38255	S21(Phospho)	2582.16	1	T(2): 0.0; S(21): 100.0	86.189	High	45.71	0.0018314	High	43.82	0.00283206	High	44.42	0.00246662	0
DDEESKGESEVSPQEQNQEQGSEPAAIEEPASQNITEK	15	1	1	P40040	Q16(Deamidated); S32(Phospho)	4224.81	0.936334	S(5): 0.3; S(9): 0.3; S(12): 1.0; S(22): 1.0; S(32): 93.6; T(36): 3.7	29.1111	High	45.7	0.00325407	High	51.26	0.000898552				1
KHSVPNISMNALDMTR	3	1	1	P37262	S3(Phospho)	1893.88	0.999983	S(3): 100.0; S(8): 0.0; T(15): 0.0	102.352	High	45.69	0.00134887	High	32.98	0.025175	High	33.87	0.0205102	1
VHGISVSADFDSDNEDNEDGSFSQNGYNDNASR	8	1	1	P47160	S12(Phospho)	3642.43	0.999656	S(5): 0.0; S(7): 0.0; S(12): 100.0; S(21): 0.0; S(23): 0.0; Y(27): 0.0; S(32): 0.0	103.025	High	45.64	0.00260208	High	35.6	0.0263442	High	71.76	6.358e-06	0
TDNMATDQNSIIEDVK	1	1	1	P38841	S10(Phospho)	1873.8	0.999976	T(1): 0.0; T(6): 0.0; S(10): 100.0	99.9443	High	45.63	0.0011324							0
GESYQSAEQEIDHTAPEK	7	1	1	Q06146	S3(Phospho)	2098.87	0.851841	S(3): 85.2; Y(4): 12.7; S(6): 2.1; T(14): 0.0	64.1604	High	45.62	0.00116654	High	41.71	0.00283639	High	60.12	4.08554e-05	0
EAAESPEEADVEMS	5	1	1	P32379	S5(Phospho)	1573.56	1	S(5): 100.0; S(14): 0.0	97.7509	High	45.57	0.000410451	High	49.19	0.000183768	High	52.24	8.86597e-05	0
SEYASSIHSQMK	9	1	1	Q12402	N-Term(Acetyl); S6(Phospho)	1489.61	0.996457	S(1): 0.0; Y(3): 0.0; S(5): 0.3; S(6): 99.6; S(9): 0.0	107.024	High	45.56	0.000658792	High	38.28	0.00340279	High	28.11	0.0381678	0
RAKTTQDIASDAK	46	1	1	Q07653	T4(Phospho)	1484.71	0.996099	T(4): 99.6; T(5): 0.4; S(10): 0.0	111.958	High	45.54	0.000770742	High	56.95	5.65143e-05	High	45.44	0.000781551	2
SSLESPTMLK	8	1	1	Q12044	S5(Phospho)	1172.53	0.956863	S(1): 0.0; S(2): 0.0; S(5): 95.7; T(7): 4.3	74.4285	High	45.53	0.00060318	High	42.71	0.00116536	High	38.87	0.00282136	0
KEYVPLDNAEQSTSSSQETK	16	1	1	P33322	S15(Phospho)	2321.03	0.742933	Y(3): 0.0; S(12): 0.2; T(13): 8.5; S(14): 8.5; S(15): 74.3; S(16): 8.5; T(19): 0.2	87.4863	High	45.53	0.00170318	High	40.95	0.00510239	High	45.83	0.0016104	1
MYSTSNYSISLVDLENGPK	4	1	1	Q06146	M1(Oxidation); S8(Phospho)	2213.97	0.97413	Y(2): 0.0; S(3): 0.0; T(4): 0.0; S(5): 0.9; Y(7): 0.9; S(8): 97.4; S(10): 0.9	97.7572	High	45.51	0.00154936	High	36.81	0.0116731				0
AVDLAEEVNLIDLSDDEGEEK	1	1	1	P53258	S14(Phospho)	2383.05	1	S(14): 100.0	96.7562	High	45.51	0.00189663							0
RSDSGVHSPITDNSSVASSTTSR	16	1	1	Q00816	S8(Phospho)	2428.08	0.907482	S(2): 0.0; S(4): 0.1; S(8): 90.7; T(11): 9.1; S(14): 0.0; S(15): 0.0; S(18): 0.0; S(19): 0.0; T(20): 0.0; T(21): 0.0; S(22): 0.0	85.0237	High	45.49	0.00194634	High	62.04	4.27306e-05	High	44.9	0.00219882	1
ATLEEAEGESGVEDDAATGSSNKLK	3	1	1	P21304	S10(Phospho)	2588.13	0.989092	T(2): 1.1; S(10): 98.9; T(18): 0.0; S(20): 0.0; S(21): 0.0	53.0549	High	45.44	0.00218034	High	42.18	0.00464296	High	50.16	0.000730582	1
GGGLSISDIAQGK	3	1	1	P38431	S5(Phospho)	1282.61	0.995275	S(5): 99.5; S(7): 0.5	83.6261	High	45.41	0.000687698	High	40.95	0.00194052	High	34.63	0.00847101	0
DANIKPVVNAAVNDNQSK	2	1	1	P38250	S17(Phospho)	1976.95	1	S(17): 100.0	110.553	High	45.36	0.00137386	High	34.6	0.0159152				0
AIPAPHEILTSNVVTR	4	1	1	P06242	T10(Phospho)	1797.93	0.923049	T(10): 92.3; S(11): 7.7; T(15): 0.0	39.7061	High	45.35	0.000659339	High	40.98	0.00185933				0
AATIVYEDHVSSR	3	1	1	Q06211	T3(Phospho)	1527.69	0.999985	T(3): 100.0; Y(6): 0.0; S(11): 0.0; S(12): 0.0	90.9908	High	45.33	0.000886595	High	34.92	0.0096471	High	33.1	0.0146689	0
LITSHLVDTDPEVDSIIK	3	1	1	P37291	S15(Phospho)	2075.04	1	T(3): 0.0; S(4): 0.0; T(9): 0.0; S(15): 100.0	102.116	High	45.31	0.000934854	High	62.47	1.85726e-05	High	54.16	0.000125664	0
DEDVDHQTSDLENNNNDK	8	1	1	Q06263	T8(Phospho)	2181.83	0.948773	T(8): 94.9; S(9): 5.1	108.915	High	45.26	0.000970996	High	49.68	0.000349851	High	45.3	0.000959143	0
SENNDQNDVDEESEEK	5	1	1	Q12191	S13(Phospho)	1960.7	1	S(1): 0.0; S(13): 100.0	111.988	High	45.24	0.000556561				High	51.87	0.000123525	0
NLLTNTPVDYEYESDAEEEQGDKDIK	5	1	1	Q12176	S14(Phospho)	3095.34	0.127383	T(4): 12.7; T(6): 12.7; Y(10): 49.0; Y(12): 12.7; S(14): 12.7	20.1982	High	45.19	0.00283924	High	42.93	0.00477752	High	40.86	0.0077072	1
SDTNTSIPNTSSAR	4	1	1	P04821	N-Term(Acetyl); S6(Phospho)	1572.66	0.945435	S(1): 0.0; T(3): 0.0; T(5): 5.4; S(6): 94.5; T(10): 0.0; S(11): 0.0; S(12): 0.0	105.507	High	45.17	0.000922909	High	37.75	0.00511196				0
GKDNAEGQGESLADQAR	4	1	1	P22943	S11(Phospho)	1825.78	1	S(11): 100.0	113.212	High	45.15	0.00124641	High	69.48	4.53133e-06	High	37.83	0.00663385	1
ARDDADEDEEDPDTRSSGK	18	1	1	P16140	S16(Phospho)	2187.84	0.845864	T(14): 7.7; S(16): 84.6; S(17): 7.7	77.9435	High	45.12	0.00117353	High	51.04	0.000301439	High	39.65	0.00415144	2
SMLEIAESPSLK	4	1	1	P47116	S1(Phospho)	1384.65	1	S(1): 100.0; S(8): 0.0; S(10): 0.0	131.115	High	45.11	0.000827836	High	51.75	0.00017945	High	47.06	0.000532313	0
ILYGGSANGSNAVTFK	2	1	1	P00942	N8(Deamidated); S10(Phospho)	1679.77	0.979566	Y(3): 0.0; S(6): 1.0; S(10): 98.0; T(14): 1.0	54.6603	High	45.05	0.00115821							0
NVKGEEDADEEETAEGQTNSISDFLGEQVNEPTK	2	1	1	P38764	S20(Phospho)	3789.63	0.644103	T(13): 11.9; T(18): 11.9; S(20): 64.4; S(22): 11.9; T(33): 0.0	43.3686	High	45.04	0.00369414							1
TSPSNSPEASPSLAK	2	1	1	P19812	T1(Phospho)	1552.69	0.499215	T(1): 49.9; S(2): 49.9; S(4): 0.2; S(6): 0.0; S(10): 0.0; S(12): 0.0	66.2608	High	45.03	0.0011981							0
VARPLSVPGSPR	12	1	1	P27472	S6(Phospho); S10(Phospho)	1395.66	1	S(6): 100.0; S(10): 100.0	91.3828	High	44.95	0.000986859	High	48.74	0.000408998	High	40.77	0.00258378	0
IDGQSAYHIDSAEEK	2	2	1	A6ZRR9	S11(Phospho)	1742.73	1	S(5): 0.0; Y(7): 0.0; S(11): 100.0	113.845	High	44.87	0.001217	High	41.58	0.00257854				0
NAVSTKPTPPPAPEASAESGLSSKVHSYTDLAYR	4	1	1	P16862	S22(Phospho)	3608.74	0.128931	S(4): 12.9; T(5): 12.9; T(8): 12.9; S(16): 12.9; S(19): 12.9; S(22): 12.9; S(23): 12.9; S(27): 3.1; Y(28): 3.1; T(29): 3.1; Y(33): 0.4	16.6656	High	44.86	0.00257515							1
RGETFASLANDK	5	2	1	A6ZRW5	T4(Phospho)	1388.63	0.990783	T(4): 99.1; S(7): 0.9	74.4701	High	44.82	0.000848745	High	36.36	0.00595357	High	37.91	0.00430409	1
IQDPQMTGYVSTR	11	1	1	P32485	Y9(Phospho)	1575.69	0.999994	T(7): 0.0; Y(9): 100.0; S(11): 0.0; T(12): 0.0	154.488	High	44.77	0.00101528	High	60.46	2.89638e-05	High	47.1	0.000591778	0
SHSVPDLNTATPSSPK	13	1	1	P42839	S3(Phospho); S14(Phospho)	1797.75	0.878833	S(1): 6.3; S(3): 93.7; T(9): 0.0; T(11): 0.0; S(13): 6.3; S(14): 93.7	96.2751	High	44.75	0.00120253	High	51.81	0.000240598	High	38.45	0.0051083	0
DASASSTSTFDAR	22	2	1	A6ZVS5	S6(Phospho)	1395.55	0.848383	S(3): 0.0; S(5): 0.3; S(6): 84.8; T(7): 4.9; S(8): 4.9; T(9): 4.9	75.2716	High	44.74	0.000500249	High	59.23	1.73725e-05	High	52.7	7.97492e-05	0
NSAQDLENSPMSVGK	4	1	1	P47818	S9(Phospho)	1656.7	0.999945	S(2): 0.0; S(9): 100.0; S(12): 0.0	107.93	High	44.74	0.00121369	High	34.68	0.0124079	High	37.58	0.00631115	0
NVEDLPTQLEK	3	4	1	C7GL88	T7(Phospho)	1365.64	1	T(7): 100.0	113.344	High	44.71	0.00078262	High	44.43	0.000825725	High	56.05	5.58705e-05	0
DISESPERTVSQADFPGLEGVAK	9	1	1	P04801	T9(Phospho)	2512.17	0.750843	S(3): 8.3; S(5): 8.3; T(9): 75.1; S(11): 8.3	61.0461	High	44.7	0.00231769	High	43.42	0.00310757	High	39.77	0.00720146	1
DSSVDAFEK	9	1	1	P09064	S3(Phospho)	1077.42	0.997519	S(2): 0.2; S(3): 99.8	79.4446	High	44.69	0.000419437	High	32.48	0.0071747	High	28.74	0.016507	0
ASYGSGGNSQNQEYSSDDNIDVNKNAK	10	1	1	Q07653	S16(Phospho); N19(Deamidated)	2943.21	0.243493	S(2): 14.2; Y(3): 14.2; S(5): 14.2; S(9): 9.4; Y(14): 9.4; S(15): 14.2; S(16): 24.3	6.81006	High	44.69	0.00271191							1
YVPDVTYTLCGTPDYIAPEVVSTKPYNK	2	2	1	P05986	T8(Phospho); C10(Carbamidomethyl)	3270.54	0.293513	Y(1): 14.5; T(6): 14.5; Y(7): 14.5; T(8): 29.4; T(12): 8.3; Y(15): 5.6; S(22): 4.4; T(23): 4.4; Y(26): 4.4	8.86426	High	44.69	0.00268474							0
RATSPLLESDSIEK	5	1	1	P32379	S4(Phospho)	1625.78	0.951108	T(3): 4.9; S(4): 95.1; S(9): 0.0; S(11): 0.0	106.289	High	44.65	0.0010026	High	39.86	0.00309828				1
EDLETSVVDEGR	5	2	1	P15685	S6(Phospho)	1428.59	0.959075	T(5): 4.1; S(6): 95.9	92.9147	High	44.62	0.000790379	High	54.41	8.29536e-05	High	36.28	0.00536951	0
NKGNAGGSNDDFTAPISATAK	3	3	1	A6ZZ19	S8(Phospho)	2115.94	0.99998	S(8): 100.0; T(13): 0.0; S(17): 0.0; T(19): 0.0	72.9924	High	44.61	0.00194072	High	48.99	0.000707885				1
STNYMDALNSR	6	1	1	P43598	S1(Phospho)	1351.54	0.49012	S(1): 49.0; T(2): 49.0; Y(4): 2.0; S(10): 0.0	62.707	High	44.55	0.000591017	High	45.99	0.000425487	High	50.32	0.000156531	0
SHVVDYDDSSITENTR	13	1	1	P10963	S10(Phospho)	1917.79	0.954089	S(1): 0.0; Y(6): 0.0; S(9): 4.6; S(10): 95.4; T(12): 0.0; T(15): 0.0	150.827	High	44.41	0.00136747	High	65.09	1.18941e-05	High	59.84	4.02561e-05	0
FFSPSSNIPTDR	7	1	1	P38427	S3(Phospho)	1447.63	0.999636	S(3): 100.0; S(5): 0.0; S(6): 0.0; T(10): 0.0	90.732	High	44.35	0.00101186	High	35.06	0.00860814	High	35.36	0.00803358	0
DISANTTTSFDETPSTEDEKPK	9	1	1	Q06523	T7(Phospho)	2493.06	0.636266	S(3): 0.1; T(6): 12.1; T(7): 63.6; T(8): 12.1; S(9): 12.1; T(13): 0.0; S(15): 0.0; T(16): 0.0	65.2501	High	44.29	0.0026086	High	50.12	0.000690164	High	37.22	0.0135709	0
NFHAEVSTPQVLSAK	6	1	1	P48570	N1(Deamidated); T8(Phospho)	1708.8	0.936352	S(7): 6.4; T(8): 93.6; S(13): 0.0	112.404	High	44.23	0.00134038	High	40.01	0.00366156	High	42.1	0.0022629	0
YKDPQSPKIEVLEQELVR	3	1	1	P53252	S6(Phospho)	2251.14	0.997466	Y(1): 0.3; S(6): 99.7	86.0036	High	44.19	0.00124227	High	34.77	0.0105529				2
YNDDMTPPPLPSSSSR	1	1	1	P28003	T6(Phospho)	1843.76	0.999993	Y(1): 0.0; T(6): 100.0; S(12): 0.0; S(13): 0.0; S(14): 0.0; S(15): 0.0	97.2189	High	44.06	0.00151561							0
KEGDDAPESPDIHFEPVVHLEK	5	1	1	P41920	S9(Phospho)	2568.18	1	S(9): 100.0	64.2179	High	44.05	0.00283356	High	37.91	0.0117796	High	36.91	0.014575	1
KSSSFAHLQAPSPIPDPLQVSKPETR	8	1	1	Q12329	S4(Phospho); S12(Phospho)	2977.43	0.294874	S(2): 36.6; S(3): 36.6; S(4): 36.6; S(12): 89.1; S(21): 0.8; T(25): 0.2	38.363	High	43.86	0.00250596	High	35.97	0.0153528	High	35.76	0.0161665	1
MDESEQTGLKNDQVSGSDAIQQQTMEPEPK	8	1	1	Q07653	S17(Phospho); M25(Oxidation)	3416.46	0.817807	S(4): 0.3; T(7): 0.3; S(15): 17.6; S(17): 81.8; T(24): 0.0	48.7609	High	43.82	0.00439021	High	50.54	0.000912222	High	42.89	0.00532292	1
NKPLLSINTDPGVTGVDSSSLNK	13	1	1	Q12044	T9(Phospho)	2436.21	0.994512	S(6): 0.5; T(9): 99.5; T(14): 0.0; S(18): 0.0; S(19): 0.0; S(20): 0.0	79.0507	High	43.81	0.00166364	High	45.82	0.00103156	High	48.95	0.000519589	0
SANLDKSLDEIIGSNK	5	1	1	Q12159	N-Term(Acetyl); S7(Phospho)	1825.87	1	S(1): 0.0; S(7): 100.0; S(14): 0.0	129.757	High	43.79	0.0015397	High	65.08	1.19526e-05	High	53.29	0.000175571	1
DDEESKGESEVSPQEQNQEQGSEPAAIEEPASQNITEK	6	1	1	P40040	S32(Phospho)	4223.8	0.916754	S(5): 0.1; S(9): 0.1; S(12): 0.6; S(22): 1.7; S(32): 91.7; T(36): 5.7	32.2631	High	43.74	0.00497904	High	72.21	7.21108e-06	High	45.01	0.00376865	1
TANANQTHSNIDYDTDDGNEK	2	1	1	Q04347	T15(Phospho)	2402.94	0.983512	T(1): 0.0; T(7): 0.0; S(9): 0.0; Y(13): 1.6; T(15): 98.4	48.1564	High	43.72	0.00213371				High	41.09	0.00395243	0
ASVGVMITASHNPK	8	1	1	Q03262	S10(Phospho)	1491.71	0.990005	S(2): 0.0; T(8): 1.0; S(10): 99.0	79.5419	High	43.68	0.00130922	High	37.87	0.00501347	High	37.01	0.00617109	0
SDSGVHSPITDNSSVASSTTSR	15	1	1	Q00816	S1(Phospho)	2271.98	0.327548	S(1): 32.8; S(3): 32.8; S(7): 32.8; T(10): 1.6; S(13): 0.1; S(14): 0.0; S(17): 0.0; S(18): 0.0; T(19): 0.0; T(20): 0.0; S(21): 0.0	92.6181	High	43.62	0.00257665	High	47.27	0.00111281	High	37.83	0.00965823	0
FYGEDANNFSDQDETTHTFK	3	1	1	P38439	S10(Phospho)	2445.96	0.995265	Y(2): 0.0; S(10): 99.5; T(15): 0.3; T(16): 0.1; T(18): 0.1	51.738	High	43.5	0.00215972	High	39.61	0.00524552				0
LLKNNTGDANTEEAAAR	3	1	1	P16547	T6(Phospho)	1867.86	1	T(6): 100.0; T(11): 0.0	111.859	High	43.49	0.00192741	High	52.93	0.000220031	High	37.97	0.00694207	1
VSESTSIGKGTADSAQINVAEPISSENGVLEPR	21	1	1	P53278	S6(Phospho)	3422.65	0.238079	S(2): 23.8; S(4): 23.8; T(5): 23.8; S(6): 23.8; T(11): 2.4; S(14): 2.4; S(24): 0.0; S(25): 0.0	60.6796	High	43.48	0.0036124	High	47.14	0.00155523	High	35.95	0.020188	1
SALNADEANTDETEK	3	1	1	A6ZV85	T13(Phospho)	1687.67	0.999995	S(1): 0.0; T(10): 0.0; T(13): 100.0	122.407	High	43.45	0.00114997	High	50.15	0.00024586				0
VQGYPASIPSFNQETEEK	5	1	1	P40168	S10(Phospho)	2103.94	0.941239	Y(4): 0.0; S(7): 2.9; S(10): 94.1; T(15): 2.9	62.5033	High	43.42	0.00268443				High	41.15	0.00455813	0
MLGLGQSAQAYASDDALNMNQAKDK	4	1	1	P40168	S13(Phospho)	2720.22	0.978721	S(7): 0.2; Y(11): 1.9; S(13): 97.9	50.0782	High	43.41	0.00385123	High	62.73	4.40268e-05	High	47.62	0.00144353	1
SNENLSPNSSNPDLTKLNNGESGTIDTSK	2	1	1	P53897	N-Term(Acetyl); S6(Phospho); S9(Phospho)	3235.39	0.12363	S(1): 4.9; S(6): 30.2; S(9): 67.6; S(10): 67.6; T(15): 29.4; S(22): 0.1; T(24): 0.1; T(27): 0.1; S(28): 0.1	31.8652	High	43.37	0.00465319				High	47.68	0.0017112	1
KEEDSDTLSK	4	1	1	P41895	S5(Phospho)	1231.51	0.998995	S(5): 99.9; T(7): 0.1; S(9): 0.0	71.0947	High	43.37	0.000876789				High	38.79	0.00252367	1
MEELGIVTPVEK	5	1	1	P33298	N-Term(Acetyl); M1(Oxidation); T8(Phospho)	1482.69	1	T(8): 100.0	155.284	High	43.36	0.00144623	High	51.42	0.000216332	High	49.77	0.000311044	0
KTESPLENVAELK	12	3	1	A6ZZR2	S4(Phospho)	1537.76	0.999796	T(2): 0.0; S(4): 100.0	121.782	High	43.36	0.00123633	High	41.16	0.00209391	High	40.11	0.0027641	1
TAHNTNENGSELYYEGPETPTPSLK	7	1	1	Q08926	N4(Deamidated); T19(Phospho)	2830.23	0.875765	T(1): 0.2; T(5): 0.2; S(10): 0.2; Y(13): 0.1; Y(14): 0.2; T(19): 87.6; T(21): 10.0; S(23): 1.4	39.3671	High	43.34	0.00397637							0
LNSPNSNINK	9	1	1	P14922	S3(Phospho)	1180.54	0.999914	S(3): 100.0; S(6): 0.0	113.916	High	43.32	0.00105222	High	40.29	0.00206257	High	38.51	0.00308634	0
SQGSHLNLAANTQGNPIPGTTAWK	4	1	1	P40535	S4(Phospho)	2543.21	0.474002	S(1): 47.4; S(4): 47.4; T(12): 5.2; T(20): 0.0; T(21): 0.0	40.4217	High	43.32	0.00284706	High	33.17	0.0293024				0
TESPLENVAELKK	4	3	1	A6ZZR2	S3(Phospho)	1537.76	0.994911	T(1): 0.5; S(3): 99.5	102.83	High	43.28	0.0013251	High	31.68	0.0192894	High	31.33	0.020761	1
SINSESFSSPSLR	13	1	1	Q06146	S9(Phospho)	1490.66	0.928138	S(1): 0.0; S(4): 0.1; S(6): 0.5; S(8): 6.5; S(9): 92.8; S(11): 0.1	83.8838	High	43.24	0.00136345	High	43.9	0.00116307	High	39.65	0.00301332	0
LSDSTDNLDSIPVKSEK	7	1	1	P07250	S4(Phospho)	1927.9	0.846111	S(2): 7.7; S(4): 84.6; T(5): 7.7; S(10): 0.0; S(15): 0.0	102.26	High	43.23	0.00215565	High	48.62	0.000636181	High	34.77	0.0152709	1
SSSSTSLNSHSPLMTAMEDPPSPR	7	1	1	A6ZLF4	S22(Phospho)	2596.11	1	S(1): 0.0; S(2): 0.0; S(3): 0.0; S(4): 0.0; T(5): 0.0; S(6): 0.0; S(9): 0.0; S(11): 0.0; T(15): 0.0; S(22): 100.0	116.553	High	43.23	0.00383596	High	48.17	0.00122077	High	53.18	0.000385152	0
AKLSNSSLSNLFK	1	1	1	P13259	S4(Phospho)	1488.75	0.993623	S(4): 99.4; S(6): 0.6; S(7): 0.1; S(9): 0.0	62.9218	High	43.22	0.00113152							1
IKDTSLIDLEMEDGLNGDVGTDANR	4	1	1	Q01476	T4(Phospho)	2771.25	0.5	T(4): 50.0; S(5): 50.0; T(21): 0.0	71.8332	High	43.2	0.00394152	High	36.4	0.0188653				1
RSVSDAELR	6	1	1	P25694	S4(Phospho)	1112.51	0.999995	S(2): 0.0; S(4): 100.0	107.91	High	43.14	0.00107491	High	40.63	0.00192888	High	49.53	0.000246816	1
AASDAIPPASPK	5	1	1	P00817	S10(Phospho)	1204.56	1	S(3): 0.0; S(10): 100.0	105.48	High	43.11	0.00102373	High	43.25	0.000991252	High	27.63	0.0343442	0
SNVSSGMNAVDPSVYTDTSSKSADR	10	1	1	Q07653	S13(Phospho)	2655.14	0.669606	S(1): 0.0; S(4): 0.0; S(5): 0.1; S(13): 67.0; Y(15): 12.3; T(16): 12.3; T(18): 2.6; S(19): 2.6; S(20): 0.6; S(22): 2.6	42.4728	High	43.1	0.00393048	High	51.99	0.000504981				1
DAQGEESTINTPTGDESGEVVK	6	1	1	P53883	T11(Phospho)	2342.99	0.998933	S(7): 0.0; T(8): 0.0; T(11): 99.9; T(13): 0.1; S(17): 0.0	94.3731	High	43.1	0.00308316				High	57.53	0.000110731	0
ADSGDTSSIHSSANNTK	18	1	1	Q06385	S8(Phospho)	1771.72	0.918591	S(3): 0.0; T(6): 0.0; S(7): 4.0; S(8): 91.9; S(11): 4.0; S(12): 0.2; T(16): 0.0	88.5965	High	43.09	0.00188509	High	45.5	0.00106394	High	42.17	0.00231167	0
EESATLGAEVAHKK	2	1	1	P43609	S3(Phospho)	1549.73	0.853385	S(3): 85.3; T(5): 14.7	44.0783	High	43.09	0.00168872				High	37.66	0.00597314	1
NAQELLEPVLSER	1	1	1	P53076	S11(Phospho)	1577.76	1	S(11): 100.0	107.457	High	43.09	0.00165191							0
SHQSLHATTSSPNNNAPIVVGR	6	1	1	Q12515	S10(Phospho); N14(Deamidated)	2368.11	0.68507	S(1): 0.7; S(4): 0.7; T(8): 3.0; T(9): 13.5; S(10): 68.5; S(11): 13.5	52.7292	High	43.02	0.00297834							0
SMSPSNIASGEDR	8	1	1	P40052	M2(Oxidation); S3(Phospho)	1446.56	0.995903	S(1): 0.2; S(3): 99.6; S(5): 0.2; S(9): 0.0	102.139	High	43.01	0.000902562	High	54.45	6.40676e-05	High	44.74	0.000594256	0
RSSTINNDSDSLSSPTK	9	1	1	P24276	S11(Phospho)	1888.83	0.954589	S(2): 0.0; S(3): 0.0; T(4): 0.0; S(9): 0.2; S(11): 95.5; S(13): 4.1; S(14): 0.2; T(16): 0.0	88.5965	High	43.01	0.00239267	High	50.75	0.000400925	High	39.91	0.0047831	1
INSASQTEGDELK	5	1	1	P17629	S5(Phospho)	1471.64	0.907709	S(3): 0.0; S(5): 90.8; T(7): 9.2	76.3156	High	43	0.00159879	High	35.6	0.00868959	High	38.3	0.004637	0
VPTSVLSGAEK	4	1	1	P47068	T3(Phospho)	1167.57	0.99546	T(3): 99.5; S(4): 0.5; S(7): 0.0	81.4269	High	42.99	0.00101976	High	36.39	0.00466118	High	35.17	0.00620341	0
KADTGIAVEGATDAAR	6	2	1	P05030	T4(Phospho)	1625.76	1	T(4): 100.0; T(12): 0.0	91.2894	High	42.93	0.00161967	High	65.18	9.67811e-06	High	44.85	0.00104094	1
DAETADIGDQSEVESDTEELKK	5	1	1	P20484	S15(Phospho)	2489.06	0.970691	T(4): 0.0; S(11): 0.0; S(15): 97.1; T(17): 2.9	69.8306	High	42.87	0.00372594				High	44.73	0.00240942	1
RSLSSSNQPSLLPEVVLNDNR	8	1	1	Q12494	S4(Phospho)	2405.19	0.326042	S(2): 2.0; S(4): 32.6; S(5): 32.6; S(6): 32.6; S(10): 0.1	68.7849	High	42.85	0.0026355	High	46.83	0.00104679				1
RVTQYFGLLNEDLGK	6	2	1	A6ZV70	T3(Phospho)	1832.9	0.957306	T(3): 95.7; Y(5): 4.3	127.521	High	42.77	0.00221154	High	41.05	0.00328621	High	35.51	0.0116975	1
SASYTGAKV	10	1	1	P31688	T5(Phospho)	963.421	0.487197	S(1): 0.0; S(3): 2.5; Y(4): 48.7; T(5): 48.7	39.9038	High	42.75	0.000711385	High	42.78	0.000706488	High	34.53	0.00470415	1
ETNTQGQLDDDEDDDFLTSGQQQK	4	1	1	Q08969	T4(Phospho)	2807.13	0.5	T(2): 50.0; T(4): 50.0; T(18): 0.0; S(19): 0.0	85.771	High	42.74	0.00371412	High	39.72	0.00687954				0
VNEQETSAQEQEEETAEPSEENEDRVPEVDGEEVQEEAEKK	2	0	0		S19(Phospho); N22(Deamidated); Q35(Deamidated)	4784.97	0.887028	T(6): 1.4; S(7): 1.4; T(15): 8.4; S(19): 88.7	23.8562	High	42.74	0.00722603							2
QFGGWTYIGDEQLGDSPSQGR	5	1	1	P18961	S16(Phospho)	2378.02	0.997349	T(6): 0.0; Y(7): 0.0; S(16): 99.7; S(18): 0.3	82.7783	High	42.7	0.00339941	High	34.34	0.0233946	High	48.52	0.000876671	0
GSQESTNTLEEIVK	5	1	1	P35845	T8(Phospho)	1614.73	0.997604	S(2): 0.0; S(5): 0.0; T(6): 0.2; T(8): 99.8	118.476	High	42.53	0.00185971	High	37.71	0.00576922	High	54.75	0.000112716	0
FGLSPSKGVLFYGPPGTGK	5	1	1	P25694	S4(Phospho)	1989	0.948305	S(4): 94.8; S(6): 5.2; Y(12): 0.0; T(17): 0.0	72.8799	High	42.47	0.0021687	High	45.19	0.00107455	High	35.58	0.00983648	1
GVQEPKESQEQGEGEEQEEGQEQMK	1	1	1	P25037	S8(Phospho)	2927.2	1	S(8): 100.0	76.5759	High	42.39	0.00457087							1
ADESDPVESK	8	1	1	B3LNM2	S4(Phospho)	1156.44	0.999999	S(4): 100.0; S(9): 0.0	88.8092	High	42.36	0.00085082	High	47.79	0.000254502	High	45.95	0.000390039	0
RSMSLLGYR	5	3	2	A6ZZJ1;A6ZMG6	S4(Phospho)	1162.55	0.999988	S(2): 0.0; S(4): 100.0; Y(8): 0.0	97.5496	High	42.32	0.00118986	High	38.72	0.00263853	High	40.49	0.00183574	1
EAENDEDSEVNAK	3	1	1	Q06344	S8(Phospho)	1529.57	1	S(8): 100.0	71.1336	High	42.32	0.000855762				High	31.48	0.0104904	0
AHSSMVGFDLPQR	3	1	1	P00560	S4(Phospho)	1524.67	0.994671	S(3): 0.5; S(4): 99.5	94.0064	High	42.3	0.00161343	High	31.67	0.0173256				0
SVTESSPFVPSSTPTPVDDRSSSPSYSQFK	11	2	1	A6ZVS5	S23(Phospho)	3283.48	0.165803	S(1): 0.0; T(3): 0.0; S(5): 0.0; S(6): 0.0; S(11): 0.1; S(12): 0.1; T(13): 0.1; T(15): 0.2; S(21): 16.6; S(22): 16.6; S(23): 16.6; S(25): 16.6; Y(26): 16.6; S(27): 16.6	26.2403	High	42.25	0.00588216	High	62.55	5.47566e-05				1
ADTGIAVEGATDAAR	3	2	1	P05030	T3(Phospho)	1497.66	1	T(3): 100.0; T(11): 0.0	135.001	High	42.22	0.00163443	High	39.88	0.00280134	High	47.47	0.000476301	0
INVSSPFSSATK	9	1	1	Q08816	T11(Phospho)	1317.61	0.333209	S(4): 0.0; S(5): 0.0; S(8): 33.3; S(9): 33.3; T(11): 33.3	89.4919	High	42.22	0.00152047	High	34.7	0.0085897	High	43.4	0.00117929	0
ANSSTTTLDAIKPNSK	7	1	1	P38809	S3(Phospho)	1727.83	0.903241	S(3): 90.3; S(4): 8.6; T(5): 0.9; T(6): 0.1; T(7): 0.0; S(15): 0.0	85.4956	High	42.16	0.0025268	High	43.47	0.00181936				0
AQNDSEEEQVK	6	1	1	P25293	S5(Phospho)	1356.53	1	S(5): 100.0	113.344	High	42.15	0.000956973	High	46.23	0.000374024	High	51.31	0.000124623	0
LSSEEIEK	6	2	1	P11484	S3(Phospho)	1014.44	0.998578	S(2): 0.1; S(3): 99.9	57.3032	High	42.14	0.000815608	High	42.62	0.000730266	High	40.2	0.00125104	0
SSGVSSPLLSR	4	1	1	P39956	S6(Phospho)	1169.56	0.996329	S(1): 0.0; S(2): 0.0; S(5): 0.4; S(6): 99.6; S(10): 0.0	98.345	High	42.13	0.00114816				High	29.94	0.0193657	0
DLARENSLETTFSSVNTR	5	1	1	Q01560	S7(Phospho)	2119.97	0.998736	S(7): 99.9; T(10): 0.1; T(11): 0.0; S(13): 0.0; S(14): 0.0; T(17): 0.0	77.351	High	42.11	0.00327274	High	58.96	6.4291e-05	High	51.07	0.00041778	1
HIQEEEEQDVDMTGDEEQEEEPDREK	3	1	1	P28000	M12(Oxidation); T13(Phospho)	3269.27	1	T(13): 100.0	55.2122	High	42.11	0.00459537	High	37.42	0.0139111	High	50.56	0.000658827	1
ADGTGEAQVDNSPTTESNSR	1	1	1	P32499	S12(Phospho)	2115.85	0.933233	T(4): 0.1; S(12): 93.3; T(14): 4.3; T(15): 1.1; S(17): 1.1; S(19): 0.1	48.082	High	42.1	0.00277159							0
EVSPESFGLTAR	6	1	1	P42846	S3(Phospho)	1372.62	0.999913	S(3): 100.0; S(6): 0.0; T(10): 0.0	75.7172	High	42.05	0.0017028	High	52.45	0.000155581	High	46.26	0.000645896	0
EQAEASIDNLK	4	1	1	Q08245	S6(Phospho)	1297.57	1	S(6): 100.0	85.2425	High	42.04	0.0012816	High	40.09	0.00220875	High	53.29	9.21218e-05	0
KEPVKTPSPAPAAK	4	1	1	P15891	T6(Phospho); S8(Phospho)	1580.75	1	T(6): 100.0; S(8): 100.0	97.7509	High	41.96	0.00211735	High	33.01	0.0165511	High	29.86	0.0339262	2
DSEGNAQSEEEHDLER	1	1	1	Q00816	S8(Phospho)	1924.73	0.999849	S(2): 0.0; S(8): 100.0	80.4735	High	41.89	0.00182818							0
GEENGEVINTEEEEEEEHQQK	1	1	1	P38996	T10(Phospho)	2566.02	1	T(10): 100.0	45.5355	High	41.89	0.00366283							0
NVSNIQSYSFEDMK	5	1	1	Q12305	S9(Phospho); M13(Oxidation)	1757.72	0.998243	S(3): 0.0; S(7): 0.0; Y(8): 0.2; S(9): 99.8	144.098	High	41.88	0.00195563	High	50.58	0.00026337				0
RSASYTGAKV	6	1	1	P31688	S4(Phospho)	1119.52	0.880935	S(2): 4.0; S(4): 88.1; Y(5): 4.0; T(6): 4.0	51.2213	High	41.85	0.00135198	High	38.47	0.00346337	High	40.42	0.00187919	2
MIGVLNNSSESDEEESNDEK	5	1	1	O13563	M1(Oxidation); S11(Phospho)	2321.9	0.975161	S(8): 0.1; S(9): 2.4; S(11): 97.5; S(16): 0.0	79.6853	High	41.8	0.0027584				High	42.35	0.00260782	0
TNLNASAESNSVEWGPGKSSPSTQSK	12	2	1	A6ZRW5	S25(Phospho)	2743.23	0.389461	T(1): 0.4; S(6): 1.4; S(9): 2.8; S(11): 14.7; S(19): 6.1; S(20): 14.7; S(22): 14.7; T(23): 6.1; S(25): 38.9	22.9111	High	41.77	0.00493633	High	51.36	0.000542871				1
MLGLGQSAQAYASDDALNMNQAK	12	1	1	P40168	M1(Oxidation); S13(Phospho); M19(Oxidation)	2509.09	0.99977	S(7): 0.0; Y(11): 0.0; S(13): 100.0	105.165	High	41.7	0.00477653	High	46.97	0.00142545	High	62.85	3.72498e-05	0
HSMVEQAFQIGNNESENVNSGEK	3	1	1	P47068	S2(Phospho)	2628.11	1	S(2): 100.0; S(15): 0.0; S(20): 0.0	114.868	High	41.68	0.00537929	High	73.52	3.52148e-06	High	42.78	0.00420466	0
NFTKSPSR	7	2	1	A6ZKU1	S5(Phospho)	1016.46	0.999187	T(3): 0.1; S(5): 99.9; S(7): 0.0	108.329	High	41.65	0.000844631	High	37.9	0.00201104	High	51.28	9.23468e-05	1
DANEDLHSLSSR	2	1	1	Q03653	S8(Phospho)	1423.59	0.996191	S(8): 99.6; S(10): 0.3; S(11): 0.1	45.223	High	41.55	0.00211002				High	35.78	0.00755729	0
KISGYGNDLDAQK	2	2	1	C7GL88	S3(Phospho)	1488.68	0.999884	S(3): 100.0; Y(5): 0.0	135.437	High	41.54	0.00198512	High	48.73	0.000376449				1
DDLNKPSYEDLDVSKQNLK	4	1	1	P53974	Y8(Phospho)	2301.07	0.933173	S(7): 6.7; Y(8): 93.3; S(14): 0.0	120.191	High	41.52	0.00436205	High	41.16	0.00478498	High	39.35	0.00722421	1
KFYGEDANNFSDQDETTHTFK	7	1	1	P38439	S11(Phospho)	2574.06	0.998628	Y(3): 0.0; S(11): 99.9; T(16): 0.1; T(17): 0.0; T(19): 0.0	106.836	High	41.46	0.00452276	High	46.74	0.00132927	High	51.47	0.000454087	1
DDADEDEEDPDTRSSGK	8	1	1	P16140	S14(Phospho)	1960.7	0.973645	T(12): 1.3; S(14): 97.4; S(15): 1.3	87.728	High	41.39	0.00135782	High	31.26	0.0138785				1
SGSNISQGQSSTGHTTR	6	1	1	P53297	S3(Phospho)	1784.76	0.499724	S(1): 50.0; S(3): 50.0; S(6): 0.0; S(10): 0.0; S(11): 0.0; T(12): 0.0; T(15): 0.0; T(16): 0.0	49.7341	High	41.35	0.00305954	High	38.5	0.00596091	High	33	0.0211752	0
EEEEAKEESDDDMGFGLFD	4	1	1	P05318	S9(Phospho); M13(Oxidation)	2287.82	1	S(9): 100.0	108.741	High	41.3	0.00151969	High	50.9	0.000159721	High	39.48	0.00221494	1
DQDQSSPKVEVTSEDEK	13	1	1	P07264	T12(Phospho)	2000.84	0.920303	S(5): 0.0; S(6): 0.0; T(12): 92.0; S(13): 8.0	96.4265	High	41.28	0.00308691	High	39.29	0.00496361	High	45.95	0.00106975	1
SLLVHSLLNNTSQTSLEGPNNHIVTPK	9	1	1	P38427	S12(Phospho)	2993.52	0.707471	S(1): 0.0; S(6): 0.1; T(11): 13.2; S(12): 70.7; T(14): 2.7; S(15): 13.2; T(25): 0.0	68.1818	High	41.26	0.00246522	High	58.4	5.12408e-05				0
RPSQPLNTLSPK	5	1	1	Q06833	S3(Phospho)	1417.72	1	S(3): 100.0; T(8): 0.0; S(10): 0.0	102.111	High	41.21	0.00186181	High	37.93	0.00397024	High	37.1	0.00461138	0
SQDAAIAEQTPVEHLSAVDSASHSVLSTPSNK	4	2	1	P39003	N-Term(Acetyl); S20(Phospho)	3398.59	0.417739	S(1): 0.0; T(10): 5.3; S(16): 5.3; S(20): 41.8; S(22): 41.8; S(24): 5.3; S(27): 0.1; T(28): 0.1; S(30): 0.1	42.1399	High	41.21	0.00639524				High	34.3	0.0314505	0
RSSSSVSLK	54	1	1	Q00055	S4(Phospho)	1030.49	0.967259	S(2): 0.0; S(3): 0.1; S(4): 96.7; S(5): 3.1; S(7): 0.0	106.039	High	41.19	0.00133057	High	44.79	0.000580815	High	44.3	0.000626037	1
AASDAIPPASPKADAPIDKSIDK	1	1	1	P00817	S10(Phospho)	2358.17	0.936012	S(3): 3.2; S(10): 93.6; S(20): 3.2	22.7211	High	41.19	0.00348229							2
SDIEEGTPTNNGQQK	6	1	1	P11746	N-Term(Acetyl); T7(Phospho)	1739.72	0.955534	S(1): 0.0; T(7): 95.6; T(9): 4.4	106.631	High	41.18	0.00236626	High	34.82	0.0102509	High	53.48	0.000138887	0
DFTNNPETGTTGNVDTTGR	9	1	1	Q07653	T10(Phospho)	2076.86	0.994801	T(3): 0.0; T(8): 0.0; T(10): 99.5; T(11): 0.5; T(16): 0.0; T(17): 0.0	148.429	High	41.16	0.00334566	High	66.06	1.08016e-05	High	66.47	9.79467e-06	0
GIDTPALDR	1	1	1	P17255	T4(Phospho)	1037.47	1	T(4): 100.0	109.956	High	41.14	0.001196							0
ENSLETTFSSVNTR	1	1	1	Q01560	S3(Phospho)	1664.72	0.998922	S(3): 99.9; T(6): 0.1; T(7): 0.0; S(9): 0.0; S(10): 0.0; T(13): 0.0	62.6528	High	41.14	0.00264965							0
NSLTNTSILSR	11	1	1	P40485	S7(Phospho)	1285.62	0.970929	S(2): 0.0; T(4): 0.0; T(6): 2.9; S(7): 97.1; S(10): 0.0	113.344	High	41.07	0.00209867	High	44.83	0.000869813	High	48.4	0.000363528	0
KEPVKTPSPAPAAK	16	1	1	P15891	S8(Phospho)	1500.79	0.98525	T(6): 1.5; S(8): 98.5	73.7172	High	41	0.00171972	High	50.89	0.000154794	High	37.26	0.00396536	2
ESDDLDDVSLNHDER	3	1	1	Q04410	S9(Phospho)	1838.71	0.999999	S(2): 0.0; S(9): 100.0	93.9327	High	41	0.00232341				High	39.32	0.00346172	0
VLSDKELFAINK	4	1	1	P16140	S3(Phospho)	1456.75	1	S(3): 100.0	93.2422	High	40.98	0.00167978	High	47.79	0.000379258	High	40.88	0.00175974	1
HVDEEEDLSEDKGVTR	4	1	1	P32832	S9(Phospho)	1937.82	0.999978	S(9): 100.0; T(15): 0.0	76.7154	High	40.96	0.00333498	High	43.16	0.00201677	High	42.12	0.00255325	1
NASDADIVNIK	3	1	1	P25587	S3(Phospho)	1239.56	1	S(3): 100.0	87.4862	High	40.96	0.00181179	High	36.95	0.00433949	High	42.78	0.0011889	0
ASTAVESLDNHPPK	10	1	1	P25297	S2(Phospho)	1545.7	0.499998	S(2): 50.0; T(3): 50.0; S(7): 0.0	55.3273	High	40.92	0.00226951	High	37.85	0.00486435	High	39.87	0.00291084	0
DENTSDKDTVDSGNVTTTESTER	11	1	1	P27692	S5(Phospho)	2581.05	0.722478	T(4): 13.9; S(5): 72.2; T(9): 13.9; S(12): 0.0; T(16): 0.0; T(17): 0.0; T(18): 0.0; S(20): 0.0; T(21): 0.0	61.7027	High	40.92	0.00496785	High	37.51	0.0109467	High	64.44	2.20886e-05	1
DEKDNLSDTEEVIVIK	2	1	1	Q08951	S7(Phospho)	1926.9	0.998928	S(7): 99.9; T(9): 0.1	97.6049	High	40.91	0.00334116				High	36.39	0.00966679	1
AAEKILTPESQLK	6	1	1	P05737	T7(Phospho)	1507.78	0.999978	T(7): 100.0; S(10): 0.0	110.068	High	40.88	0.00163316	High	34.5	0.00718497	High	29.03	0.0253177	1
LAPTEIPVSTISIEDLDATR	9	1	1	P25567	T10(Phospho)	2221.11	0.84438	T(4): 0.0; S(9): 2.3; T(10): 84.4; S(12): 13.3; T(19): 0.0	76.1282	High	40.86	0.00358904	High	61.2	3.35671e-05	High	46.07	0.00109621	0
TDPHLNTPQVSTSPTFER	15	1	1	P43598	N-Term(Acetyl); S13(Phospho)	2148.97	0.983346	T(1): 0.0; T(7): 0.0; S(11): 0.1; T(12): 0.8; S(13): 98.3; T(15): 0.8	117.054	High	40.85	0.00468678	High	38.1	0.00881277	High	41	0.0045237	0
KQQPTGDSTPSGTATNSAVSTPLTPK	2	1	1	P31384	T13(Phospho)	2651.27	0.0980509	T(5): 9.8; S(8): 9.8; T(9): 56.6; S(11): 9.8; T(13): 9.8; T(15): 2.0; S(17): 2.0; S(20): 0.1; T(21): 0.0; T(24): 0.0	29.8927	High	40.83	0.00486949							1
EKQESPDAAFETGFR	5	1	1	P38439	S5(Phospho)	1791.77	1	S(5): 100.0; T(12): 0.0	82.5761	High	40.75	0.00336558	High	40.33	0.00368415	High	32.24	0.0238814	1
AQPTEVSSILEER	6	1	1	P07251	S8(Phospho)	1538.72	0.994832	T(4): 0.0; S(7): 0.5; S(8): 99.5	94.8314	High	40.68	0.00274904	High	34.74	0.0109283	High	43.57	0.00142631	0
RMSDLSLK	3	1	1	P47116	S3(Phospho)	1029.48	1	S(3): 100.0; S(6): 0.0	96.0839	High	40.67	0.00126842	High	38.21	0.00219717	High	38.09	0.00225096	1
SQYGSGSPTPTHR	13	2	1	A6ZRW8	S7(Phospho)	1454.61	0.801771	S(1): 0.0; Y(3): 0.0; S(5): 6.6; S(7): 80.2; T(9): 6.6; T(11): 6.6	72.4906	High	40.66	0.00197573	High	42.82	0.00119629	High	37.3	0.00440384	0
KTIEQLLSK	3	1	1	P39929	T2(Phospho)	1139.61	1	T(2): 100.0; S(8): 0.0	65.5418	High	40.6	0.000857899	High	35.77	0.00260877	High	27.55	0.0179308	1
VSVGSMGSGKSK	11	1	1	Q07653	S8(Phospho)	1203.55	0.992874	S(2): 0.0; S(5): 0.6; S(8): 99.3; S(11): 0.1	83.1395	High	40.56	0.00166135	High	56.26	4.72001e-05	High	44.41	0.000722675	1
SSSILTLAR	6	1	1	P40094	S3(Phospho)	1027.52	0.996958	S(1): 0.1; S(2): 0.1; S(3): 99.7; T(6): 0.0	99.8523	High	40.56	0.00137567				High	42.48	0.000878477	0
DMSVETFFEK	3	1	1	P39744	S3(Phospho)	1312.52	0.999994	S(3): 100.0; T(6): 0.0	101.402	High	40.55	0.00155505	High	39.28	0.00194163	High	38.34	0.00258669	0
MKVEVDSFSGAK	4	1	1	P24000	S7(Phospho)	1377.62	0.993652	S(7): 99.4; S(9): 0.6	86.4469	High	40.55	0.00241848				High	36.45	0.00622777	1
DFDFDKPMTLNDSDEELLTEQR	2	1	1	Q08287	M8(Oxidation); S13(Phospho)	2754.16	0.999966	T(9): 0.0; S(13): 100.0; T(19): 0.0	90.6176	High	40.47	0.00707623	High	48.68	0.00106992				0
SREGFQIPTNLDAAAAGTSQAR	1	1	1	P40422	N-Term(Acetyl); S1(Phospho)	2383.11	0.0574308	S(1): 5.7; T(9): 94.3; T(18): 0.0; S(19): 0.0	65.0591	High	40.47	0.00521406							1
NTANEDVTESTEDLKNR	1	1	1	Q12500	S10(Phospho)	2015.86	0.333157	T(2): 0.1; T(8): 33.3; S(10): 33.3; T(11): 33.3	38.3198	High	40.37	0.00445391							1
EESNLAATKSMVK	1	1	1	P43588	S10(Phospho)	1487.69	0.998932	S(3): 0.0; T(8): 0.1; S(10): 99.9	74.1266	High	40.34	0.00293129							1
AADVENLSDDDEHRQNESR	2	1	1	P25558	S8(Phospho)	2279.92	0.909082	S(8): 90.9; S(18): 9.1	11.8213	High	40.33	0.00464805				High	43.65	0.00215975	1
SEENLRPAYDDQVNEDVYK	2	1	1	Q12211	N-Term(Acetyl); S1(Phospho)	2406.02	0.999967	S(1): 100.0; Y(9): 0.0; Y(18): 0.0	82.5282	High	40.27	0.00624446				High	35.54	0.018724	0
ALSNNISQESLVAPAPEQGVPPAISR	14	1	1	P38427	S3(Phospho)	2725.37	0.9816	S(3): 98.2; S(7): 1.8; S(10): 0.0; S(25): 0.0	100.881	High	40.24	0.00380387	High	62.32	2.4061e-05	High	46.61	0.000877457	0
EEDDRLSEDDLDLLMENAGVER	3	1	1	P23615	S7(Phospho)	2643.12	1	S(7): 100.0	63.8936	High	40.24	0.00673721	High	37.31	0.0133297	High	49.56	0.000805069	1
YTSVVVTR	3	1	1	P23293	T2(Phospho)	1004.48	0.938413	Y(1): 5.7; T(2): 93.8; S(3): 0.5; T(7): 0.0	65.1506	High	40.24	0.00168903	High	28.16	0.0277253				0
ASSLDDFISR	5	1	1	Q02875	S3(Phospho)	1190.51	0.966213	S(2): 3.4; S(3): 96.6; S(9): 0.0	65.7846	High	40.22	0.00211034	High	35.67	0.00623344	High	42.55	0.00126468	0
SIFSQEVVELPDSEDETQQVNKTGK	6	4	1	A6ZRR2	S13(Phospho)	2887.34	0.992116	S(1): 0.0; S(4): 0.0; S(13): 99.2; T(17): 0.8; T(23): 0.0	68.5994	High	40.21	0.00772241	High	45.39	0.00236313	High	58.88	0.000104895	1
KGESTPPHPPENLSSSFYEK	12	1	1	P10869	T5(Phospho)	2311.04	0.874928	S(4): 12.5; T(5): 87.5; S(14): 0.0; S(15): 0.0; S(16): 0.0; Y(18): 0.0	71.0812	High	40.21	0.00670292	High	40.72	0.00600684	High	40.05	0.0069693	1
SQESEDEEDIIINPVR	7	1	1	P38634	S4(Phospho)	1952.86	0.997023	S(1): 0.3; S(4): 99.7	121.389	High	40.17	0.00446669	High	55.64	0.000134675				0
APPVTAAPLPSVTPVPPAVPVPQANTSNEK	5	2	1	A6ZVS5	T13(Phospho)	3026.56	0.787527	T(5): 0.3; S(11): 20.4; T(13): 78.8; T(26): 0.3; S(27): 0.3	35.8023	High	40.17	0.00236076				High	47.34	0.000388376	0
RGSDVEDASNAK	1	1	1	P40340	S3(Phospho)	1328.55	0.999982	S(3): 100.0; S(9): 0.0	56.4453	High	40.17	0.0018511							1
SVSIDSTKYSR	1	1	1	P53898	S3(Phospho)	1322.6	0.899437	S(1): 9.3; S(3): 89.9; S(6): 0.2; T(7): 0.2; Y(9): 0.1; S(10): 0.2	34.5888	High	40.15	0.00248275							1
ASEALKPDSQKSYAEQGK	6	1	1	P22943	S9(Phospho)	2016.93	0.999458	S(2): 0.0; S(9): 99.9; S(12): 0.0; Y(13): 0.0	80.1473	High	40.13	0.00435274	High	42.94	0.00225369	High	40.59	0.00380616	1
SPPAPFSQPSTGR	2	1	1	P53617	S1(Phospho)	1408.63	0.999977	S(1): 100.0; S(7): 0.0; S(10): 0.0; T(11): 0.0	55.3148	High	40.13	0.00240201	High	31.8	0.016187				0
DESDIEEDVDDDFFRK	2	1	1	Q08965	S3(Phospho)	2053.8	1	S(3): 100.0	36.0142	High	40.12	0.00353107				High	31.48	0.026386	1
LGSPIPGESSPAEVPK	4	1	1	P34223	S3(Phospho)	1644.79	0.999998	S(3): 100.0; S(9): 0.0; S(10): 0.0	90.7273	High	40.09	0.00318334				High	29.93	0.031707	0
DNEELQEIDNVSLDEPK	3	1	1	P25037	S12(Phospho)	2066.89	1	S(12): 100.0	132.539	High	39.91	0.00506386	High	43.84	0.00206937	High	42.32	0.00294534	0
DGYVSGSEISVR	6	1	1	P40477	S5(Phospho)	1348.58	0.997988	Y(3): 0.0; S(5): 99.8; S(7): 0.2; S(10): 0.0	94.5582	High	39.9	0.0029829	High	35.3	0.00882412	High	37.79	0.00484885	0
NADTNVGDTPDHTQDK	2	1	1	P47047	T9(Phospho)	1807.72	0.99688	T(4): 0.0; T(9): 99.7; T(13): 0.3	73.7729	High	39.89	0.00323593	High	31.72	0.0208959				0
TNSFDMPQLNTR	4	1	1	Q05518	S3(Phospho)	1503.64	0.995288	T(1): 0.5; S(3): 99.5; T(11): 0.0	90.9822	High	39.88	0.00257518	High	46.74	0.000530649				0
ARAASDDSDDNNDENMDLD	2	1	1	P32590	S8(Phospho)	2162.75	0.999309	S(5): 0.1; S(8): 99.9	79.8701	High	39.82	0.00206379	High	36.34	0.00471516				1
VVPNEKADDDSVTIISAGNDK	3	1	1	P38011	S11(Phospho)	2267.05	0.97747	S(11): 97.7; T(13): 2.2; S(16): 0.0	65.4587	High	39.82	0.00642589	High	34.89	0.0200442	High	36.44	0.013971	1
SNPHDSSPSYQDDLEK	4	1	1	Q05785	S7(Phospho)	1898.75	0.921028	S(1): 0.0; S(6): 7.2; S(7): 92.1; S(9): 0.6; Y(10): 0.1	92.492	High	39.82	0.00312695	High	30.27	0.0293194				0
IIGINNTESIDEDDDDDVLLDDSDNNTAK	2	1	1	Q99216	S23(Phospho)	3258.38	0.383835	T(7): 8.7; S(9): 14.6; S(23): 38.4; T(27): 38.4	6.46396	High	39.77	0.00963182							0
AHSPQTDLK	4	1	1	Q02629	S3(Phospho)	1076.48	1	S(3): 100.0; T(6): 0.0	116.796	High	39.75	0.0021344	High	43.23	0.000910267	High	29.12	0.024676	0
DESDIEEDVDDDFFR	1	1	1	Q08965	S3(Phospho)	1925.7	1	S(3): 100.0	109.92	High	39.72	0.00238384							0
RANSNEDGESVSSIQESPKISAQPK	1	1	1	P34216	S17(Phospho)	2738.27	0.982572	S(4): 0.0; S(10): 0.1; S(12): 0.8; S(13): 0.8; S(17): 98.3; S(21): 0.2	53.6064	High	39.7	0.00737205							2
NRRGSDVEDASNAK	3	1	1	P40340	S5(Phospho)	1598.7	0.999998	S(5): 100.0; S(11): 0.0	82.3914	High	39.68	0.00358463				High	39.35	0.00386762	2
STPAATPAATPTPSSASPNKK	2	1	1	P39730	T2(Phospho); T6(Phospho); T10(Phospho)	2221.93	0.0540314	S(1): 32.7; T(2): 32.7; T(6): 32.7; T(10): 44.6; T(12): 32.8; S(14): 41.5; S(15): 41.5; S(17): 41.5	9.14825	High	39.6	0.00587164				High	39.32	0.00626267	1
VPSPGIGAPPIYSYIR	4	3	1	A6ZYC3	S3(Phospho)	1766.89	1	S(3): 100.0; Y(12): 0.0; S(13): 0.0; Y(14): 0.0	88.3822	High	39.52	0.00364656				High	31.53	0.0230959	0
VNENTPEQWK	6	1	1	P33322	T5(Phospho)	1324.56	1	T(5): 100.0	89.0945	High	39.5	0.00246844	High	37.25	0.00417228	High	38.34	0.00324619	0
SSIGSQDSSDVEDVKEGRLPAEVEIPK	2	1	1	B3LLZ8	S8(Phospho)	2951.4	0.365253	S(1): 15.9; S(2): 15.9; S(5): 15.9; S(8): 36.5; S(9): 15.9	19.2154	High	39.5	0.00874052							2
KLNNQPQVETEANEESDDANSMIK	2	1	1	P35845	S16(Phospho)	2784.21	0.977796	T(10): 0.5; S(16): 97.8; S(21): 1.7	43.4214	High	39.48	0.00964881	High	40.06	0.00857077				1
SNSIDYAK	4	1	1	P14164	S3(Phospho)	977.4	0.99972	S(1): 0.0; S(3): 100.0; Y(6): 0.0	84.5098	High	39.46	0.0012513	High	36.75	0.00233541	High	37.17	0.00212013	0
GQANIDGNIEASTDDEANNEK	9	1	1	P53276	S12(Phospho)	2284.93	0.5	S(12): 50.0; T(13): 50.0	79.2089	High	39.44	0.00513639	High	70.81	3.78412e-06	High	61.62	3.17813e-05	0
NILSPISVSYVDASR	5	1	1	P53050	S4(Phospho)	1700.83	0.999913	S(4): 100.0; S(7): 0.0; S(9): 0.0; Y(10): 0.0; S(14): 0.0	94.4316	High	39.43	0.00343785	High	57.41	5.25592e-05	High	71.17	2.25332e-06	0
VATTGEWDK	7	1	1	P06169	T3(Phospho)	1086.45	0.994886	T(3): 99.5; T(4): 0.5	73.2014	High	39.39	0.00124286	High	31.52	0.00761069	High	33.23	0.00489595	0
STLDEVFGRETVDDDSETLNQLQDR	1	1	1	P38809	T18(Phospho)	2962.3	0.488366	S(1): 0.8; T(2): 0.8; T(11): 0.8; S(16): 48.8; T(18): 48.8	39.3671	High	39.39	0.0121294							1
SFDVPPPPIDASSPFSQK	5	1	1	P00950	S1(Phospho)	1995.92	1	S(1): 100.0; S(12): 0.0; S(13): 0.0; S(16): 0.0	123.645	High	39.38	0.00550774	High	48.1	0.000709358	High	55.19	0.0001406	0
TVQDAKPAPSVATNDPSPEPVPSAPEER	3	1	1	Q04201	S17(Phospho)	2966.39	0.998514	T(1): 0.0; S(10): 0.0; T(13): 0.0; S(17): 99.9; S(23): 0.1	59.0686	High	39.38	0.01011				High	43.65	0.00334859	0
PHSVTPSIEQDSLK	20	1	1	P22133	S7(Phospho)	1617.76	0.99812	S(3): 0.0; T(5): 0.2; S(7): 99.8; S(12): 0.0	146.661	High	39.33	0.0040955	High	48.67	0.000476089	High	47.02	0.000700098	0
NFSSEELSQKLEK	3	1	1	P39109	S3(Phospho)	1618.74	0.995971	S(3): 99.6; S(4): 0.4; S(8): 0.0	75.2716	High	39.27	0.00474991	High	31.15	0.0305026	High	30.25	0.0371488	1
LFGTNPIAETEESGNEKEEESSK	6	1	1	Q08208	S13(Phospho)	2605.13	0.845013	T(4): 0.0; T(10): 15.2; S(13): 84.5; S(21): 0.1; S(22): 0.1	71.5817	High	39.24	0.00916065	High	47.11	0.00150182	High	42.71	0.0041042	1
SSYGSNNDDSYGSNNDDSYGSSNK	14	1	1	P18899	S18(Phospho)	2613.92	0.707745	S(1): 0.1; S(2): 0.1; Y(3): 0.1; S(5): 0.2; S(10): 0.7; Y(11): 0.7; S(13): 13.1; S(18): 70.8; Y(19): 13.1; S(21): 0.7; S(22): 0.7	38.8986	High	39.18	0.00317655	High	55.86	7.01726e-05	High	34.95	0.00841309	0
IGGTHSGLTPQSSISSDK	11	1	1	Q04336	T9(Phospho)	1851.85	0.991294	T(4): 0.0; S(6): 0.8; T(9): 99.1; S(12): 0.1; S(13): 0.0; S(15): 0.0; S(16): 0.0	71.3759	High	39.17	0.00608931	High	39.37	0.00567651	High	38.57	0.00705401	0
RPSNNLSVVSSEIQLNDNLTESGK	5	1	1	Q12451	S3(Phospho)	2681.29	0.969586	S(3): 97.0; S(7): 2.2; S(10): 0.4; S(11): 0.4; T(20): 0.0; S(22): 0.0	73.0344	High	39.14	0.00742974	High	34.49	0.0202176				0
LNGHDSDEDGASNSSSSQK	3	1	1	P53686	S6(Phospho)	2014.77	1	S(6): 100.0; S(12): 0.0; S(14): 0.0; S(15): 0.0; S(16): 0.0; S(17): 0.0	107.608	High	39.13	0.0031889	High	45.07	0.000823049	High	30.72	0.022621	0
STFVNTIDNSK	1	1	1	P53974	S10(Phospho)	1305.58	0.999994	S(1): 0.0; T(2): 0.0; T(6): 0.0; S(10): 100.0	88.5241	High	39.11	0.00335091							0
KSPTSVEEGK	1	3	1	C7GJG9	S2(Phospho)	1141.52	0.998215	S(2): 99.8; T(4): 0.2; S(5): 0.0	51.6296	High	39.1	0.00229445							1
KSPTSVQEGK	1	0	0		S2(Phospho); Q7(Deamidated)	1141.52	0.998215	S(2): 99.8; T(4): 0.2; S(5): 0.0	51.6296	High	39.1	0.00229445							1
VSESTSIGK	3	1	1	P53278	S2(Phospho)	987.441	0.993993	S(2): 99.4; S(4): 0.2; T(5): 0.2; S(6): 0.2	54.0312	High	39.06	0.00126649							0
KTSSSSQVNLNR	11	1	1	P40017	S4(Phospho)	1400.66	0.913962	T(2): 0.7; S(3): 7.2; S(4): 91.4; S(5): 0.7; S(6): 0.1	76.8466	High	39.03	0.00349447	High	62.98	1.40477e-05	High	58.41	4.25424e-05	1
INNNITPPPSSSLNPGAAGK	2	1	1	P43574	T6(Phospho)	2028.98	0.999899	T(6): 100.0; S(10): 0.0; S(11): 0.0; S(12): 0.0	115.596	High	39.03	0.00655761				High	37.06	0.0102035	0
DYMGAAKSKLNDAVEYVSGR	2	1	1	P22943	M3(Oxidation); S8(Phospho)	2270.02	0.987689	Y(2): 1.2; S(8): 98.8; Y(16): 0.0; S(18): 0.0	80.5171	High	39.02	0.00794492	High	37.61	0.0108883				2
YSGNTATGPPQDTIKEIAQNVK	3	1	1	Q07653	Y1(Phospho)	2412.15	0.816611	Y(1): 81.7; S(2): 14.8; T(5): 0.6; T(7): 2.9; T(13): 0.0	62.1369	High	39.01	0.00725357	High	35.07	0.0175345				1
EEQEEEQDVPLSDVEFDSDADVVPHHK	6	1	1	P36049	S12(Phospho)	3202.35	0.990396	S(12): 99.0; S(18): 1.0	43.3407	High	39	0.0129984	High	39.65	0.0110832	High	35.1	0.0315519	0
RADANSFAGPNLDDHQEDLLATK	1	1	1	P32074	S6(Phospho)	2578.17	0.999245	S(6): 99.9; T(22): 0.1	37.0688	High	38.95	0.00954491							1
RGSEDDTYSSSQGNR	1	1	1	P32356	S3(Phospho)	1738.67	0.999902	S(3): 100.0; T(7): 0.0; Y(8): 0.0; S(9): 0.0; S(10): 0.0; S(11): 0.0	68.5483	High	38.93	0.00342234							1
NLIEDEDDGESEK	2	1	1	P25441	S11(Phospho)	1572.6	1	S(11): 100.0	89.8663	High	38.91	0.00268625				High	41	0.00166015	0
ADSGDTSSIHSSANNTKGDK	1	1	1	Q06385	T6(Phospho); S7(Phospho)	2151.83	0.109126	S(3): 4.8; T(6): 30.2; S(7): 58.2; S(8): 58.2; S(11): 29.8; S(12): 14.4; T(16): 4.5	16.164	High	38.89	0.00564263							1
STSNLASPMSSK	3	1	1	Q12271	S7(Phospho)	1289.55	0.991942	S(1): 0.0; T(2): 0.0; S(3): 0.0; S(7): 99.2; S(10): 0.7; S(11): 0.1	64.2072	High	38.86	0.00252883				High	40	0.00192	0
EATETSSAVQTK	1	2	1	C7GL88	S7(Phospho)	1331.58	0.864575	T(3): 0.1; T(5): 0.6; S(6): 6.4; S(7): 86.5; T(11): 6.4	54.1651	High	38.83	0.00350206							0
IIEHSDVENENVK	3	1	1	P25037	S5(Phospho)	1605.72	1	S(5): 100.0	110.791	High	38.79	0.00446598	High	41.72	0.0022612	High	32.11	0.0206699	0
SESPMFAANGMPK	4	1	1	P32449	N-Term(Acetyl); S1(Phospho)	1488.6	0.974782	S(1): 97.5; S(3): 2.5	147.67	High	38.77	0.00289372	High	39.38	0.00209928				0
PDYDNYTTPLSSR	7	1	1	Q05911	T8(Phospho)	1608.67	0.921611	Y(3): 0.0; Y(6): 0.1; T(7): 7.7; T(8): 92.2; S(11): 0.1; S(12): 0.0	87.4874	High	38.75	0.00378053	High	52.08	0.000185523	High	46.02	0.000706348	0
SNADSAPLDNANYPLSDHSPSLNSMDNTTK	8	1	1	P40052	S16(Phospho)	3256.39	0.376328	S(1): 7.8; S(5): 7.8; Y(13): 7.8; S(16): 37.6; S(19): 16.3; S(21): 16.3; S(24): 4.1; T(28): 1.1; T(29): 1.1	17.7107	High	38.75	0.0129552				High	58.16	0.000150313	0
AYSGDISAADDNLNPFER	5	5	1	A6ZL53	S3(Phospho)	2034.85	0.486753	Y(2): 48.7; S(3): 48.7; S(7): 2.6	72.6939	High	38.74	0.00619512	High	39.23	0.00553413	High	63.82	1.90256e-05	0
QSSFSTGSASTTPTQAR	2	1	1	P51862	S3(Phospho)	1793.78	0.498913	S(2): 49.9; S(3): 49.9; S(5): 0.1; T(6): 0.1; S(8): 0.0; S(10): 0.0; T(11): 0.0; T(12): 0.0; T(14): 0.0	88.5965	High	38.74	0.00512584							0
SAINIETESR	3	1	1	P53076	S1(Phospho)	1199.53	1	S(1): 100.0; T(7): 0.0; S(9): 0.0	88.3018	High	38.68	0.00285945	High	38.16	0.00324608	High	27.08	0.0369242	0
TSTPTTMLSR	3	1	1	P27705	T3(Phospho)	1174.52	0.983372	T(1): 0.5; S(2): 0.5; T(3): 98.3; T(5): 0.5; T(6): 0.1; S(9): 0.0	61.9897	High	38.68	0.00248	High	37.93	0.00280252	High	29.93	0.0169205	0
SSPDENSTLLSNDSISLK	2	1	1	P16862	S2(Phospho)	1986.9	0.48323	S(1): 48.3; S(2): 48.3; S(7): 3.1; T(8): 0.2; S(11): 0.0; S(14): 0.0; S(16): 0.0	60.0523	High	38.68	0.00629485							0
SYSPNAYEIQPDYSEYRR	6	1	1	A7A241	S3(Phospho)	2317.98	0.732081	S(1): 8.9; Y(2): 8.9; S(3): 73.2; Y(7): 8.9; Y(13): 0.1; S(14): 0.0; Y(16): 0.0	42.2882	High	38.65	0.0084263	High	50.9	0.000507206	High	43.99	0.00250189	1
LEAAEGDATVVTERSDSASFLEEK	6	2	1	A6ZKR5	S19(Phospho)	2634.19	0.2	T(9): 20.0; T(12): 20.0; S(15): 20.0; S(17): 20.0; S(19): 20.0	2.80821	High	38.65	0.0103845				High	43.04	0.00381879	1
FEGLAASEK	4	1	1	P15891	S7(Phospho)	1031.45	1	S(7): 100.0	114.334	High	38.58	0.00216334	High	31.19	0.0118611	High	32.86	0.00807467	0
GYGDFDSEDEDYDYGR	5	1	1	P32793	S7(Phospho)	1982.67	1	Y(2): 0.0; S(7): 100.0; Y(12): 0.0; Y(14): 0.0	194.399	High	38.56	0.00190166	High	74.36	5.00187e-07	High	70.3	1.25523e-06	0
RHSTTAIQGSISDSATTTPR	10	1	1	P38167	S3(Phospho)	2167.02	0.326232	S(3): 32.6; T(4): 32.6; T(5): 32.6; S(10): 2.1; S(12): 0.0; S(14): 0.0; T(16): 0.0; T(17): 0.0; T(18): 0.0	60.1743	High	38.54	0.00682299	High	43.77	0.00200855	High	32.55	0.0264055	1
SATRSPSAFNR	6	1	1	P38427	S5(Phospho)	1273.57	0.92763	S(1): 0.5; T(3): 6.2; S(5): 92.8; S(7): 0.5	73.2102	High	38.53	0.00313529	High	37.4	0.00408523	High	41.91	0.0014526	1
VIPAPEPVSENATAADSSEK	12	1	1	P41814	S17(Phospho)	2091.96	0.91815	S(9): 0.7; T(13): 0.1; S(17): 91.8; S(18): 7.4	78.3587	High	38.47	0.0084273	High	57.09	0.000117163	High	42.24	0.00351355	0
VARPLSVPGSPR	10	1	1	P27472	S10(Phospho)	1315.69	0.999997	S(6): 0.0; S(10): 100.0	83.9568	High	38.43	0.00338058	High	46.79	0.000468034	High	41.65	0.00152854	0
AVVEGFDETSAEPTPAPAPAPVER	1	1	1	P31380	S10(Phospho)	2517.17	0.975625	T(9): 1.2; S(10): 97.6; T(14): 1.2	86.9038	High	38.41	0.00916464							0
VLDPIPSTEDLISK	8	1	1	P54838	S7(Phospho)	1606.8	0.492039	S(7): 49.2; T(8): 49.2; S(13): 1.6	97.7509	High	38.4	0.00404723	High	50.2	0.000266443	High	31.81	0.018391	0
KVPMDSPKLK	6	1	1	P47068	S6(Phospho)	1222.63	1	S(6): 100.0	73.543	High	38.39	0.00284684	High	34.52	0.00724025	High	35.58	0.00543704	2
DLPEPISPETKK	4	1	1	P47068	S7(Phospho)	1433.7	0.900561	S(7): 90.1; T(10): 9.9	58.9738	High	38.37	0.00400251	High	32.83	0.0143589				1
TPLPIENVRASPR	1	1	1	P41697	S11(Phospho)	1529.79	0.99993	T(1): 0.0; S(11): 100.0	58.2361	High	38.37	0.00312196							1
IANGDITPEFLATCDAK	1	1	1	P07273	T7(Phospho); C14(Carbamidomethyl)	1915.86	0.999988	T(7): 100.0; T(13): 0.0	96.1055	High	38.36	0.00642608							0
NGDNGSDNEKANLGFFQSVDPR	2	1	1	P47818	S6(Phospho)	2461.05	0.999999	S(6): 100.0; S(18): 0.0	61.2629	High	38.34	0.0104567	High	41.83	0.0046816				1
DATESVAVEPSNEDVKPEEKGSEAEDDINNVSK	3	1	1	Q12114	S22(Phospho)	3611.61	0.897215	T(3): 1.2; S(5): 1.2; S(11): 3.9; S(22): 89.7; S(32): 3.9	24.3705	High	38.28	0.0156915	High	35.7	0.0279785				1
DTSTSADAEASEDQNKEPLSK	12	4	1	A6ZRR2	S11(Phospho)	2302.96	0.986449	T(2): 0.0; S(3): 0.1; T(4): 0.6; S(5): 0.6; S(11): 98.6; S(20): 0.0	50.6584	High	38.26	0.00847161	High	46.03	0.00135706	High	44.76	0.00186481	1
DSKSPIILQTSNGGAAYFAGK	5	1	1	P14540	S2(Phospho)	2205.06	0.876144	S(2): 87.6; S(4): 9.8; T(10): 1.3; S(11): 1.3; Y(17): 0.0	55.1341	High	38.25	0.00730911	High	36.51	0.0104978	High	43.51	0.00210573	1
LTTTNSSSMSQLR	6	1	1	P53191	S8(Phospho)	1505.67	0.989566	T(2): 0.0; T(3): 0.0; T(4): 0.0; S(6): 0.0; S(7): 0.5; S(8): 99.0; S(10): 0.5	98.9442	High	38.2	0.00423797	High	57.44	5.04845e-05				0
DVNPWLANESDEEHTVK	2	1	1	Q04500	S10(Phospho)	2062.88	0.999856	S(10): 100.0; T(15): 0.0	93.1432	High	38.15	0.00798462				High	43.8	0.00212187	0
KVSVGSMGSGK	3	1	1	Q07653	S3(Phospho); M7(Oxidation)	1132.51	0.997833	S(3): 99.8; S(6): 0.2; S(9): 0.0	60.4556	High	38.12	0.00258235	High	29.87	0.0183924	High	27.82	0.0301483	1
MANSPVLK	4	2	1	A6ZUC0	S4(Phospho)	939.439	1	S(4): 100.0	90.4181	High	38.1	0.00248585	High	34.04	0.00633104	High	29.53	0.0178844	0
CTGGIILTASHNPGGPENDMGIK	8	1	1	P37012	C1(Carbamidomethyl); S10(Phospho); N18(Deamidated)	2420.07	0.951408	T(2): 1.0; T(8): 3.9; S(10): 95.1	38.0632	High	38.09	0.00936866	High	34.38	0.021557	High	46.51	0.00133903	0
DLSTLVHSSSPSTSSNMDVGNPR	6	1	1	P19659	S8(Phospho)	2468.08	0.581379	S(3): 0.2; T(4): 0.2; S(8): 58.1; S(9): 15.3; S(10): 15.3; S(12): 4.4; T(13): 4.4; S(14): 1.4; S(15): 0.5	41.1024	High	38.08	0.0102538	High	35.03	0.0208373	High	34.42	0.0242687	0
KQTPENEDLLK	2	1	1	Q02455	T3(Phospho)	1394.66	1	T(3): 100.0	81.0376	High	38.07	0.00400805	High	29.25	0.032565				1
SVTYVNNTTPVTITSSELDLR	8	4	1	A6ZML0	S16(Phospho)	2390.16	0.912201	S(1): 0.0; T(3): 0.0; Y(4): 0.0; T(8): 0.0; T(9): 0.0; T(12): 0.3; T(14): 4.2; S(15): 4.2; S(16): 91.2	57.6379	High	38	0.00900219	High	38.66	0.0077262	High	34.94	0.0181154	0
ILTPESQLK	12	2	2	P05737;Q12213	T3(Phospho)	1108.57	1	T(3): 100.0; S(6): 0.0	109.637	High	37.96	0.00336707	High	38.88	0.00284076	High	38.74	0.002867	0
VVRNNSITSATSK	1	2	1	C7GL88	S6(Phospho)	1456.72	0.837463	S(6): 83.7; T(8): 12.9; S(9): 2.5; T(11): 0.6; S(12): 0.2	31.0929	High	37.96	0.00473469							1
KASSPTVKPASSK	3	1	1	P38630	T6(Phospho)	1367.7	0.847312	S(3): 11.4; S(4): 1.8; T(6): 84.7; S(11): 1.8; S(12): 0.3	57.5463	High	37.91	0.00346269							1
RLSAYLESSK	3	1	1	P34163	S3(Phospho)	1233.59	0.999878	S(3): 100.0; Y(5): 0.0; S(8): 0.0; S(9): 0.0	69.7169	High	37.88	0.00347855	High	32.05	0.0132232	High	34.85	0.00677595	1
NGSVSEANSDTNSIASTVHDPVDSK	1	2	1	A6ZZM4	N8(Deamidated); S9(Phospho)	2612.11	0.823373	S(3): 4.3; S(5): 4.3; S(9): 82.3; T(11): 4.3; S(13): 4.3; S(16): 0.1; T(17): 0.1; S(24): 0.0	39.4749	High	37.86	0.0127262							0
DATESVAVEPSNEDVKPEEK	2	1	1	Q12114	S11(Phospho)	2252.99	0.999998	T(3): 0.0; S(5): 0.0; S(11): 100.0	80.781	High	37.84	0.00911804	High	34.71	0.0188302				0
ISHVSTGGGASLELLEGK	10	1	1	P00560	T6(Phospho)	1834.9	0.939977	S(2): 0.0; S(5): 6.0; T(6): 94.0; S(11): 0.0	111.532	High	37.81	0.00613463	High	43.33	0.00169316	High	53.65	0.000163977	0
TSNSYSPLR	3	1	1	Q08484	S6(Phospho)	1104.48	0.490446	T(1): 0.0; S(2): 0.0; S(4): 1.9; Y(5): 49.0; S(6): 49.0	54.0312	High	37.79	0.00261987	High	34.61	0.0056907				0
SSYGSNNDDSYGSNNDDSYGSSNKKK	1	1	1	P18899	S13(Phospho)	2870.11	0.282897	S(1): 9.7; S(2): 9.7; Y(3): 9.7; S(5): 9.7; S(10): 9.7; Y(11): 9.7; S(13): 28.3; S(18): 4.3; Y(19): 4.3; S(21): 2.5; S(22): 2.5	11.5636	High	37.79	0.0101219							2
RRMSSSSGGDSISR	1	1	1	Q9P305	S4(Phospho)	1562.68	0.849531	S(4): 85.0; S(5): 12.5; S(6): 2.1; S(7): 0.4; S(11): 0.0; S(13): 0.0	47.0772	High	37.74	0.00564537							2
RPVASSAGSENNDHLDDMNHLR	2	1	1	Q04934	S9(Phospho)	2515.08	0.853145	S(5): 4.3; S(6): 10.4; S(9): 85.3	25.6447	High	37.72	0.0122641	High	35.67	0.0204077				0
MYSTSNYSISLVDLENGPK	13	1	1	Q06146	S8(Phospho)	2197.98	0.932274	Y(2): 0.1; S(3): 0.1; T(4): 0.1; S(5): 3.1; Y(7): 3.1; S(8): 93.2; S(10): 0.1	126.08	High	37.66	0.00856122	High	94.34	1.91243e-08	High	38.03	0.00827915	0
RGSNLQSHEQK	8	1	1	P16965	S3(Phospho)	1363.61	0.993719	S(3): 99.4; S(7): 0.6	74.4692	High	37.62	0.0047397	High	38.84	0.00363116	High	34.07	0.0108904	1
NEATPEAEQVKK	3	1	1	Q08245	T4(Phospho)	1423.65	1	T(4): 100.0	64.0262	High	37.59	0.00529509	High	37.33	0.00563102	High	36.94	0.00613986	1
IESQFVETLQLLK	1	0	0		S3(Phospho)	1627.83	0.966787	S(3): 96.7; T(8): 3.3	85.9987	High	37.56	0.00391992							0
AFKPLESDADKYNDVIEDESDDDNMSTDEAK	1	1	1	P48415	S20(Phospho)	3586.47	0.940021	S(7): 0.1; Y(12): 2.0; S(20): 94.0; S(26): 2.0; T(27): 2.0	47.3994	High	37.52	0.0180817							1
SVSDELDTFLSQSPPTFQQQSK	4	1	1	P06782	S13(Phospho)	2549.15	0.949937	S(1): 0.0; S(3): 0.0; T(8): 0.0; S(11): 2.5; S(13): 95.0; T(16): 2.5; S(21): 0.0	65.5891	High	37.44	0.0138021				High	54.75	0.000255411	0
RSSIQDVQWIR	4	1	1	P46958	S3(Phospho)	1467.71	0.953655	S(2): 4.6; S(3): 95.4	86.0405	High	37.39	0.00464181	High	37.06	0.00499843	High	31.13	0.0195809	1
FRYSVNDLTK	4	2	1	A6ZV70	S4(Phospho)	1322.62	0.997553	Y(3): 0.2; S(4): 99.8; T(9): 0.0	100.796	High	37.31	0.00481171	High	32.49	0.0144009	High	38.83	0.00339078	1
KLSSPDTESK	12	5	1	C7GJG9	T7(Phospho)	1171.53	0.97781	S(3): 0.1; S(4): 1.0; T(7): 97.8; S(9): 1.0	63.6517	High	37.27	0.00308437	High	40.41	0.00150136	High	38.75	0.00220031	1
APVASPRPAATPNLSK	8	1	1	Q12117	S5(Phospho)	1656.85	0.992528	S(5): 99.3; T(11): 0.6; S(15): 0.1	57.8529	High	37.27	0.00451874	High	37.35	0.00479521	High	32.65	0.013364	0
EAQDDSDDDSDAELNK	4	2	1	A6ZMA9	S6(Phospho)	1846.66	0.999998	S(6): 100.0; S(10): 0.0	113.781	High	37.24	0.00331342	High	35.98	0.00440347	High	40.37	0.00160249	0
RGNLSSSDDDDQSQTDNSSK	5	1	1	P53316	S13(Phospho)	2235.87	0.998403	S(5): 0.0; S(6): 0.0; S(7): 0.0; S(13): 99.8; T(15): 0.1; S(18): 0.0; S(19): 0.0	107.43	High	37.21	0.00799403	High	60.25	3.76208e-05				1
MKDDLEAIQSNNEEDDEK	2	1	1	P25037	S10(Phospho)	2202.88	1	S(10): 100.0	88.9987	High	37.19	0.00749617	High	50.59	0.000338713				1
TRSNPHDSSPSYQDDLEK	4	1	1	Q05785	S3(Phospho)	2155.9	0.852816	T(1): 12.3; S(3): 85.3; S(8): 2.0; S(9): 0.4; S(11): 0.0; Y(12): 0.0	53.3451	High	37.16	0.0106539				High	35.9	0.0134432	1
KQVPSAELEPAGDGGLAGPVTVRD	2	1	1	Q07651	S5(Phospho)	2443.2	0.999996	S(5): 100.0; T(21): 0.0	56.6936	High	37.16	0.00907699				High	31.56	0.0333406	2
EEEAKEESDDDMGFGLFD	6	1	1	P02400	S8(Phospho); M12(Oxidation)	2158.78	1	S(8): 100.0	121.731	High	37.14	0.00478162	High	41.04	0.00195581	High	40.36	0.00231033	1
RMSSSSGGDSISR	17	1	1	Q9P305	S5(Phospho)	1406.58	0.47427	S(3): 2.4; S(4): 0.2; S(5): 47.4; S(6): 47.4; S(10): 0.2; S(12): 2.4	57.5393	High	37.1	0.00513784	High	58.73	3.59703e-05	High	32.55	0.0146481	1
RQLANTPAK	4	1	1	P15992	T6(Phospho)	1078.54	1	T(6): 100.0	90.2282	High	37.06	0.00383738	High	31.89	0.0127487	High	39.24	0.00245396	1
QMQPQQPSPQPQPIHSVDLSDEEK	3	1	1	P40343	S8(Phospho)	2823.28	0.990413	S(8): 99.0; S(16): 0.9; S(20): 0.1	33.3725	High	37.04	0.0167153	High	36.63	0.0183485	High	39.01	0.0105255	0
KTSSLGNTSSTQAK	2	1	1	Q04279	S3(Phospho)	1489.69	0.921128	T(2): 0.7; S(3): 92.1; S(4): 7.2; T(8): 0.0; S(9): 0.0; S(10): 0.0; T(11): 0.0	88.6326	High	36.99	0.00661954							1
NRADSLDFVDGYDAK	3	1	1	P46970	S5(Phospho)	1765.75	1	S(5): 100.0; Y(12): 0.0	124.295	High	36.94	0.00709068	High	52.06	0.000224028				1
EESATLGAEVAHK	1	1	1	P43609	S3(Phospho)	1421.63	0.958386	S(3): 95.8; T(5): 4.2	38.9849	High	36.92	0.00625966							0
NGTVLPCNWTPGAATIKPTVEDSK	5	1	1	P34760	N1(Deamidated); C7(Carbamidomethyl); T10(Phospho)	2637.24	0.950571	T(3): 1.3; T(10): 95.1; T(15): 3.3; T(19): 0.1; S(23): 0.1	35.6957	High	36.91	0.012375	High	42.96	0.00310323	High	41.56	0.00431508	0
NRSEPIILSYK	3	2	1	A6ZTA1	S3(Phospho)	1399.7	1	S(3): 100.0; S(9): 0.0; Y(10): 0.0	95.3387	High	36.91	0.00473612	High	38.72	0.00306822	High	30.32	0.0212733	1
WDKIELSDDSDVEVHPNVDK	4	1	1	P06101	S10(Phospho)	2420.07	0.850917	S(7): 14.9; S(10): 85.1	49.4393	High	36.82	0.0124574	High	35.37	0.0175548				1
SSNITISNAVGRLSSEEIEK	17	2	1	P11484	S14(Phospho)	2214.07	0.838529	S(1): 0.0; S(2): 0.0; T(5): 0.0; S(7): 0.0; S(14): 83.9; S(15): 16.1	55.0238	High	36.77	0.0111185	High	56	0.000133632	High	65.34	1.56004e-05	1
STPIFFHR	12	1	1	Q12123	S1(Phospho)	1084.5	0.5	S(1): 50.0; T(2): 50.0	73.4565	High	36.74	0.00408844	High	35.07	0.00600561	High	37.48	0.00344792	0
TTASSSASQLQQR	3	1	1	Q03533	N-Term(Acetyl); S6(Phospho)	1486.66	0.939546	T(1): 0.0; T(2): 0.0; S(4): 0.0; S(5): 5.6; S(6): 94.0; S(8): 0.4	109.523	High	36.74	0.00585727							0
AAVGTSGFVSQQPSYHDSNK	1	1	1	Q07653	S14(Phospho)	2159.94	0.188055	T(5): 3.6; S(6): 3.6; S(10): 4.9; S(14): 18.8; Y(15): 18.8; S(18): 50.3	7.71809	High	36.74	0.01235							0
VSEKESSPKQTEEDSEGK	4	1	1	P27466	S7(Phospho)	2073.89	0.0570156	S(2): 88.6; S(6): 5.7; S(7): 5.7; T(11): 0.0; S(15): 0.0	48.1384	High	36.7	0.0103157	High	42.5	0.00272454				2
STNLANYFAGK	4	1	1	Q00816	N-Term(Acetyl); S1(Phospho)	1307.57	0.499965	S(1): 50.0; T(2): 50.0; Y(7): 0.0	62.707	High	36.68	0.00443527				High	61.13	1.58421e-05	0
KKELGDAYVSSDEEF	7	1	1	P16521	S11(Phospho)	1796.77	0.935064	Y(8): 0.0; S(10): 6.4; S(11): 93.5	97.578	High	36.66	0.00826416	High	47.57	0.00068419	High	46.55	0.000850935	2
AASVSPSTKPLNTEPESSSVQPTVSSESSTTK	3	1	1	P14922	S3(Phospho)	3300.55	0.883074	S(3): 88.3; S(5): 2.9; S(7): 2.9; T(8): 2.9; T(13): 2.9; S(17): 0.0; S(18): 0.0; S(19): 0.0; T(23): 0.0; S(25): 0.0; S(26): 0.0; S(28): 0.0; S(29): 0.0; T(30): 0.0; T(31): 0.0	59.493	High	36.66	0.01915	High	36.09	0.0214298				0
VAFTGSTATGR	4	1	1	P46367	S6(Phospho)	1147.52	0.900578	T(4): 0.0; S(6): 90.1; T(7): 9.7; T(9): 0.2	60.4873	High	36.65	0.0042173	High	44.23	0.000736266				0
ENGSGDDLFAGLK	2	1	1	P09064	S4(Phospho)	1402.59	1	S(4): 100.0	75.5147	High	36.65	0.00488774	High	39.41	0.00258886				0
KKSPTSVEEGK	6	4	1	C7GJG9	S3(Phospho)	1269.61	0.995056	S(3): 99.5; T(5): 0.5; S(6): 0.0	81.4269	High	36.62	0.00491074	High	37.81	0.00401524	High	40.42	0.00206529	2
KKSPTSVQEGK	6	1	0		S3(Phospho); Q8(Deamidated)	1269.61	0.995056	S(3): 99.5; T(5): 0.5; S(6): 0.0	81.4269	High	36.62	0.00491074	High	37.81	0.00401524	High	40.42	0.00206529	2
RIASSDELMER	2	1	1	P53893	S4(Phospho)	1386.61	0.901254	S(4): 90.1; S(5): 9.9	54.6026	High	36.6	0.00565536				High	33.14	0.0128359	1
LAPTNSGGSGGKLDDPSGASSYYASHR	3	1	1	A7A261	S9(Phospho)	2732.2	0.726767	T(4): 2.9; S(6): 23.0; S(9): 72.7; S(17): 1.2; S(20): 0.1; S(21): 0.0; Y(22): 0.0; Y(23): 0.0; S(25): 0.0	36.6524	High	36.59	0.0171587				High	50.06	0.000765846	1
DATSQENGQSTQQQQPPHHR	1	1	1	P25567	S4(Phospho)	2354	0.533816	T(3): 15.5; S(4): 53.4; S(10): 15.5; T(11): 15.5	22.5373	High	36.58	0.0128904							0
RSNPTSASSSQSELSEQPK	5	1	1	P40433	T5(Phospho)	2099.93	0.785952	S(2): 9.0; T(5): 78.6; S(6): 9.0; S(8): 1.2; S(9): 1.2; S(10): 1.2; S(12): 0.0; S(15): 0.0	71.7598	High	36.55	0.0119064	High	34.93	0.0175144				1
GVFQGVHDSAEK	1	1	1	P22943	S9(Phospho)	1353.59	1	S(9): 100.0	54.1651	High	36.51	0.00518189							0
ISIDSSDEESELSK	6	1	1	Q04373	S6(Phospho)	1618.68	0.98408	S(2): 0.0; S(5): 0.8; S(6): 98.4; S(10): 0.8; S(13): 0.0	94.6443	High	36.5	0.00686168	High	56.65	6.43409e-05	High	57.94	4.78065e-05	0
SSYGSSSNDDSYGSSNNDDSYGSSNKK	1	1	1	P18899	S11(Phospho)	2889.07	0.0852476	S(1): 5.7; S(2): 5.7; Y(3): 5.7; S(5): 8.5; S(6): 8.5; S(7): 8.5; S(11): 8.5; Y(12): 14.2; S(14): 8.5; S(15): 8.5; S(20): 5.7; Y(21): 5.7; S(23): 3.4; S(24): 2.9	5.08122	High	36.44	0.0101122							1
MIGVLNNSSESDEEESNDEKQK	6	1	1	O13563	M1(Oxidation); S11(Phospho)	2578.06	0.753371	S(8): 4.1; S(9): 16.5; S(11): 75.3; S(16): 4.1	35.9604	High	36.38	0.0163287	High	40.26	0.00664503	High	37.89	0.0115658	1
EGFITHGDDEDDEASAPGAR	1	1	1	P27692	S15(Phospho)	2168.84	0.99987	T(5): 0.0; S(15): 100.0	50.0339	High	36.37	0.00815435							0
RANSNEDGESVSSIQESPK	7	1	1	P34216	S17(Phospho)	2113.91	0.999989	S(4): 0.0; S(10): 0.0; S(12): 0.0; S(13): 0.0; S(17): 100.0	97.2036	High	36.34	0.011695	High	41.97	0.00319889	High	49.68	0.000553841	1
RYSVIPTAPPSAR	3	1	1	P40433	S3(Phospho)	1494.75	0.998576	Y(2): 0.1; S(3): 99.9; T(7): 0.0; S(11): 0.0	85.9987	High	36.31	0.00670077	High	42.63	0.00138077	High	31.08	0.0225371	1
KKNESNDAEVSENEDTTGLTSPTR	4	1	1	Q01476	S11(Phospho)	2702.19	0.994467	S(5): 0.2; S(11): 99.4; T(16): 0.2; T(17): 0.1; T(20): 0.0; S(21): 0.0; T(23): 0.0	59.7303	High	36.17	0.0183575	High	40.12	0.00732479	High	33.4	0.0346244	2
ESVHNHSDGDDVDIPMDDSPVNEEARK	2	1	1	P38922	S2(Phospho)	3087.27	0.389448	S(2): 38.9; S(7): 38.9; S(19): 22.1	2.45851	High	36.15	0.0209416							1
FDEDGKSIR	3	1	1	P38250	S7(Phospho)	1146.49	1	S(7): 100.0	85.9092	High	36.13	0.00349826	High	36.47	0.00339263	High	38.74	0.0019247	1
LIDENATENGLAGSPKDEDGIIMTNK	2	1	1	P31374	S14(Phospho)	2825.31	0.989535	T(7): 0.8; S(14): 99.0; T(24): 0.2	37.5102	High	36.11	0.019066				High	55.74	0.000219482	1
RLSTSSAAPPTSR	4	1	1	Q05812	S3(Phospho)	1410.68	0.70524	S(3): 70.5; T(4): 5.9; S(5): 5.9; S(6): 5.9; T(11): 5.9; S(12): 5.9	32.6846	High	36.11	0.00636756				High	46.73	0.000583892	1
DMSVETFFEK	3	1	1	P39744	M2(Oxidation); S3(Phospho)	1328.52	0.999905	S(3): 100.0; T(6): 0.0	65.7846	High	36.09	0.00323538	High	43.61	0.000568343	High	32	0.00829709	0
SLISAVEDRDIHNIGK	2	2	1	C7GL88	N-Term(Acetyl); S1(Phospho)	1888.92	0.721032	S(1): 72.1; S(4): 27.9	12.684	High	36.05	0.00965939	High	40.95	0.00319803				1
HNSFSESINSAK	2	1	1	Q12236	S3(Phospho)	1400.59	0.998045	S(3): 99.8; S(5): 0.2; S(7): 0.0; S(10): 0.0	63.9386	High	36.02	0.00600083				High	32.02	0.0145081	0
NSSNEFLTK	4	1	1	P38623	S3(Phospho)	1119.47	0.997193	S(2): 0.3; S(3): 99.7; T(8): 0.0	85.9092	High	35.99	0.00454441	High	28.95	0.0229867	High	36.19	0.00418359	0
MREEEQTSQEKSPQENTLPR	1	1	1	P14922	S12(Phospho)	2497.11	0.999579	T(7): 0.0; S(8): 0.0; S(12): 100.0; T(17): 0.0	76.1315	High	35.99	0.0176237							2
HAPPPVPNETDNDSQYVQDEK	4	1	1	Q12451	S14(Phospho)	2460.04	0.899752	T(10): 0.0; S(14): 90.0; Y(16): 10.0	69.6683	High	35.95	0.0160844	High	44.4	0.0023001	High	35.49	0.0178815	0
ESISGTPTPTSIPHEEQR	2	1	1	Q06608	S2(Phospho); T8(Phospho)	2125.89	0.145002	S(2): 34.3; S(4): 34.3; T(6): 34.3; T(8): 45.6; T(10): 45.6; S(11): 5.9	26.8371	High	35.94	0.0114353							0
AASDAIPPASPKADAPIDK	5	1	1	P00817	S10(Phospho)	1914.93	1	S(3): 0.0; S(10): 100.0	95.2992	High	35.8	0.0107446				High	37.69	0.00725971	1
LIGMTSEEYLTQNK	7	4	1	C7GL88	S6(Phospho)	1706.78	0.957501	T(5): 4.2; S(6): 95.8; Y(9): 0.0; T(11): 0.0	129.66	High	35.78	0.0104772	High	50.05	0.000388996	High	62.96	2.00812e-05	0
IFQNPTDEESTTSLNEK	6	4	1	C7GJG9	S13(Phospho)	2032.88	0.997751	T(6): 0.0; S(10): 0.0; T(11): 0.0; T(12): 0.2; S(13): 99.8	166.679	High	35.74	0.0131209	High	71.25	3.70448e-06				0
AKTIVWNGPPGVFEFEK	1	1	1	P00560	T3(Phospho)	1998.97	1	T(3): 100.0	80.8032	High	35.71	0.0112113							1
LSNSSLSNLFK	2	1	1	P13259	S5(Phospho)	1289.62	0.951064	S(2): 0.0; S(4): 4.6; S(5): 95.1; S(7): 0.3	103.24	High	35.69	0.00748623							0
ASTPPVKK	9	1	1	P15891	T3(Phospho)	907.467	0.998105	S(2): 0.2; T(3): 99.8	88.6361	High	35.63	0.00298144	High	40.09	0.00106764	High	38.19	0.00179012	1
NSLNIVAPLK	3	1	1	P43574	S2(Phospho)	1148.61	1	S(2): 100.0	64.2103	High	35.61	0.00457524	High	43.12	0.000809297	High	33.76	0.00698406	0
LRENLNSSPTSEFK	4	1	1	P13382	T10(Phospho)	1701.79	0.980633	S(7): 0.6; S(8): 0.6; T(10): 98.1; S(11): 0.6	94.2494	High	35.61	0.0119396							1
ETIDDTASQILK	1	1	1	Q12068	S8(Phospho)	1413.66	0.0692826	T(2): 0.1; T(6): 93.0; S(8): 6.9	42.8866	High	35.58	0.00734623							0
SIPEEQREQSPNK	2	4	1	C7GJG9	S10(Phospho)	1621.73	1	S(1): 0.0; S(10): 100.0	78.2573	High	35.53	0.00976844	High	33.07	0.0171871				1
SSVALQDLIK	2	1	1	P47116	S2(Phospho)	1153.59	0.5	S(1): 50.0; S(2): 50.0	37.7585	High	35.53	0.0049402							0
DQDQSSPKVEVTSEDEK	11	1	1	P07264	S6(Phospho); T12(Phospho)	2080.81	0.78282	S(5): 11.6; S(6): 88.4; T(12): 88.4; S(13): 11.6	75.5535	High	35.3	0.00937009	High	38.78	0.00421141	High	30.35	0.0296145	1
SFTPSKSPAPVSK	5	1	1	P15891	T3(Phospho); S7(Phospho)	1492.65	0.985008	S(1): 0.5; T(3): 99.0; S(5): 1.0; S(7): 99.5; S(12): 0.0	98.9442	High	35.27	0.0106683	High	32.5	0.0201881	High	44.24	0.00126196	1
AAIGSSPLNFPSSSQR	5	1	1	P30665	S6(Phospho)	1698.79	0.918736	S(5): 8.1; S(6): 91.9; S(12): 0.0; S(13): 0.0; S(14): 0.0	72.3807	High	35.25	0.0107026	High	31.97	0.0236343	High	34.19	0.0136993	0
RISSFQEQPLNK	2	1	1	P39956	S4(Phospho)	1526.74	0.0495462	S(3): 95.0; S(4): 5.0	87.7916	High	35.24	0.0085878				High	29.84	0.0301921	1
SEKPQQEEQEKPQSR	3	1	1	P33399	N-Term(Acetyl); S14(Phospho)	1949.86	0.999999	S(1): 0.0; S(14): 100.0	60.4738	High	35.18	0.0161706	High	40.08	0.0052229	High	36.79	0.0113082	0
DFDYSVTPEEGALVPEK	1	1	1	P35844	T7(Phospho)	1975.86	0.99995	Y(4): 0.0; S(5): 0.0; T(7): 100.0	109.475	High	35.13	0.0149154							0
TQSSESRLYELSAEDLEK	3	4	1	A6ZRR2	S6(Phospho)	2164.97	0.328964	T(1): 1.3; S(3): 32.9; S(4): 32.9; S(6): 32.9; Y(9): 0.1; S(12): 0.0	102.333	High	35.09	0.0168964	High	32.41	0.0312893				1
ANSPKKPSDGTGVSASDTPK	2	2	1	A6ZM67	S3(Phospho)	2023.94	0.992229	S(3): 99.2; S(8): 0.7; T(11): 0.0; S(14): 0.0; S(16): 0.0; T(18): 0.0	57.8879	High	35.04	0.0176874				High	33.83	0.023391	1
STTHDVGEISNNVK	6	1	1	P47068	T3(Phospho)	1580.7	0.889212	S(1): 5.5; T(2): 5.5; T(3): 88.9; S(10): 0.0	114.092	High	35.03	0.00956285	High	41.08	0.00244087				0
STNYMDALNSR	6	1	1	P43598	S1(Phospho); M5(Oxidation)	1367.53	0.921394	S(1): 92.1; T(2): 7.8; Y(4): 0.1; S(10): 0.0	60.1722	High	35	0.00524938	High	48.68	0.000224961	High	33.33	0.0076645	0
YSHLSSSDDNYGSLA	5	1	1	P56508	S6(Phospho)	1695.66	0.319691	Y(1): 2.0; S(2): 2.0; S(5): 32.0; S(6): 32.0; S(7): 32.0; Y(11): 0.2; S(13): 0.0	53.3077	High	34.95	0.00769334				High	41.7	0.00172739	0
APTAAELQAPPPPPSSTK	1	1	1	Q12230	T3(Phospho)	1839.9	0.999999	T(3): 100.0; S(15): 0.0; S(16): 0.0; T(17): 0.0	73.8071	High	34.91	0.0138341							0
RSSAQEDAPIVIR	6	1	1	P35817	S3(Phospho)	1521.75	0.959874	S(2): 4.0; S(3): 96.0	102.139	High	34.9	0.00885029	High	38.79	0.00371284	High	30.55	0.0256385	1
LIQGLSDDDDAK	3	1	1	Q12176	S6(Phospho)	1369.59	1	S(6): 100.0	100.991	High	34.88	0.00976887	High	44.04	0.00121493	High	40.97	0.00246749	0
STTEELNNVMNNTSK	9	5	1	C7GJG9	T3(Phospho)	1761.74	0.333333	S(1): 33.3; T(2): 33.3; T(3): 33.3; T(13): 0.0; S(14): 0.0	79.9875	High	34.88	0.0124021	High	43.09	0.001944	High	58.5	5.64309e-05	0
IKSNPCLIGEPGIGK	2	1	1	P31539	S3(Phospho); C6(Carbamidomethyl)	1662.83	1	S(3): 100.0	93.3086	High	34.88	0.0114268	High	42.39	0.0020331				1
DDHDESTPDPQSK	2	1	1	Q02629	T7(Phospho)	1550.57	0.5	S(6): 50.0; T(7): 50.0; S(12): 0.0	101.409	High	34.83	0.00427507							0
VTNVSHSQEAEK	2	1	1	P38920	S7(Phospho)	1408.61	0.997829	T(2): 0.0; S(5): 0.2; S(7): 99.8	92.9147	High	34.82	0.0111573	High	32.5	0.0190353				0
SPSNQQYLLK	5	1	1	P40463	S3(Phospho)	1257.59	0.998333	S(1): 0.2; S(3): 99.8; Y(7): 0.0	65.7846	High	34.74	0.00859488	High	46.46	0.000577286	High	38.31	0.00379257	0
SSSPSYSQFK	6	2	1	A6ZVS5	S3(Phospho)	1197.49	0.995264	S(1): 0.2; S(2): 0.2; S(3): 99.5; S(5): 0.0; Y(6): 0.0; S(7): 0.0	75.9873	High	34.66	0.00509549	High	33.02	0.00745832	High	39.86	0.0015698	0
TNTSNQFEHAIDER	1	1	1	P10869	T3(Phospho)	1741.72	0.754591	T(1): 12.3; T(3): 75.5; S(4): 12.3	50.715	High	34.66	0.0113537							0
KGSMADVPK	6	1	1	P04806	S3(Phospho); M4(Oxidation)	1028.45	1	S(3): 100.0	98.3716	High	34.65	0.00526149	High	35.68	0.0038937	High	39.14	0.00178582	1
DAEDLGDVEEDSAEAK	3	1	1	P32561	S12(Phospho)	1772.68	1	S(12): 100.0	166.716	High	34.62	0.00912905	High	59	3.2858e-05	High	58.42	3.80562e-05	0
ESMSQQNLNETTQK	4	1	1	P01123	S4(Phospho)	1717.71	0.89567	S(2): 10.4; S(4): 89.6; T(11): 0.0; T(12): 0.0	72.3406	High	34.6	0.0118584	High	33.78	0.0135899	High	44.58	0.00114255	0
SDSGTVLGAIPLNSR	7	1	1	Q08422	S3(Phospho)	1566.76	0.827368	S(1): 8.6; S(3): 82.7; T(5): 8.6; S(14): 0.0	64.6704	High	34.58	0.010694	High	38.29	0.00469958	High	43.6	0.00145578	0
KSISGGTFGFR	1	1	1	Q07653	S4(Phospho)	1236.58	0.995628	S(2): 0.2; S(4): 99.6; T(7): 0.2	60.4873	High	34.57	0.00680824							1
LREPDSDDDEEER	2	1	1	P36097	S6(Phospho)	1684.64	1	S(6): 100.0	108.092	High	34.53	0.00787549	High	37.66	0.00384783				1
VISNPLLAR	3	1	1	P0CX31	S3(Phospho)	1062.57	1	S(3): 100.0	88.2157	High	34.53	0.00480986	High	35.38	0.00389693	High	35.72	0.00364367	0
WAVATSGTR	6	2	1	P41277	S6(Phospho)	1028.46	0.333333	T(5): 33.3; S(6): 33.3; T(8): 33.3	54.0312	High	34.52	0.00460904	High	37.74	0.0022043				0
STEKILTPESQLKK	2	1	1	Q12213	N-Term(Acetyl); T7(Phospho)	1723.89	0.992878	S(1): 0.0; T(2): 0.0; T(7): 99.3; S(10): 0.6	49.4883	High	34.52	0.00810555				High	33.49	0.00976015	2
KSSLTASADDLKEIEHR	4	1	1	P40157	S7(Phospho)	1979.95	0.644049	S(2): 7.5; S(3): 7.5; T(5): 20.6; S(7): 64.4	22.8384	High	34.4	0.0179542	High	37.61	0.00857366	High	32.75	0.0261991	2
ALSQEEQSR	1	1	1	P35817	S3(Phospho)	1127.47	0.999952	S(3): 100.0; S(8): 0.0	69.6029	High	34.38	0.00494242							0
TERPQSSTTPIDSK	3	1	1	P14747	T9(Phospho)	1626.74	0.92912	T(1): 0.0; S(6): 0.0; S(7): 0.1; T(8): 7.0; T(9): 92.9; S(13): 0.0	90.6641	High	34.34	0.0119458				High	36.49	0.00761798	0
TGSIDLISNNNK	1	1	1	P32618	S3(Phospho)	1355.62	0.475065	T(1): 47.5; S(3): 47.5; S(8): 5.0	22.99	High	34.3	0.00949273							0
FTKHPESSLEELQK	3	4	1	C7GJG9	S8(Phospho)	1752.82	0.484359	T(2): 3.1; S(7): 48.4; S(8): 48.4	11.8989	High	34.25	0.015259	High	40.48	0.00363518				1
NNITETGQGSGEDIAK	1	1	1	Q12494	S10(Phospho)	1713.74	0.999732	T(4): 0.0; T(6): 0.0; S(10): 100.0	73.3953	High	34.25	0.0132107							0
DESDSENDIEIKGPEFK	2	1	1	P32499	S3(Phospho)	2031.86	0.89608	S(3): 89.6; S(5): 10.4	65.6828	High	34.25	0.016706							1
NSSPAYDEDGNDDRLR	6	1	1	Q08977	S3(Phospho)	1903.75	0.812622	S(2): 15.4; S(3): 81.3; Y(6): 3.3	46.2654	High	34.24	0.0104159	High	45.23	0.00082477	High	45.93	0.000703269	1
KGSSSTSLNNSKDK	1	1	1	Q05580	S3(Phospho)	1532.7	0.989167	S(3): 98.9; S(4): 0.8; S(5): 0.1; T(6): 0.1; S(7): 0.1; S(11): 0.0	84.9975	High	34.2	0.0121851							2
LGSEEQPEITIPKPR	1	1	1	P32597	S3(Phospho)	1773.88	0.992463	S(3): 99.2; T(10): 0.8	21.9989	High	34.18	0.0125851							0
SEEEPSKENPILQELK	1	1	1	Q08412	S1(Phospho)	1949.92	0.997787	S(1): 99.8; S(6): 0.2	65.7782	High	34.13	0.0171161							1
RPGLPDSPIFDKTSK	3	3	1	P07265	S7(Phospho)	1737.86	0.99999	S(7): 100.0; T(13): 0.0; S(14): 0.0	65.2088	High	34.12	0.0136702	High	46.42	0.000830045	High	45.29	0.00106193	1
TKSSSILTLAR	7	1	1	P40094	S3(Phospho)	1256.67	0.925109	T(1): 0.5; S(3): 92.5; S(4): 6.4; S(5): 0.5; T(8): 0.0	71.9493	High	34.11	0.00560877	High	49.76	0.000153239	High	33.1	0.00690588	1
MEAEENPSETETNDSHLDR	4	1	1	Q03921	S8(Phospho)	2283.88	0.997421	S(8): 99.7; T(10): 0.2; T(12): 0.1; S(15): 0.0	56.4723	High	34.07	0.0144749	High	33.42	0.0167208				0
APVASPRPAATPNLSKDK	3	1	1	Q12117	S5(Phospho); T11(Phospho)	1979.94	0.947586	S(5): 100.0; T(11): 94.8; S(15): 5.2	43.0233	High	34.07	0.0196067				High	51.61	0.000346846	1
EATETSSAVQTKEPEEK	8	4	1	C7GL88	T3(Phospho)	1943.85	0.249954	T(3): 25.0; T(5): 25.0; S(6): 25.0; S(7): 25.0; T(11): 0.0	49.7341	High	34.02	0.0167229	High	42.89	0.00220011	High	31.34	0.0318779	1
TSTPPLPMHFNAQR	4	1	1	P07278	T3(Phospho); M8(Oxidation)	1692.76	0.812619	T(1): 9.4; S(2): 9.4; T(3): 81.3	59.6772	High	33.99	0.0155819	High	41.01	0.00300754	High	39.75	0.00401987	0
VLIDTTPGEQAER	2	3	1	C7GJG9	T6(Phospho)	1508.7	0.937308	T(5): 6.3; T(6): 93.7	64.1132	High	33.96	0.0120336							0
LLNSLESDDDNEDVEMSDA	1	1	1	P39744	S7(Phospho)	2190.84	0.995597	S(4): 0.4; S(7): 99.6; S(17): 0.0	65.8945	High	33.91	0.0139817							0
RDSTEGFDTDIITLPR	8	1	1	P09201	S3(Phospho)	1915.89	0.992276	S(3): 99.2; T(4): 0.8; T(9): 0.0; T(13): 0.0	108.23	High	33.89	0.0175577	High	59.04	5.58828e-05	High	41.29	0.00328786	1
SKAPKSPEVIEID	3	1	1	P53044	S6(Phospho)	1492.73	1	S(1): 0.0; S(6): 100.0	95.9662	High	33.82	0.0114735	High	31.09	0.0218628	High	50.21	0.000262019	2
KSSSFAHLQAPSPIPDPLQVSKPETR	7	1	1	Q12329	S12(Phospho)	2897.46	0.999257	S(2): 0.0; S(3): 0.0; S(4): 0.0; S(12): 99.9; S(21): 0.0; T(25): 0.0	69.8043	High	33.79	0.0137257	High	32.16	0.0197948	High	43.73	0.00138955	1
ASAPGSVILLENLR	1	1	1	P00560	S6(Phospho)	1519.79	0.999181	S(2): 0.1; S(6): 99.9	60.7968	High	33.69	0.0107532							0
QDEDPLSPR	7	1	1	Q07653	S7(Phospho)	1136.47	1	S(7): 100.0	74.2893	High	33.65	0.00718479	High	37	0.00332211	High	30.41	0.0151501	0
RKYFDSGDYALQK	3	1	1	P53897	S6(Phospho)	1670.76	0.993525	Y(3): 0.0; S(6): 99.4; Y(9): 0.6	92.0686	High	33.53	0.0163913	High	33.69	0.016397	High	30.61	0.032586	2
KISGYGNDLDAQKNR	3	4	1	C7GL88	S3(Phospho)	1758.82	0.980555	S(3): 98.1; Y(5): 1.9	68.3776	High	33.49	0.0181548	High	35.04	0.0127525	High	38.38	0.00591009	2
DLIHYSPNSLQK	1	1	1	P29461	S6(Phospho)	1494.7	0.9954	Y(5): 0.5; S(6): 99.5; S(9): 0.0	97.5651	High	33.43	0.0111216							0
SSTPETENAFSATPR	8	1	1	P53094	S1(Phospho)	1674.71	0.923477	S(1): 92.3; S(2): 7.0; T(3): 0.6; T(6): 0.0; S(11): 0.0; T(13): 0.0	92.2344	High	33.42	0.0167891	High	59.09	4.53783e-05	High	44.74	0.00124894	0
SQELTISKEK	2	1	1	P38853	S7(Phospho)	1242.6	0.498736	S(1): 0.3; T(5): 49.9; S(7): 49.9	37.7585	High	33.42	0.00884952	High	31.95	0.0119994				1
RHNSIQPSNSGK	1	1	1	Q99296	S4(Phospho)	1404.64	0.9991	S(4): 99.9; S(8): 0.1; S(10): 0.0	51.0709	High	33.32	0.0139909							1
ITPAIAEPK	5	1	1	P47160	T2(Phospho)	1019.52	1	T(2): 100.0	95.5319	High	33.29	0.00719629	High	35.54	0.00428655	High	33.15	0.00743205	0
NKTVSPSKGEDSR	1	1	1	Q06146	S5(Phospho)	1484.68	0.754656	T(3): 12.3; S(5): 75.5; S(7): 12.3; S(12): 0.0	45.2486	High	33.12	0.0151134							2
ANSTKSENNDQNDVDEESEEK	1	1	1	Q12191	S18(Phospho)	2461.95	0.999999	S(3): 0.0; T(4): 0.0; S(6): 0.0; S(18): 100.0	71.1044	High	33.02	0.0204293							1
SSGKGLSPLEEEK	1	1	1	P31374	S7(Phospho)	1440.67	0.998992	S(1): 0.1; S(2): 0.1; S(7): 99.9	51.5077	High	32.79	0.0165695							1
EASCKSTASAAEGK	1	1	1	P37262	S3(Phospho); C4(Carbamidomethyl)	1476.61	0.991412	S(3): 99.1; S(6): 0.3; T(7): 0.3; S(9): 0.3	38.471	High	32.78	0.0139189							1
IARPLSVPGSPK	7	1	1	P23337	S6(Phospho); S10(Phospho)	1381.67	1	S(6): 100.0; S(10): 100.0	103.026	High	32.77	0.013766	High	39.94	0.00285416	High	34.07	0.0103224	0
TTPSGTTVTTLVPTK	9	1	1	P34228	T2(Phospho)	1583.8	0.319214	T(1): 31.9; T(2): 31.9; S(4): 2.0; T(6): 31.9; T(7): 2.0; T(9): 0.2; T(10): 0.2; T(14): 0.0	53.3077	High	32.75	0.012927	High	51.09	0.000205791	High	51.5	0.000186898	0
RPSVIGFLSGHK	2	1	1	P38167	S3(Phospho)	1377.71	1	S(3): 100.0; S(9): 0.0	90.1286	High	32.67	0.0118155				High	34	0.00838016	0
ATSPLLESDSIEK	4	1	1	P32379	S3(Phospho)	1469.68	0.951482	T(2): 4.9; S(3): 95.1; S(8): 0.0; S(10): 0.0	57.5393	High	32.66	0.0176963	High	47.3	0.000585626				0
EVGASMTR	5	1	1	P14742	S5(Phospho)	930.377	0.968754	S(5): 96.9; T(7): 3.1	57.3032	High	32.64	0.00356649	High	28.84	0.00829419	High	34.45	0.00235094	0
DNSQVFGVAR	3	2	1	P06367	S3(Phospho)	1172.51	1	S(3): 100.0	92.3809	High	32.6	0.0106336	High	37.4	0.00348473	High	36.24	0.00455165	0
EPVKTPSPAPAAK	5	1	1	P15891	S7(Phospho)	1372.69	0.998558	T(5): 0.1; S(7): 99.9	77.7389	High	32.47	0.0129103	High	53.47	0.00010255	High	31.63	0.015459	1
IARPLSVPGSPK	6	1	1	P23337	S10(Phospho)	1301.7	0.999997	S(6): 0.0; S(10): 100.0	88.7249	High	32.44	0.00929368	High	40.1	0.00161733	High	30.1	0.015929	0
SSSQTVINSK	1	1	1	Q03735	S3(Phospho)	1130.51	0.979448	S(1): 0.7; S(2): 0.7; S(3): 97.9; T(5): 0.7; S(9): 0.0	66.7207	High	32.39	0.0108144							0
SFAGMTDEELAK	2	1	1	P50089	S1(Phospho)	1378.56	0.999999	S(1): 100.0; T(6): 0.0	74.3102	High	32.38	0.0158687				High	34.24	0.0103405	0
RDSGSTMINTELK	1	1	1	Q12494	S3(Phospho)	1531.69	0.973925	S(3): 97.4; S(5): 1.3; T(6): 1.3; T(10): 0.0	72.6438	High	32.38	0.0178343							1
SASPVLPGVK	1	4	1	B3LN26	S3(Phospho)	1034.53	0.996481	S(1): 0.4; S(3): 99.6	74.8095	High	32.32	0.00972989							0
SSSSVSLKAAEKPFK	1	1	1	Q00055	S6(Phospho)	1645.82	0.993518	S(1): 0.2; S(2): 0.2; S(3): 0.2; S(4): 0.2; S(6): 99.4	73.2651	High	32.29	0.0167322							1
TAASAGNGPTDDGTK	6	1	1	Q12451	S4(Phospho)	1442.58	0.999212	T(1): 0.1; S(4): 99.9; T(10): 0.0; T(14): 0.0	96.3243	High	32.26	0.0122424	High	63.3	9.61196e-06	High	48.25	0.000304484	0
SASTSAIMETK	2	1	1	P39678	S3(Phospho)	1205.52	0.099669	S(1): 1.5; S(3): 10.0; T(4): 78.5; S(5): 10.0; T(10): 0.0	33.947	High	32.22	0.0113361	High	27.32	0.0295638				0
TTDVDLNSDGK	3	1	1	Q08412	S8(Phospho)	1244.51	1	T(1): 0.0; T(2): 0.0; S(8): 100.0	116.406	High	32.15	0.0118555	High	41.62	0.00135665				0
NSESVDNKSMGSQK	1	1	1	P22147	S9(Phospho)	1590.65	0.988356	S(2): 0.1; S(4): 0.2; S(9): 98.8; S(12): 0.8	43.1659	High	32.13	0.0150638							1
KQSQILR	2	1	1	P38439	S3(Phospho)	952.5	1	S(3): 100.0	52.779	High	32.09	0.00525314				High	23.94	0.0345117	1
TLNISGTELR	4	1	1	P08536	T7(Phospho)	1183.58	0.996428	T(1): 0.0; S(5): 0.4; T(7): 99.6	90.2824	High	32.08	0.0130083	High	47.66	0.000375357	High	34.26	0.00819316	0
LRGNNIGSPLGAPK	1	1	1	O14467	S8(Phospho)	1473.76	1	S(8): 100.0	48.2142	High	32.08	0.0125127							1
ARTFFVGGNFK	1	1	1	P00942	T3(Phospho)	1323.63	1	T(3): 100.0	84.8578	High	32.04	0.0145353							1
GSRSENVGTVTR	1	1	1	P38930	N-Term(Acetyl); S4(Phospho)	1384.63	0.987842	S(2): 1.2; S(4): 98.8; T(9): 0.0; T(11): 0.0	69.8785	High	32.01	0.0167449							1
STEKILTPESQLK	6	1	1	Q12213	N-Term(Acetyl); T7(Phospho)	1595.8	0.999424	S(1): 0.0; T(2): 0.0; T(7): 99.9; S(10): 0.1	100.284	High	31.86	0.0181153	High	29.73	0.0288383	High	36.87	0.00549951	1
LSVQITSR	1	0	0		Q4(Deamidated); T6(Phospho)	984.48	0.955129	S(2): 0.3; T(6): 95.5; S(7): 4.2	42.389	High	31.77	0.00831591							0
NGSINSLTK	5	1	1	P47068	S3(Phospho)	1013.47	0.999924	S(3): 100.0; S(6): 0.0; T(8): 0.0	71.5683	High	31.65	0.00943798	High	32.46	0.00777536	High	27.24	0.0259599	0
KQSLIISK	3	1	1	P35719	S3(Phospho)	996.551	1	S(3): 100.0; S(7): 0.0	95.451	High	31.62	0.00544035	High	31.14	0.00607613	High	28.49	0.0111848	1
GLIKSPIK	2	1	1	P07246	S5(Phospho)	935.535	1	S(5): 100.0	75.7157	High	31.57	0.00637413	High	31.52	0.00644794				1
ISSFQEQPLNK	3	1	1	P39956	S3(Phospho)	1370.64	0.937726	S(2): 6.2; S(3): 93.8	68.5409	High	31.46	0.0199344	High	39.51	0.00294412				0
FSQAPSTQISPR	5	1	1	P32634	S10(Phospho)	1398.65	0.997947	S(2): 0.0; S(6): 0.0; T(7): 0.2; S(10): 99.8	63.6138	High	31.46	0.0182554	High	35.09	0.00791391	High	35.49	0.00699158	0
TIHSGLDIDK	3	1	1	P39929	S4(Phospho)	1178.55	0.999998	T(1): 0.0; S(4): 100.0	99.289	High	31.38	0.0123359	High	36.61	0.00369973	High	32.26	0.0100733	0
EAFTLSPELTK	2	1	1	P07806	S6(Phospho)	1315.62	0.989507	T(4): 0.5; S(6): 99.0; T(10): 0.5	57.3442	High	31.28	0.0184321				High	32.78	0.0126799	0
QYFDSGDYALK	2	1	1	Q9P305	S5(Phospho)	1386.57	0.999731	Y(2): 0.0; S(5): 100.0; Y(8): 0.0	85.1571	High	31.13	0.0129897	High	32.28	0.00952414				0
DDDEEPSDSEDKEHGK	1	1	1	P09232	S7(Phospho)	1911.68	0.922669	S(7): 92.3; S(9): 7.7	24.1481	High	31.13	0.0146472							1
GPSSITDFLNLKR	4	1	1	P36041	S4(Phospho)	1527.76	0.97533	S(3): 1.2; S(4): 97.5; T(6): 1.2	62.8747	High	31.09	0.0205013	High	33.38	0.0101942	High	36.52	0.00524796	1
TVYTYIQSR	4	1	1	P14680	Y5(Phospho)	1210.55	0.998346	T(1): 0.0; Y(3): 0.0; T(4): 0.2; Y(5): 99.8; S(8): 0.0	100.744	High	31.06	0.0175488	High	33.73	0.0094896	High	38.57	0.00311349	0
KPTPLPSLK	1	1	1	P06105	T3(Phospho)	1060.58	0.999994	T(3): 100.0; S(7): 0.0	81.2249	High	31.06	0.0125349							0
SKSEIFCTSPEK	3	1	1	P28006	S3(Phospho); C7(Carbamidomethyl)	1492.64	0.998213	S(1): 0.2; S(3): 99.8; T(8): 0.0; S(9): 0.0	74.3102	High	31.04	0.022116				High	52.49	0.000151055	1
SDSASFLEEK	4	3	1	A6ZKR5	S3(Phospho)	1192.48	0.980286	S(1): 1.0; S(3): 98.0; S(5): 1.0	52.3693	High	31.01	0.0154538	High	38.6	0.00269175	High	29.03	0.0243801	0
AVSPEGEKEEK	1	1	1	Q05040	S3(Phospho)	1282.56	1	S(3): 100.0	39.1713	High	30.96	0.0169154							1
SSPTPPGGQR	2	1	1	P52870	N-Term(Acetyl); T4(Phospho)	1105.47	0.974127	S(1): 1.3; S(2): 1.3; T(4): 97.4	54.7178	High	30.87	0.0154281				High	26.16	0.0392207	0
KGSGNIFIK	2	1	1	P04147	S3(Phospho)	1043.53	1	S(3): 100.0	56.589	High	30.75	0.0112326	High	28.08	0.0207721				1
TLSFQR	5	1	1	P33327	S3(Phospho)	831.378	0.999828	T(1): 0.0; S(3): 100.0	63.5257	High	30.61	0.00873305	High	33.65	0.00429361	High	33.39	0.00460433	0
KSSLETIVEK	1	1	1	P47035	S3(Phospho)	1213.61	0.996996	S(2): 0.3; S(3): 99.7; T(6): 0.0	88.1281	High	30.57	0.0142951							1
SSASPTCTPQNPCV	1	1	1	P53332	S4(Phospho); C7(Carbamidomethyl); C13(Carbamidomethyl)	1585.61	0.781183	S(1): 7.3; S(2): 7.3; S(4): 78.1; T(6): 7.3; T(8): 0.1	48.7919	High	30.35	0.0172982							0
YSATSEQQK	2	1	1	Q12019	N-Term(Acetyl); S2(Phospho); Q7(Deamidated); Q8(Deamidated)	1165.42	0.918188	Y(1): 7.9; S(2): 91.8; T(4): 0.1; S(5): 0.1	58.834	High	30.24	0.00965162							0
YSVASPLSK	2	1	1	Q08444	S5(Phospho)	1031.48	0.993415	Y(1): 0.0; S(2): 0.0; S(5): 99.3; S(8): 0.6	58.1172	High	30.09	0.0173859	High	38.27	0.00265106				0
ISSPLLSR	6	1	1	Q03833	S3(Phospho)	952.488	0.996899	S(2): 0.3; S(3): 99.7; S(7): 0.0	57.1675	High	30.01	0.0146662	High	42.43	0.000840074	High	34.45	0.00577864	0
FYDDENLTE	3	1	1	P50278	T8(Phospho)	1225.43	1	Y(2): 0.0; T(8): 100.0	109.637	High	29.92	0.00590783	High	42.67	0.000321749	High	46.09	0.000163614	0
KLSSAELR	4	1	1	P16521	S4(Phospho)	983.494	0.932256	S(3): 6.8; S(4): 93.2	51.4286	High	29.64	0.013689				High	30.27	0.0118405	1
LTGMAFR	3	3	3	P00358;P00360;P00359	T2(Phospho)	875.387	1	T(2): 100.0	66.1592	High	29.19	0.0126529	High	39.14	0.00129822	High	28.65	0.0145328	0
GRGALVDSDDE	1	1	1	P36053	S8(Phospho)	1213.48	1	S(8): 100.0	70.2507	High	29.13	0.0160667							1
TPLLQAEAK	1	1	1	Q03231	T1(Phospho)	1050.53	1	T(1): 100.0	82.0502	High	29.09	0.0185582							0
SNSYDGFR	1	1	1	Q02866	S3(Phospho)	1025.37	0.955907	S(1): 0.2; S(3): 95.6; Y(4): 4.2	71.8597	High	28.97	0.00640164							0
TLSQSSIR	2	1	1	P15442	S3(Phospho)	971.458	0.980321	T(1): 0.1; S(3): 98.0; S(5): 0.9; S(6): 0.9	47.2409	High	28.78	0.0170178				High	31.12	0.00996758	0
APTPPAPSR	1	4	1	A6ZL53	T3(Phospho)	973.452	0.999974	T(3): 100.0; S(8): 0.0	56.5864	High	28.24	0.0209206							0
VKSAGALR	1	1	1	Q99248	S3(Phospho)	881.463	1	S(3): 100.0	43.0145	High	27.88	0.0167003							1
SMSLLGYR	8	3	2	A6ZZJ1;A6ZMG6	M2(Oxidation); S3(Phospho)	1022.44	0.998159	S(1): 0.2; S(3): 99.8; Y(7): 0.0	70.1462	High	27.83	0.0164816	High	28.86	0.0121566	High	29.98	0.00939316	0
SGGFGGSFGGR	2	1	1	P34167	S7(Phospho)	1065.42	0.999953	S(1): 0.0; S(7): 100.0	50.0245	High	26.64	0.0170165	High	24.51	0.0265498				0
EDSEPLGR	3	1	1	P32597	S3(Phospho)	982.389	1	S(3): 100.0	65.8614	High	26.5	0.0135443	High	24.49	0.0215157	High	27.57	0.011199	0
MEEEEAASK	7	1	1	Q12211	M1(Oxidation); S8(Phospho)	1119.39	1	S(8): 100.0	79.4935	High	22.96	0.017451	High	25.26	0.0102759	High	25.75	0.00891343	0
SNSGSSGSSSSSSSSSASSSSSSK	1	1	1	P22146	N2(Deamidated); S6(Phospho); S8(Phospho); S9(Phospho); S10(Phospho); S11(Phospho); S12(Phospho); S13(Phospho)	2660.59		Too many isoforms		High	20.61	0.0139034							0
SAASATSSSQSSSK	2	1	1	Q08193	S1(Phospho); N-Term(Acetyl); S4(Phospho); T6(Phospho); S7(Phospho); S9(Phospho); Q10(Deamidated); S11(Phospho); S12(Phospho); S13(Phospho)	1968.32	0.111111	S(1): 88.9; S(4): 88.9; T(6): 88.9; S(7): 88.9; S(8): 88.9; S(9): 88.9; S(11): 88.9; S(12): 88.9; S(13): 88.9	0	High	16.71	0.0212799							0
SSVMENTMK	1	1	1	Q03388	S1(Phospho); S2(Phospho); M4(Oxidation); T7(Phospho)	1282.35	1	S(1): 100.0; S(2): 100.0; T(7): 100.0	24.9725	High	14.27	0.0373224							0
EGSVEAINAVNNSSLPNGK	1	1	1	P53741	S3(Phospho)	1979.91	1	S(3): 100.0; S(13): 0.0; S(14): 0.0	111.362				High	105.49	1.2825e-09				0
QESDDEDEDDEEK	3	2	1	A6ZVS5	S3(Phospho)	1662.52	1	S(3): 100.0	153.847				High	78.08	1.05028e-07	High	70.29	6.36076e-07	0
MIGVLNNSSESDEEESNDEK	6	1	1	O13563	S11(Phospho)	2305.91	0.954937	S(8): 0.0; S(9): 4.5; S(11): 95.5; S(16): 0.0	94.6206				High	75.83	1.2891e-06	High	38.68	0.00703343	0
NTLLTATPIELICR	5	1	1	P46676	T7(Phospho); C13(Carbamidomethyl)	1694.86	0.999987	T(2): 0.0; T(5): 0.0; T(7): 100.0	134.062				High	75.46	8.27738e-07	High	92.59	1.59459e-08	0
DYSPSSDACLECSNDLYEK	4	4	1	B3LR46	S3(Phospho); C9(Carbamidomethyl); C12(Carbamidomethyl)	2332.87	0.488795	Y(2): 48.9; S(3): 48.9; S(5): 2.1; S(6): 0.1; S(13): 0.0; Y(17): 0.0	97.1884				High	72.97	1.92276e-06				0
SEDAEEEEDEESSNK	1	1	1	P27476	S1(Phospho)	1806.61	1	S(1): 100.0; S(12): 0.0; S(13): 0.0	165.629				High	71.88	8.85386e-07				0
ADDEEDLSDENIQPELRGQ	2	1	1	P14164	S8(Phospho)	2252.93	1	S(8): 100.0	139.077				High	70.17	4.85614e-06	High	59.25	5.89497e-05	1
DERNEYGSGSGNGSGSGSCDTATNDSDLEK	4	1	1	P39996	C19(Carbamidomethyl); S26(Phospho)	3146.19	0.985907	Y(6): 0.0; S(8): 0.0; S(10): 0.0; S(14): 0.0; S(16): 0.0; S(18): 0.0; T(21): 0.3; T(23): 1.1; S(26): 98.6	74.7688				High	69.2	6.87094e-06				1
EQAEASIDNLKNEATPEAEQVK	6	1	1	Q08245	N-Term(Acetyl); Q2(Deamidated); T15(Phospho)	2537.15	0.999999	S(6): 0.0; T(15): 100.0	73.6749				High	69.17	9.75742e-06				1
ILANANENSAPTPK	2	1	1	P19541	T12(Phospho)	1519.72	0.999943	S(9): 0.0; T(12): 100.0	97.7509				High	68.51	4.36175e-06				0
RNPDFEDDDFLGGDFDEDEIDEESSEEEEEEK	2	1	1	P38911	N2(Deamidated); S24(Phospho)	3890.46	0.886893	S(24): 88.7; S(25): 11.3	42.1399				High	67.63	1.152e-05				1
GYLADDIDADSLEDIYTSAHEAIR	1	1	1	P26321	S11(Phospho)	2733.2	0.998992	Y(2): 0.0; S(11): 99.9; Y(16): 0.0; T(17): 0.0; S(18): 0.0	66.3935				High	66.35	1.86898e-05				0
EFLSNSFAEEPEAKPEVAEEEKPQTAISMNDEDDA	6	1	1	P40531	S28(Phospho); M29(Oxidation)	3992.69	0.81193	S(4): 1.3; S(6): 1.3; T(25): 16.2; S(28): 81.2	23.2395				High	65.59	3.47419e-05	High	47.23	0.00236259	0
SLQESGDTQEEDEEEEDLDADTEDPHSASLINSHLK	3	2	1	A6ZX64	T8(Phospho)	4092.7	0.626405	S(1): 7.0; S(5): 28.2; T(8): 62.6; T(22): 1.0; S(27): 0.4; S(29): 0.4; S(33): 0.3	22.8485				High	62.42	7.0368e-05				0
SDINTNSLLQEQNDLQTNNESLTDDK	10	1	1	Q08977	Q16(Deamidated); N18(Deamidated); S21(Phospho)	3031.32	0.679596	S(1): 0.0; T(5): 0.0; S(7): 0.0; T(17): 16.0; S(21): 68.0; T(23): 16.0	45.7652				High	62.16	5.49754e-05				0
VPTVDVSVVDLTVK	2	3	3	P00358;P00360;P00359	S7(Phospho)	1550.81	1	T(3): 0.0; S(7): 100.0; T(12): 0.0	115.781				High	60.58	1.73684e-05	High	59.85	2.07028e-05	0
RRSSYAFNNGNGATNLNK	5	1	1	P25644	S4(Phospho)	2063.95	0.476742	S(3): 47.7; S(4): 47.7; Y(5): 4.6; T(14): 0.1	37.0307				High	58.58	7.05165e-05	High	32.41	0.0280456	2
MRLESDDEEANEDEEEDDW	2	1	1	A6ZMG6	S5(Phospho)	2435.85	1	S(5): 100.0	122.517				High	57.48	4.08212e-05	High	30.45	0.0209615	1
DYIMSPVGNPEGPEKPNK	3	1	1	P14540	Y2(Phospho)	2051.92	0.997466	Y(2): 99.7; S(5): 0.3	86.0036				High	57.33	8.55287e-05	High	35.67	0.0125617	0
SVKSAYNLLSTGLEAQK	2	1	1	P39101	S4(Phospho)	1888.96	0.973048	S(1): 0.4; S(4): 97.3; Y(6): 2.3; S(10): 0.0; T(11): 0.0	67.3347				High	57.3	5.18591e-05				1
ATTNDIAGGNYAADNASDNTQTK	3	1	1	P40335	S17(Phospho)	2393	0.845178	T(2): 0.0; T(3): 0.0; Y(11): 0.8; S(17): 84.5; T(20): 7.4; T(22): 7.4	52.1333				High	56.95	0.000103038				0
VSSVLSALEGKSVDELITEGNEK	8	1	1	P05319	S12(Phospho)	2484.22	0.93913	S(2): 1.0; S(3): 1.0; S(6): 4.1; S(12): 93.9; T(18): 0.0	52.9724				High	56.45	0.000106778	High	50.58	0.000414742	1
IYTGGDNNEYIYIGR	4	1	1	P25613	T3(Phospho)	1827.8	0.997723	Y(2): 0.2; T(3): 99.8; Y(10): 0.0; Y(12): 0.0	147.338				High	55.79	0.000128126	High	55.71	0.000130105	0
ELNLENEGVEQQDQAKADESDPVESK	2	1	1	B3LNM2	S20(Phospho)	2981.3	0.915676	S(20): 91.6; S(25): 8.4	36.176				High	55.23	0.000272774				1
ESEPMEVDEDDSK	1	1	1	P15705	S2(Phospho)	1589.56	1	S(2): 100.0; S(12): 0.0	91.227				High	54.63	4.28716e-05				0
KNDTYTDLASIASGRD	3	1	1	Q07657	T4(Phospho)	1806.8	0.991901	T(4): 99.2; Y(5): 0.7; T(6): 0.1; S(10): 0.0; S(13): 0.0	98.6294				High	54.47	0.000153627	High	31.5	0.0305479	2
ETSIGVSATGGK	2	1	1	P50106	S3(Phospho)	1186.54	0.989714	T(2): 1.0; S(3): 99.0; S(7): 0.0; T(9): 0.0	65.8032				High	54.33	8.37579e-05				0
RRSTNYMDALNSR	2	1	1	P43598	S3(Phospho)	1663.74	0.939087	S(3): 93.9; T(4): 6.0; Y(6): 0.1; S(12): 0.0	44.6134				High	54.06	0.000134481				2
EFLSNSFAEEPEAKPEVAEEEKPQTAISMNDEDDA	6	1	1	P40531	Q24(Deamidated); T25(Phospho); M29(Oxidation)	3993.7	0.952713	S(4): 0.0; S(6): 0.0; T(25): 95.3; S(28): 4.7	47.2852				High	53.53	0.000592439				0
SQSSIADNNGSPVK	6	1	1	P47035	S3(Phospho)	1483.65	0.996475	S(1): 0.2; S(3): 99.6; S(4): 0.2; S(11): 0.0	82.8509				High	53.18	0.000151705	High	48.29	0.000466993	0
QNKFDNSIDDNIEEANDTVISDANAK	2	1	1	Q03653	S7(Phospho)	2960.29	0.999986	S(7): 100.0; T(18): 0.0; S(21): 0.0	81.2654				High	53.01	0.000418529	High	43.33	0.00382528	1
NSNNSFLNSVPHSVTR	4	1	1	Q03656	S5(Phospho)	1852.84	0.994385	S(2): 0.3; S(5): 99.4; S(9): 0.3; S(13): 0.0; T(15): 0.0	77.3645				High	52.53	0.000279514	High	35.08	0.0157867	0
SLSPTSEKIPIAGQEQEEK	8	1	1	P40477	S1(Phospho)	2151.03	0.326965	S(1): 32.7; S(3): 32.7; T(5): 32.7; S(6): 1.9	70.5992				High	52.03	0.000295448	High	32.48	0.0264108	1
APVASPRPAATPNLSK	7	1	1	Q12117	S5(Phospho); T11(Phospho)	1736.82	0.989801	S(5): 100.0; T(11): 99.0; S(15): 1.0	89.2669				High	51.99	0.000256443	High	39.36	0.00477996	0
FIELSQQQPAPVEAEITGGEVAANGDNTLFTIK	1	1	1	P53731	T17(Phospho)	3567.74	0.998787	S(5): 0.1; T(17): 99.9; T(28): 0.0; T(31): 0.0	50.285				High	51.95	0.000382001				0
MNSATSQEDLFNETK	5	1	1	Q03897	S6(Phospho)	1794.73	0.952468	S(3): 0.0; T(5): 4.8; S(6): 95.2; T(14): 0.0	133.515				High	51.87	0.000186912	High	47.36	0.000540861	0
VTPSFVAFTPEER	2	1	1	P11484	T9(Phospho)	1559.72	0.999999	T(2): 0.0; S(4): 0.0; T(9): 100.0	124.163				High	51.5	0.000229728	High	30.6	0.0279144	0
VTPSFVAFTPQER	2	1	0		T9(Phospho); Q11(Deamidated)	1559.72	0.999999	T(2): 0.0; S(4): 0.0; T(9): 100.0	124.163				High	51.5	0.000229728	High	30.6	0.0279144	0
VNEQETSAQEQEEETAEPSEENEDRVPEVDGEEVQEEAEEK	1	2	1	A6ZZR2	S19(Phospho)	4783.96	0.81761	T(6): 4.3; S(7): 4.3; T(15): 9.7; S(19): 81.8	19.0669				High	51.46	0.00101066				1
RDAETADIGDQSEVESDTEELK	3	1	1	P20484	S16(Phospho)	2517.06	0.98543	T(5): 0.0; S(12): 0.0; S(16): 98.5; T(18): 1.5	98.342				High	51.25	0.000524551	High	36.36	0.0161845	1
GTSDSLDSIPEEYSHGDEVK	5	1	1	P43612	S8(Phospho)	2244.93	0.976882	T(2): 0.1; S(3): 0.1; S(5): 1.0; S(8): 97.7; Y(13): 1.0; S(14): 0.3	56.7875				High	51.18	0.000390184	High	38.07	0.00814086	0
SSTPNAESQLLSASDKDNGK	5	1	1	P36041	T3(Phospho)	2128.94	0.284379	S(1): 28.4; S(2): 28.4; T(3): 28.4; S(8): 7.7; S(12): 3.5; S(14): 3.5	9.08402				High	50.68	0.000517315	High	41.93	0.00391779	1
MLGLGQSAQAYASDDALNMNQAKDK	3	1	1	P40168	M1(Oxidation); S13(Phospho); M19(Oxidation)	2752.2	0.873981	S(7): 0.4; Y(11): 12.2; S(13): 87.4	48.1737				High	50.56	0.000750685	High	47.76	0.00141951	1
FSESVDSLR	3	1	1	P32775	S4(Phospho)	1119.47	0.996997	S(2): 0.3; S(4): 99.7; S(7): 0.0	65.1632				High	50.53	0.000159763	High	37.5	0.00320979	0
SSGIDLLDFDSQPGESK	4	1	1	Q06336	S2(Phospho)	1874.81	0.5	S(1): 50.0; S(2): 50.0; S(11): 0.0; S(16): 0.0	88.5965				High	50.45	0.000369644	High	49.04	0.000510804	0
FLYGSDSELALPSSK	2	1	1	P45976	S5(Phospho)	1693.78	0.86384	Y(3): 6.8; S(5): 86.4; S(7): 6.8; S(13): 0.0; S(14): 0.0	86.1361				High	50.3	0.000340171				0
DSDGVQVANESEEDPELK	2	2	1	A6ZXR1	S11(Phospho)	2040.84	1	S(2): 0.0; S(11): 100.0	146.18				High	50.22	0.000383094	High	75.05	1.27075e-06	0
LGSAPNNAGEDSDNNSIR	3	1	1	P38822	S12(Phospho)	1910.8	0.999921	S(3): 0.0; S(12): 100.0; S(16): 0.0	90.1911				High	50.1	0.00041728	High	44.63	0.00150997	0
SADNLMASSSR	2	1	1	Q06108	S1(Phospho)	1218.49	1	S(1): 100.0; S(8): 0.0; S(9): 0.0; S(10): 0.0	112.152				High	50.06	0.000141038	High	40.16	0.00138309	0
HDSNASPNSDSEDGHHHNNK	4	1	1	A6ZLG8	N-Term(Acetyl); N4(Deamidated); S9(Phospho)	2321.86	0.342881	S(3): 15.7; S(6): 15.7; S(9): 34.3; S(11): 34.3	3.38915				High	50.05	0.00036181				0
TRSPELQDNLK	3	1	1	Q05812	S3(Phospho)	1380.66	0.997031	T(1): 0.3; S(3): 99.7	99.4842				High	49.99	0.000289666	High	30.19	0.0268493	1
DATESVAVEPSNEDVKPEEKGSEAEDDINNVSK	3	1	1	Q12114	S11(Phospho); S22(Phospho); N29(Deamidated)	3692.56	0.814183	T(3): 6.4; S(5): 6.4; S(11): 87.2; S(22): 93.0; S(32): 7.0	39.2858				High	49.74	0.00115884				1
LIEVSSGLEDDSDVEELREQLENC	4	1	1	Q12156	S12(Phospho); C24(Carbamidomethyl)	2858.24	0.994631	S(5): 0.2; S(6): 0.4; S(12): 99.5	40.197				High	49.63	0.0008902	High	33.11	0.0398985	1
IGDEQAGVVVDDETPPLEQQDSHESLAADSR	10	1	1	P15274	T14(Phospho)	3387.51	0.998371	T(14): 99.8; S(22): 0.1; S(25): 0.0; S(30): 0.0	40.4625				High	49.12	0.00129197	High	52.92	0.000543688	0
IPSQNVGQELEEEK	1	1	1	P38080	S3(Phospho)	1679.76	1	S(3): 100.0	71.6761				High	48.96	0.000465665				0
FSSSRDDISFDI	6	1	1	P39524	S3(Phospho)	1468.6	0.33304	S(2): 33.3; S(3): 33.3; S(4): 33.3; S(9): 0.1	59.9821				High	48.71	0.000317623	High	40.52	0.0021203	1
GNNNNSIDDINTQPDEFNDFLNDTSNSFDTTRK	2	1	1	P38682	S6(Phospho)	3842.62	0.592516	S(6): 59.3; T(12): 16.1; T(24): 6.8; S(25): 5.3; S(27): 4.5; T(30): 4.0; T(31): 4.0	11.6858				High	48.04	0.00181298	High	44.71	0.00390296	1
VTPSSSVTTLNTR	3	1	1	Q06108	T2(Phospho)	1442.69	0.995369	T(2): 99.5; S(4): 0.4; S(5): 0.0; S(6): 0.0; T(8): 0.0; T(9): 0.0; T(12): 0.0	86.0085				High	48.03	0.000477704	High	52.96	0.000153518	0
SSYSMAYDSPVDR	4	1	1	P38165	S9(Phospho)	1557.6	0.999466	S(1): 0.0; S(2): 0.0; Y(3): 0.0; S(4): 0.0; Y(7): 0.1; S(9): 99.9	100.294				High	47.82	0.000344434	High	42.57	0.00113713	0
SLTDFQGLNNANPNNNGSLR	7	1	1	P27705	S1(Phospho)	2226	0.859089	S(1): 85.9; T(3): 14.1; S(18): 0.0	70.0005				High	47.8	0.00107541	High	41.8	0.00430772	0
RGMHDNNGADLDDKDYGSEDEAVSR	5	1	1	Q12136	M3(Oxidation); S18(Phospho)	2862.14	0.933589	Y(16): 6.1; S(18): 93.4; S(24): 0.6	45.793				High	47.59	0.0010895	High	44.63	0.00215563	2
SGDAETAAYDNIK	2	1	1	Q07653	S1(Phospho)	1434.58	0.999998	S(1): 100.0; T(6): 0.0; Y(9): 0.0	89.9852				High	47.59	0.000391907	High	32.27	0.0149714	0
RISTCPSTASTAGVVDNATLIQK	6	1	1	P53897	C5(Carbamidomethyl); T8(Phospho)	2470.21	0.163219	S(3): 16.3; T(4): 16.3; S(7): 16.3; T(8): 16.3; S(10): 16.3; T(11): 16.3; T(19): 2.1	31.6918				High	47.57	0.000885422				1
TKDSSVDAFEK	2	1	1	P09064	S5(Phospho)	1306.56	0.961235	T(1): 0.0; S(4): 3.9; S(5): 96.1	62.707				High	47.49	0.000466983				1
SSSPLLSK	3	1	1	Q01477	S3(Phospho)	898.429	0.995271	S(1): 0.0; S(2): 0.2; S(3): 99.5; S(7): 0.2	73.1281				High	47.45	0.000264434	High	31.6	0.0101007	0
STLSDSDTETEVVSR	15	1	1	P32608	N-Term(Acetyl); S6(Phospho)	1747.73	0.988793	S(1): 0.3; T(2): 0.3; S(4): 0.3; S(6): 98.9; T(8): 0.3; T(10): 0.0; S(14): 0.0	125.942				High	47.38	0.000785169	High	41.45	0.0031009	0
SDINTNSLLQEQNDLQTNNESLTDDK	9	1	1	Q08977	N19(Deamidated); S21(Phospho)	3030.32	0.679483	S(1): 0.0; T(5): 0.0; S(7): 0.0; T(17): 16.0; S(21): 67.9; T(23): 16.0	47.8128				High	47.32	0.00165798				0
FGDIDTATATPTELSTQPAKER	3	1	1	A6ZRW3	T10(Phospho)	2429.13	0.473378	T(6): 0.5; T(8): 13.0; T(10): 47.3; T(12): 13.0; S(15): 13.0; T(16): 13.0	33.9427				High	47.3	0.00113215				1
SSSVTSASSHYIGLPQEAQINGEPLQR	4	1	1	P38426	S2(Phospho)	2936.39	0.125	S(1): 12.5; S(2): 12.5; S(3): 12.5; T(5): 12.5; S(6): 12.5; S(8): 12.5; S(9): 12.5; Y(11): 12.5	47.1887				High	47.16	0.00128559				0
GSDYDYNNSTHSAEHTPR	3	1	1	Q07653	T16(Phospho)	2130.82	0.898855	S(2): 0.5; Y(4): 0.6; Y(6): 1.8; S(9): 1.8; T(10): 1.8; S(12): 3.7; T(16): 89.9	23.2839				High	47	0.000660432	High	32.6	0.0180524	0
ILSQAPSELELQVAK	1	1	1	P48164	S7(Phospho)	1705.88	0.999991	S(3): 0.0; S(7): 100.0	97.9333				High	46.93	0.000510976				0
DGMNASEEDFSFDNTLAKPYEPLYAR	3	1	1	P39523	M3(Oxidation); S6(Phospho)	3076.3	0.105552	S(6): 10.6; S(11): 10.6; T(15): 10.6; Y(20): 57.8; Y(24): 10.6	13.3701				High	46.82	0.00191124	High	50.38	0.000815894	0
SPGRPSSSQGEIK	2	1	1	P43583	S6(Phospho)	1409.64	0.899374	S(1): 0.0; S(6): 89.9; S(7): 9.0; S(8): 1.1	51.5234				High	46.36	0.000652002				0
DAEDETSSDGSKSDGSAATSGFEFSKEDTLR	3	1	1	P38764	S7(Phospho)	3306.36	0.0822537	T(6): 8.2; S(7): 8.2; S(8): 8.2; S(11): 8.2; S(13): 8.2; S(16): 46.8; T(19): 8.2; S(20): 1.8; S(25): 1.8; T(29): 0.2	18.0381				High	46.16	0.00223219				2
TAQSNGNDDEDASPQLK	2	1	1	Q04500	S13(Phospho)	1869.76	1	T(1): 0.0; S(4): 0.0; S(13): 100.0	124.77				High	46.14	0.00103977	High	59.76	4.63414e-05	0
EGLCVEEGQTQPEEESA	3	1	1	P40096	C4(Carbamidomethyl); S16(Phospho)	1971.76	0.999999	T(10): 0.0; S(16): 100.0	88.5965				High	46.12	0.000651174	High	31.37	0.0194765	0
HIQEEEEQDVDMTGDEEQEEEPDREK	1	1	1	P28000	T13(Phospho); Q18(Deamidated)	3254.26	1	T(13): 100.0	37.8968				High	46.02	0.00181775				1
SSIIEIEGSANSAK	4	1	1	P43597	S1(Phospho)	1485.69	0.499996	S(1): 50.0; S(2): 50.0; S(9): 0.0; S(12): 0.0	55.3273				High	45.89	0.000783202	High	44.02	0.00120865	0
FDSPVEETPATAR	1	1	1	P45976	S3(Phospho)	1499.65	0.999996	S(3): 100.0; T(8): 0.0; T(11): 0.0	76.6245				High	45.84	0.000673691				0
ELTVDVAVIRPENDEEEIEQETGSEEKQE	2	1	1	P10080	T22(Phospho)	3424.53	0.215764	T(3): 56.8; T(22): 21.6; S(24): 21.6	2.25667				High	45.68	0.00280265				1
SSEDIIYDPQFKPVQGIYENR	5	1	1	P22855	N-Term(Acetyl); S2(Phospho)	2620.21	0.333232	S(1): 33.3; S(2): 33.3; Y(7): 33.3; Y(18): 0.0	33.6381				High	45.65	0.00198893	High	49.76	0.000769363	0
SASTSAIMETKR	3	1	1	P39678	S1(Phospho)	1361.62	0.513618	S(1): 51.4; S(3): 15.9; T(4): 15.9; S(5): 15.9; T(10): 1.0	18.0064				High	45.59	0.000748117				1
SKTAPVSSTAGPQTASTSK	4	1	1	Q04947	S7(Phospho)	1885.89	0.788824	S(1): 1.2; T(3): 9.3; S(7): 78.9; S(8): 9.3; T(9): 1.2; T(14): 0.0; S(16): 0.0; T(17): 0.0; S(18): 0.0	73.8984				High	45.53	0.00132672				1
ALEDTTDTSNDHLSESDIDNK	5	1	1	P53276	S14(Phospho)	2399.98	0.856546	T(5): 0.0; T(6): 0.1; T(8): 0.5; S(9): 0.5; S(14): 85.7; S(16): 13.3	54.9517				High	45.5	0.00155857	High	33.19	0.0267212	0
AADELGIDVDSDEDDISKSNSDTFLLK	1	2	1	A6ZL85	S11(Phospho)	2992.33	0.98937	S(11): 98.9; S(17): 0.4; S(19): 0.4; S(21): 0.1; T(23): 0.1	42.3743				High	45.48	0.00270964				1
TYQGTEDVSDARSAITSAQELLDSK	2	1	1	P48606	S13(Phospho)	2765.26	0.869758	T(1): 0.8; Y(2): 0.8; T(5): 3.5; S(9): 3.5; S(13): 87.0; T(16): 3.5; S(17): 0.8; S(24): 0.0	41.7003				High	45.41	0.00231199				1
SKDNDDMEIDDLDTELGSSATPSK	2	1	1	P34221	T21(Phospho)	2663.1	0.890036	S(1): 0.0; T(14): 0.0; S(18): 0.4; S(19): 5.3; T(21): 89.0; S(23): 5.3	85.771				High	45.27	0.00194941				1
TKNESPAFEESPLTPNVSNLKPFPSQSNK	2	1	1	Q06144	T1(Phospho)	3267.57	0.880191	T(1): 88.0; S(5): 9.5; S(11): 1.6; T(14): 0.4; S(18): 0.2; S(25): 0.1; S(27): 0.1	28.64				High	45.18	0.00213283				1
TNSFVGTEEYLAPEVIR	20	2	1	P53739	T1(Phospho)	2004.94	0.951715	T(1): 95.2; S(3): 4.8; T(7): 0.0; Y(10): 0.0	111.408				High	45.02	0.00171867	High	43.77	0.00228139	0
DAKNPVILADACASR	1	1	1	P16467	C12(Carbamidomethyl); S14(Phospho)	1680.77	1	S(14): 100.0	112.679				High	44.92	0.00140761				1
TVNKSDDETINSVITTEENTVK	2	1	1	P39936	S5(Phospho)	2517.17	0.847909	T(1): 7.6; S(5): 84.8; T(9): 7.6; S(12): 0.0; T(15): 0.0; T(16): 0.0; T(20): 0.0	95.5123				High	44.71	0.00220756				1
DADAHDSLNDIDQLAR	2	1	1	P11938	S7(Phospho)	1848.78	1	S(7): 100.0	124.722				High	44.66	0.00129439	High	48.64	0.00050606	0
SSTPVNDVPTTAGK	3	1	1	Q06698	T3(Phospho)	1453.66	0.3333	S(1): 33.3; S(2): 33.3; T(3): 33.3; T(10): 0.0; T(11): 0.0	42.8324				High	44.64	0.00103583				0
ARESDNEDAKETK	5	1	1	P32583	S4(Phospho)	1572.66	0.999981	S(4): 100.0; T(12): 0.0	68.6422				High	44.46	0.00104922	High	41.22	0.00217467	2
RIIEHSDVENENVK	1	1	1	P25037	S6(Phospho)	1761.82	1	S(6): 100.0	52.5681				High	44.46	0.00161501				1
MKDDLEAIQSNNEEDDEK	1	1	1	P25037	M1(Oxidation); S10(Phospho)	2218.88	1	S(10): 100.0	103.209				High	44.39	0.00153572				1
AMNFSGSPGAVSTSPTQSFMNTLPR	1	1	1	P40510	M2(Oxidation); S5(Phospho)	2681.18	0.865574	S(5): 86.6; S(7): 10.4; S(12): 1.4; T(13): 1.4; S(14): 0.2; T(16): 0.0; S(18): 0.0; T(22): 0.0	58.3875				High	44.23	0.00293751				0
KPSFPQLQQSANVR	1	1	1	Q03088	S3(Phospho)	1679.83	0.999999	S(3): 100.0; S(10): 0.0	79.4452				High	44.22	0.00136807				0
VADSKGGEDGSLVSSN	4	1	1	Q03435	S15(Phospho)	1601.67	0.93644	S(4): 0.0; S(11): 0.0; S(14): 6.4; S(15): 93.6	122.46				High	43.92	0.00102594	High	51.94	0.000163132	1
LNGSKQSIKEIVER	2	1	1	P00942	S4(Phospho)	1680.87	0.99777	S(4): 99.8; S(7): 0.2	70.8613				High	43.63	0.00109895	High	29.13	0.0309726	2
FSIIAGGSPSSSQEAFDSHGNTEHGR	3	1	1	P20107	S10(Phospho)	2755.18	0.141235	S(2): 64.5; S(8): 14.1; S(10): 14.1; S(11): 3.5; S(12): 3.5; S(18): 0.1; T(22): 0.1	27.0717				High	43.4	0.00360871				0
DESLGNYEYSNTSGNK	2	1	1	Q07653	S3(Phospho)	1857.72	0.999498	S(3): 99.9; Y(7): 0.0; Y(9): 0.0; S(10): 0.0; T(12): 0.0; S(13): 0.0	60.3635				High	43.36	0.00136089	High	38.52	0.00421111	0
TYSAENVPLTSTVSNDK	5	1	1	Q06108	S3(Phospho)	1905.85	0.882714	T(1): 5.9; Y(2): 5.9; S(3): 88.3; T(10): 0.0; S(11): 0.0; T(12): 0.0; S(14): 0.0	112.513				High	43.22	0.00224875	High	46.75	0.00103561	0
KQIEDAQNESDEEETNGK	2	2	1	A6ZVS5	S10(Phospho)	2143.87	0.999994	S(10): 100.0; T(15): 0.0	104.553				High	43.07	0.00235737	High	39.57	0.00526646	1
FLSLENRSSPDENSTLLSNDSISLK	3	1	1	P16862	S8(Phospho)	2846.35	0.495599	S(3): 0.3; S(8): 49.6; S(9): 49.6; S(14): 0.3; T(15): 0.3; S(18): 0.0; S(21): 0.0; S(23): 0.0	71.8332				High	42.88	0.0038771	High	35.12	0.0224247	1
KSSETSPDSTPAPSAPASTNAPTNNK	5	1	1	P53235	S6(Phospho)	2637.18	0.51122	S(2): 9.7; S(3): 9.7; T(5): 9.7; S(6): 51.1; S(9): 9.7; T(10): 9.7; S(14): 0.5; S(18): 0.0; T(19): 0.0; T(23): 0.0	41.6214				High	42.63	0.00427874				1
EVLSSPVLSPNVQK	4	1	1	P36117	S4(Phospho)	1576.81	0.946961	S(4): 94.7; S(5): 5.3; S(9): 0.0	84.2801				High	42.61	0.00134328	High	46.43	0.000557399	0
IEGGSTDIESTPK	3	1	1	P32447	S10(Phospho)	1413.62	0.873641	S(5): 0.5; T(6): 6.1; S(10): 87.4; T(11): 6.1	62.9218				High	42.55	0.00162602				0
ESGNNASTPSSSPEPVANPPK	3	1	1	P53741	T8(Phospho)	2146.94	0.810413	S(2): 6.0; S(7): 6.0; T(8): 81.0; S(10): 6.0; S(11): 0.5; S(12): 0.5	56.6449				High	42.45	0.00360368				0
QDSTSKLEDFFSEDEEEEESGLR	2	1	1	P23615	S12(Phospho)	2786.13	0.999368	S(3): 0.0; T(4): 0.0; S(5): 0.0; S(12): 99.9; S(20): 0.0	70.4005				High	42.43	0.00384034	High	35.45	0.0191303	1
SNNEVTEHSDSEDLTEK	3	4	1	C7GJG9	S9(Phospho)	2013.8	0.9958	S(1): 0.0; T(6): 0.2; S(9): 99.6; S(11): 0.2; T(15): 0.0	83.0617				High	42.1	0.00199468				0
RSATPANSSNGANFQK	5	1	1	P35197	T4(Phospho)	1729.77	0.901185	S(2): 9.9; T(4): 90.1; S(8): 0.0; S(9): 0.0	71.3302				High	42.09	0.00217851	High	47.77	0.000594908	1
HAASLLGMSTK	1	1	1	P32913	S4(Phospho)	1195.56	0.999165	S(4): 99.9; S(9): 0.1; T(10): 0.0	55.4552				High	41.85	0.00134871				0
SQNAPSDGTGSSTPQHHDEDEDELSR	16	1	1	P38431	T13(Phospho)	2876.13	0.742706	S(1): 0.1; S(6): 6.4; T(9): 6.4; S(11): 6.4; S(12): 6.4; T(13): 74.3; S(25): 0.0	58.9744				High	41.81	0.00396164	High	46.2	0.0014345	0
ILYGGSANGSNAVTFKDK	2	1	1	P00942	S10(Phospho)	1921.91	0.925252	Y(3): 0.2; S(6): 3.6; S(10): 92.5; T(14): 3.6	54.5895				High	41.81	0.00274216				1
DYEPLMSTETPLPLHNDNSGTVLGTA	1	1	1	Q12270	S19(Phospho)	2852.28	0.780798	Y(2): 0.3; S(7): 1.8; T(8): 1.8; T(10): 4.0; S(19): 78.1; T(21): 9.9; T(25): 4.0	28.1595				High	41.79	0.00578446				0
TDCNANNDCSNESDCNAK	3	1	1	Q08732	C3(Carbamidomethyl); C9(Carbamidomethyl); S13(Phospho); C15(Carbamidomethyl)	2168.71	0.998693	T(1): 0.0; S(10): 0.1; S(13): 99.9	94.2185				High	41.76	0.000783498	High	31.64	0.00853433	0
AGSFGAPSSPTSGIPNPK	3	1	1	P32945	S9(Phospho)	1751.81	0.325802	S(3): 32.6; S(8): 32.6; S(9): 32.6; T(11): 2.1; S(12): 0.2	60.0523				High	41.66	0.00239501				0
KETSIGVSATGGK	4	1	1	P50106	S4(Phospho)	1314.63	0.448376	T(3): 44.8; S(4): 44.8; S(8): 5.2; T(10): 5.2	21.9062				High	41.63	0.0016524	High	35.65	0.00588103	1
NAESKDSDGVQVANESEEDPELK	2	2	1	A6ZXR1	S16(Phospho)	2570.08	0.999922	S(4): 0.0; S(7): 0.0; S(16): 100.0	53.7579				High	41.6	0.00520603				1
KASETSDQNIVK	2	1	1	P53254	S3(Phospho)	1399.65	0.978627	S(3): 97.9; T(5): 1.6; S(6): 0.5	22.99				High	41.58	0.0021094				1
FADDSPKYR	2	3	1	P07265	S5(Phospho)	1178.49	0.999239	S(5): 99.9; Y(8): 0.1	69.7834				High	41.51	0.001342	High	42.83	0.00103197	1
WTPEEGAEHFDINK	1	1	1	P53297	T2(Phospho)	1752.73	1	T(2): 100.0	82.8509				High	41.4	0.0022856				0
MGQDATVPIQPNNTGNR	1	1	1	P34232	T14(Phospho)	1892.84	0.999981	T(6): 0.0; T(14): 100.0	74.9408				High	41.29	0.00356649				0
KESEGDSKTEGSEQEGENEK	5	1	1	P38351	S12(Phospho)	2276.91	0.974259	S(3): 0.0; S(7): 0.4; T(9): 2.2; S(12): 97.4	65.4055				High	41.21	0.00347765	High	50.66	0.000393858	2
STFGSALSSR	2	1	1	Q12502	S1(Phospho)	1092.47	0.836189	S(1): 83.6; T(2): 16.0; S(5): 0.1; S(8): 0.2; S(9): 0.2	32.4741				High	41.16	0.00142401				0
VDARGSTPCLIGDSIR	2	1	1	Q06146	N-Term(Acetyl); S6(Phospho); C9(Carbamidomethyl)	1838.86	0.937267	S(6): 93.7; T(7): 6.3; S(14): 0.0	51.451				High	41.14	0.00334956				1
SSNYDSSDEESDEEDGKKVVK	2	2	1	A6ZN26	S6(Phospho)	2426.98	0.399457	S(1): 13.6; S(2): 13.6; Y(4): 13.6; S(6): 39.9; S(7): 13.6; S(11): 5.6	15.3181				High	41	0.00453561				2
SSFSGASSNEPTNSPGDFLNQSR	3	1	1	P46958	S1(Phospho)	2466.03	0.31404	S(1): 31.4; S(2): 31.4; S(4): 31.4; S(7): 2.7; S(8): 2.7; T(12): 0.3; S(14): 0.0; S(22): 0.0	52.1333				High	41	0.00508767				0
SSSSTYLSGSSQASLPK	10	1	1	P48361	S4(Phospho)	1766.79	0.446357	S(1): 2.7; S(2): 2.7; S(3): 2.7; S(4): 44.6; T(5): 44.6; Y(6): 2.7; S(8): 0.0; S(10): 0.0; S(11): 0.0; S(14): 0.0	61.9672				High	40.93	0.00335406	High	38.79	0.00555605	0
IADVITIPESTTR	2	1	1	P53839	T6(Phospho)	1495.74	0.999994	T(6): 100.0; S(10): 0.0; T(11): 0.0; T(12): 0.0	90.9908				High	40.88	0.00241708	High	40.4	0.00267675	0
GQEIVESLNETELLVDEEEKAQNDSEEEQVK	1	1	1	P25293	S25(Phospho)	3640.64	0.994024	S(7): 0.3; T(11): 0.3; S(25): 99.4	30.2011				High	40.86	0.00795741				1
SPLQPQESQEDLMDFVK	2	2	1	A6ZX59	S8(Phospho)	2070.92	0.999987	S(1): 0.0; S(8): 100.0	75.3655				High	40.84	0.00398883	High	37.8	0.00809049	0
GMHDNNGADLDDKDYGSEDEAVSRSINTQGENDYYQQVQR	1	1	1	Q12136	M2(Oxidation); Q29(Deamidated); N32(Deamidated); Y35(Phospho)	4631.85	0.243634	Y(15): 11.1; S(17): 11.1; S(23): 11.1; S(25): 11.1; T(28): 15.5; Y(34): 15.5; Y(35): 24.4	3.39868				High	40.77	0.00922957				2
TMSVNSIYTDREEIDSEFEDEDFEK	2	1	1	P32501	M2(Oxidation); S16(Phospho)	3124.26	0.997046	T(1): 0.0; S(3): 0.0; S(6): 0.1; Y(8): 0.1; T(9): 0.1; S(16): 99.7	60.3823				High	40.75	0.007236	High	35.24	0.0250901	1
RNSLGVR	2	2	1	A6ZQG7	S3(Phospho)	881.438	1	S(3): 100.0	72.2649				High	40.5	0.000913532	High	32.54	0.00571115	1
LGSPIPGESSPAEVPKNETPAAQEQPMPDNEPK	2	1	1	P34223	S3(Phospho)	3521.63	0.979882	S(3): 98.0; S(9): 1.0; S(10): 1.0; T(19): 0.0	39.4878				High	40.29	0.00893312	High	36.5	0.0212007	1
CTGGIILTASHNPGGPENDMGIK	3	1	1	P37012	N-Term(Acetyl); C1(Carbamidomethyl); T8(Phospho); N12(Deamidated)	2462.09	0.233888	T(2): 53.2; T(8): 23.4; S(10): 23.4	11.3571				High	40.12	0.00645904				0
VNEQETSAQEQEEETAEPSEENEDRVPEVDGEEVQEEAEKK	1	0	1	A6ZZR2	S19(Phospho); Q35(Deamidated)	4783.96	0.706828	T(6): 4.0; S(7): 4.0; T(15): 21.4; S(19): 70.7	13.6747				High	40.06	0.0139509				2
IASPIQQQQQDPTTNLLK	4	1	1	P38427	S3(Phospho)	2103.06	1	S(3): 100.0; T(13): 0.0; T(14): 0.0	152.308				High	40.05	0.00359339	High	69.44	4.15234e-06	0
TGTFINSQGTGYK	2	1	1	Q05785	T1(Phospho)	1453.64	0.944989	T(1): 94.5; T(3): 5.5; S(7): 0.0; T(10): 0.0; Y(12): 0.0	75.2716				High	39.92	0.00291826				0
LEPDSIVYANGESDEFVDASEYKD	1	1	1	P38882	S13(Phospho)	2772.16	0.999494	S(5): 0.0; Y(8): 0.0; S(13): 99.9; S(20): 0.0; Y(22): 0.0	60.7488				High	39.66	0.00765655				1
SDSEVNQEAKPEVKPEVKPETHINLK	3	1	1	Q12306	N-Term(Acetyl); S1(Phospho)	3067.51	0.229059	S(1): 22.9; S(3): 22.9; T(21): 54.2	1.42396				High	39.65	0.00595618				0
KMNVLGDDDREGSINLDEPLIIQK	1	1	1	P53962	S13(Phospho)	2792.36	1	S(13): 100.0	32.0865				High	39.61	0.00706149				2
TVISSPNIAEADEK	1	1	1	P33301	S5(Phospho)	1553.71	0.994181	T(1): 0.0; S(4): 0.6; S(5): 99.4	94.1676				High	39.59	0.0035388				0
QLPSPNDPSHSAPMPINQTQK	1	1	1	P19880	S4(Phospho)	2367.09	0.0481736	S(4): 4.8; S(9): 90.3; S(11): 4.8; T(19): 0.0	36.2498				High	39.55	0.00757012				0
SNAIGAQTQSNKETTSDNEDLLIK	3	1	1	Q04347	S16(Phospho)	2657.24	0.467618	S(1): 0.0; T(8): 0.7; S(10): 0.7; T(14): 5.1; T(15): 46.8; S(16): 46.8	40.4217				High	39.53	0.00796721	High	36.59	0.0155251	1
LNSSTGEVEDALAK	5	1	1	P41910	S4(Phospho)	1513.68	0.929303	S(3): 0.5; S(4): 92.9; T(5): 6.5	101.262				High	39.5	0.00333239	High	47.07	0.000585081	0
AAYGDISDEEEK	2	1	1	P38144	S7(Phospho)	1406.54	1	Y(3): 0.0; S(7): 100.0	121.012				High	39.48	0.00216422	High	36.14	0.00464551	0
IQDPQMTGYVSTR	4	1	1	P32485	M6(Oxidation); Y9(Phospho)	1591.68	0.982861	T(7): 1.3; Y(9): 98.3; S(11): 0.2; T(12): 0.2	72.1599				High	39.44	0.00367454	High	31.46	0.0229711	0
SHSLVSHAPSIPR	3	1	1	Q05812	S3(Phospho)	1467.71	0.913916	S(1): 7.8; S(3): 91.4; S(6): 0.8; S(10): 0.0	66.3924				High	39.43	0.00290194	High	35.19	0.00777917	0
TMSVNSIYTDREEIDSEFEDEDFEK	1	1	1	P32501	S16(Phospho)	3108.27	0.950928	T(1): 1.0; S(3): 1.0; S(6): 1.0; Y(8): 1.0; T(9): 1.0; S(16): 95.1	41.0256				High	39.31	0.00970578				1
NSLMNGCFSTTPESR	6	1	1	Q03533	C7(Carbamidomethyl); T11(Phospho)	1780.71	0.892171	S(2): 0.0; S(9): 5.4; T(10): 5.4; T(11): 89.2; S(14): 0.0	81.9134				High	39.22	0.00383555	High	29.99	0.0319735	0
EAQDDSDDDSDAELNK	1	2	1	A6ZMA9	S6(Phospho); S10(Phospho)	1926.62	1	S(6): 100.0; S(10): 100.0	100.901				High	39.22	0.00114887				0
EETPLAEPTNVSK	1	6	1	A6ZT54	T3(Phospho)	1494.68	0.999994	T(3): 100.0; T(9): 0.0; S(12): 0.0	73.4017				High	39.18	0.00382273				0
TKSSDFLPIELK	2	2	1	A6ZT11	S3(Phospho)	1457.73	0.945144	T(1): 0.3; S(3): 94.5; S(4): 5.2	88.7249				High	39.15	0.0026452				1
IRSSSSLELDSEK	4	1	1	Q06704	S3(Phospho)	1530.71	0.927984	S(3): 92.8; S(4): 6.6; S(5): 0.6; S(6): 0.1; S(11): 0.0	73.6439				High	39.12	0.00411471				1
DENFASVSPAGPSSVHNAK	1	1	1	P22082	S8(Phospho)	1993.88	0.549779	S(6): 15.0; S(8): 55.0; S(13): 15.0; S(14): 15.0	19.6087				High	39.07	0.00602055				0
RSSIGEFPSADALRK	2	1	1	Q01217	S3(Phospho)	1713.84	0.941548	S(2): 5.8; S(3): 94.2; S(9): 0.0	53.3077				High	39.05	0.00405712				2
KGSIDSLQSDISVR	1	3	1	A6ZZS7	S3(Phospho)	1584.77	0.998532	S(3): 99.9; S(6): 0.1; S(9): 0.1; S(12): 0.0	61.0011				High	39.04	0.00376086				1
ANSSTLIHQLSR	3	4	1	A6ZME0	S3(Phospho)	1406.68	0.870321	S(3): 87.0; S(4): 6.5; T(5): 6.5; S(11): 0.0	54.1651				High	39.01	0.0034792	High	28.63	0.0381791	0
MRLESDDEEANEDEEEDDW	1	1	1	A6ZMG6	M1(Oxidation); S5(Phospho)	2451.84	1	S(5): 100.0	111.663				High	38.97	0.00265573				1
DSITSSSTTTPPSSQQK	1	1	1	P46963	T10(Phospho)	1831.8	0.980732	S(2): 0.0; T(4): 0.0; S(5): 0.0; S(6): 0.0; S(7): 0.1; T(8): 0.6; T(9): 0.6; T(10): 98.1; S(13): 0.1; S(14): 0.6	92.0278				High	38.88	0.00616684				0
SASLSHSDLGGEILNGTGK	8	1	1	P38282	S7(Phospho)	1922.89	0.712564	S(1): 9.6; S(3): 9.6; S(5): 9.6; S(7): 71.3; T(17): 0.0	80.9696				High	38.87	0.00579839	High	39.09	0.00546265	0
STPAATPAATPTPSSASPNKK	1	1	1	P39730	T2(Phospho); T6(Phospho)	2141.96	0.0862321	S(1): 31.8; T(2): 31.8; T(6): 31.8; T(10): 41.8; T(12): 23.2; S(14): 13.2; S(15): 13.2; S(17): 13.2	8.72101				High	38.86	0.00726795				1
SATPANSSNGANFQK	2	1	1	P35197	S1(Phospho)	1573.67	0.913494	S(1): 91.3; T(3): 8.6; S(7): 0.0; S(8): 0.0	64.1714				High	38.79	0.00399692				0
EGDDAPESPDIHFEPVVHLEK	1	1	1	P41920	S8(Phospho)	2440.08	1	S(8): 100.0	36.9218				High	38.65	0.00899943				0
TATGAGSLETSSTNVPTVFAGGPR	14	1	1	P53094	S7(Phospho)	2358.11	0.795667	T(1): 9.5; T(3): 9.5; S(7): 79.6; T(10): 1.2; S(11): 0.2; S(12): 0.0; T(13): 0.0; T(17): 0.0	88.3484				High	38.6	0.00822019	High	73.51	2.65834e-06	0
DLSGSGNDEYDDDSGNQGVW	2	1	1	Q08969	S5(Phospho)	2209.79	0.884137	S(3): 11.5; S(5): 88.4; Y(10): 0.0; S(14): 0.0	73.0038				High	38.43	0.0035313				0
DGLLNEAEGDNIDEDYESDEDEERKER	2	1	1	P33441	N11(Deamidated); S18(Phospho)	3265.31	0.5	Y(16): 50.0; S(18): 50.0	6.94108				High	38.43	0.0121801				2
EAEILGDEFKTEQDDILETEASPAK	2	1	1	P17891	S22(Phospho)	2858.3	0.993324	T(11): 0.0; T(19): 0.7; S(22): 99.3	64.1124				High	38.37	0.012073	High	45.56	0.00238499	1
SETTLDTTPEAESVPEKR	1	1	1	P32074	T8(Phospho)	2069.94	0.15341	S(1): 6.9; T(3): 15.3; T(4): 40.3; T(7): 15.3; T(8): 15.3; S(13): 6.9	10.2878				High	38.27	0.00734255				1
GSGGTSELGGSESTPLLR	2	1	1	P47818	T14(Phospho)	1784.81	0.848667	S(2): 0.0; T(5): 0.0; S(6): 0.0; S(11): 0.6; S(13): 14.5; T(14): 84.9	57.0991				High	38.25	0.00700238				0
NGDNGSDNEKANLGFFQSVDPR	5	1	1	P47818	N4(Deamidated); S6(Phospho)	2462.03	1	S(6): 100.0; S(18): 0.0	77.9897				High	38.14	0.010704	High	32.86	0.0360254	1
KPSIGGDKSEEDGEGEDDK	1	1	1	P43579	S9(Phospho)	2071.84	0.986509	S(3): 1.3; S(9): 98.7	43.3491				High	38.08	0.00775649				1
KLSDLSK	3	1	1	Q07653	S3(Phospho)	870.435	0.999994	S(3): 100.0; S(6): 0.0	84.792				High	37.95	0.00147499	High	28.75	0.0122684	1
MSPITFSDVDNK	1	1	1	P53148	S2(Phospho)	1433.61	0.999953	S(2): 100.0; T(5): 0.0; S(7): 0.0	74.3523				High	37.92	0.00520631				0
FQSPSLLEQSSR	3	1	1	P53236	S3(Phospho)	1458.67	0.999948	S(3): 100.0; S(5): 0.0; S(10): 0.0; S(11): 0.0	89.4919				High	37.74	0.00539297	High	56.39	7.93319e-05	0
SFLNFIGR	2	1	1	Q08732	S1(Phospho)	1033.49	1	S(1): 100.0	102.495				High	37.69	0.00360007	High	29.51	0.0221649	0
APVASPRPAATPNLSKDK	1	1	1	Q12117	S5(Phospho)	1899.97	0.987693	S(5): 98.8; T(11): 0.8; S(15): 0.4	28.2196				High	37.61	0.00534879				1
SSSFAHLQAPSPIPDPLQVSKPETR	3	1	1	Q12329	S1(Phospho); S11(Phospho)	2849.33	0.329189	S(1): 33.7; S(2): 33.7; S(3): 33.7; S(11): 98.8; S(20): 0.2; T(24): 0.0	49.5398				High	37.6	0.0123123				0
RASLFLR	4	1	1	Q07825	S3(Phospho)	942.495	1	S(3): 100.0	69.5758				High	37.59	0.00148054	High	33.04	0.00422103	1
SSIGSQDSSDVEDVKEGR	3	1	1	B3LLZ8	S9(Phospho)	1974.83	0.803593	S(1): 2.3; S(2): 2.3; S(5): 2.3; S(8): 12.7; S(9): 80.4	46.3228				High	37.56	0.00857648	High	31.3	0.0359906	1
SDSAVSIVHLKR	1	1	1	P41911	S3(Phospho)	1391.71	0.826481	S(1): 8.7; S(3): 82.6; S(6): 8.7	22.99				High	37.47	0.00419897				1
AKGSGGTSELGGSESTPLLR	4	1	1	P47818	T16(Phospho)	1983.94	0.936448	S(4): 0.0; T(7): 0.0; S(8): 0.0; S(13): 0.4; S(15): 5.9; T(16): 93.6	125.287				High	37.42	0.00844084	High	34.77	0.0152876	1
SSSVEIINGSESK	5	1	1	P32597	S3(Phospho)	1416.63	0.923357	S(1): 3.8; S(2): 3.8; S(3): 92.3; S(10): 0.0; S(12): 0.0	71.3585				High	37.34	0.00440959	High	47.41	0.000433908	0
IVGNTDAEKNSTPSDASSTK	5	1	1	P41948	T19(Phospho)	2101.93	0.550568	T(5): 0.7; S(11): 6.6; T(12): 6.6; S(14): 6.6; S(17): 6.6; S(18): 17.9; T(19): 55.1	22.9845				High	37.34	0.0106088				1
EETDEALGPQETEDGEEK	2	1	1	P38249	T12(Phospho)	2085.81	0.999999	T(3): 0.0; T(12): 100.0	72.6939				High	37.29	0.00647634	High	31.25	0.028196	0
EQAEASIDNLKNEATPEAEQVKK	1	1	1	Q08245	S6(Phospho); T15(Phospho)	2702.2	1	S(6): 100.0; T(15): 100.0	32.6158				High	37.27	0.0139781				2
ARQSLDLER	2	1	1	P38080	S4(Phospho)	1167.56	1	S(4): 100.0	69.3165				High	37.09	0.00498357	High	40.21	0.0023677	1
SSTNLAALPK	6	1	1	Q02805	S2(Phospho)	1081.53	0.333333	S(1): 33.3; S(2): 33.3; T(3): 33.3	25.5414				High	37.08	0.00503423	High	29.68	0.0276652	0
ELGDAYVSSDEEF	4	1	1	P16521	S9(Phospho)	1540.58	0.952923	Y(6): 0.0; S(8): 4.7; S(9): 95.3	88.3517				High	37.06	0.00313878	High	27.59	0.0284785	0
LIEGDTGSGIIPDEQER	3	1	1	Q04991	S8(Phospho)	1908.87	0.915175	T(6): 8.5; S(8): 91.5	88.6315				High	37.01	0.00965477	High	52.15	0.000300502	0
AISSDQLFGRGSFDEAANR	2	1	1	P38682	S12(Phospho)	2120.95	0.999478	S(3): 0.0; S(4): 0.0; S(12): 99.9	58.2069				High	36.97	0.0104975	High	36.65	0.0111596	1
NLINKSFEELR	1	1	1	Q04007	S6(Phospho)	1442.71	1	S(6): 100.0	69.5012				High	36.94	0.00427869				1
KFATVPTGGASSAAAGAAGAAAGGDAAEEEK	1	1	1	P02400	T7(Phospho)	2771.26	0.58311	T(4): 13.9; T(7): 58.3; S(11): 13.9; S(12): 13.9	46.4557				High	36.88	0.0165119				1
SEIQNKAETAAQDVQQK	2	1	1	Q08245	N-Term(Acetyl); T9(Phospho)	2009.92	0.999086	S(1): 0.1; T(9): 99.9	88.8188				High	36.81	0.00978668	High	31.68	0.0316509	1
RGNNSAQNLTTSSSTASR	1	1	1	P48361	S5(Phospho)	1931.86	0.999265	S(5): 99.9; T(10): 0.1; T(11): 0.0; S(12): 0.0; S(13): 0.0; S(14): 0.0; T(15): 0.0; S(17): 0.0	53.5398				High	36.76	0.00898276				1
ESEDEDEDDEIIDPSEWVK	4	1	1	P47018	S2(Phospho)	2358.91	1	S(2): 100.0; S(15): 0.0	117.215				High	36.54	0.00927206	High	33.6	0.0183555	0
TGCISEEDTSDDEFDIEAPR	2	1	1	Q04121	C3(Carbamidomethyl); S10(Phospho)	2365.91	0.970295	T(1): 0.0; S(5): 0.0; T(9): 3.0; S(10): 97.0	69.1517				High	36.51	0.009381				0
KEDSEPLGR	2	1	1	P32597	S4(Phospho)	1110.48	1	S(4): 100.0	62.8581				High	36.48	0.00426196	High	28.85	0.0237176	1
KQASAAVSEKK	2	1	1	Q08245	S8(Phospho)	1226.62	0.99787	S(4): 0.2; S(8): 99.8	36.5745				High	36.42	0.00379677	High	26.89	0.0322315	2
AITPSNEGVKPNTSLEGMTSSPMESTQQSK	4	1	1	P17106	T3(Phospho); M23(Oxidation)	3232.46	0.545246	T(3): 54.5; S(5): 14.7; T(13): 14.7; S(14): 14.7; T(19): 0.6; S(20): 0.3; S(21): 0.2; S(25): 0.1; T(26): 0.1; S(29): 0.1	27.6958				High	36.4	0.0233898	High	41.42	0.0074238	0
DLSTLVHSSSPSTSSNMDVGNPR	3	1	1	P19659	S8(Phospho); M17(Oxidation)	2484.08	0.117191	S(3): 0.7; T(4): 0.7; S(8): 11.7; S(9): 11.7; S(10): 2.7; S(12): 0.7; T(13): 2.7; S(14): 11.7; S(15): 57.4	37.2146				High	36.36	0.016092				0
TISDHPETEPK	6	3	1	P07265	S3(Phospho)	1333.57	0.993672	T(1): 0.6; S(3): 99.4; T(8): 0.0	77.8598				High	36.29	0.00538066	High	33.88	0.00945392	0
QETREPSSEIDLNEPLDVEK	5	1	1	Q12344	S7(Phospho)	2408.1	0.890257	T(3): 0.2; S(7): 89.0; S(8): 10.8	77.1825				High	36.19	0.0159409	High	54.95	0.000211607	1
APNTPSTSDEPSSSSSSDLYSTPHYQR	3	1	1	P53094	S15(Phospho)	2978.25	0.0322946	T(4): 21.3; S(6): 21.3; T(7): 21.3; S(8): 21.3; S(12): 3.2; S(13): 3.2; S(14): 3.2; S(15): 3.2; S(16): 0.6; S(17): 0.6; Y(20): 0.2; S(21): 0.2; T(22): 0.2; Y(25): 0.0	20.1597				High	36.11	0.0191884				0
DFHAELSTPLLKPVNKGTDDDNIDISNGHVSK	6	1	1	Q12122	T8(Phospho)	3556.7	0.839552	S(7): 15.3; T(8): 84.0; T(18): 0.7; S(26): 0.0; S(31): 0.0	53.6525				High	36.07	0.0175492	High	43.28	0.0033104	1
SFNDSNANVNLSK	1	1	1	Q02799	S5(Phospho)	1489.64	0.999931	S(1): 0.0; S(5): 100.0; S(12): 0.0	72.1599				High	36.05	0.00659272				0
RIPTVTFSDPK	3	1	1	Q08438	T4(Phospho)	1340.67	0.99986	T(4): 100.0; T(6): 0.0; S(8): 0.0	108.163				High	36.02	0.00572579	High	28.64	0.0309791	1
STTEELNNVMNNTSK	7	5	1	C7GJG9	T3(Phospho); M10(Oxidation)	1777.74	0.333333	S(1): 33.3; T(2): 33.3; T(3): 33.3; T(13): 0.0; S(14): 0.0	79.9875				High	35.89	0.0098029	High	36.26	0.00878939	0
AADTPETSDAVHTEQKPEEEK	2	1	1	P38351	T4(Phospho)	2392.03	0.835347	T(4): 83.5; T(7): 13.7; S(8): 2.6; T(13): 0.2	42.2387				High	35.79	0.0151589	High	35.54	0.0159873	0
QSLDLNFQEVNLSSPTLTQEHR	1	1	1	P38080	S13(Phospho)	2636.24	0.127664	S(2): 57.0; S(13): 12.8; S(14): 12.8; T(16): 12.8; T(18): 4.7	7.08826				High	35.7	0.0168221				0
TKGEVNENSAPDLQRR	1	1	1	P47122	S9(Phospho)	1893.89	0.994679	T(1): 0.5; S(9): 99.5	36.4456				High	35.6	0.013179				2
KSLFYENSDDAEEGEIEER	6	1	1	P53298	S8(Phospho)	2339.96	0.919699	S(2): 4.0; Y(5): 4.0; S(8): 92.0	97.1884				High	35.56	0.0146491	High	36.48	0.0118975	1
FTSNGSSESASSNK	1	1	1	P32350	S3(Phospho)	1482.58	0.989415	T(2): 1.0; S(3): 98.9; S(6): 0.0; S(7): 0.0; S(9): 0.0; S(11): 0.0; S(12): 0.0	83.6541				High	35.55	0.00575334				0
NSPEPNEFLRDQSTDI	1	1	1	Q08951	S2(Phospho)	1941.83	1	S(2): 100.0; S(13): 0.0; T(14): 0.0	80.8859				High	35.54	0.013474				1
SGDTTYSKSGDAETAAYDNIK	6	1	1	Q07653	S9(Phospho)	2273.95	0.166643	S(1): 16.7; T(4): 16.7; T(5): 16.7; Y(6): 16.7; S(7): 16.7; S(9): 16.7; T(14): 0.0; Y(17): 0.0	55.0194				High	35.45	0.0147968	High	39.52	0.00591379	1
TSASANHLMNR	1	1	1	P31374	S4(Phospho)	1281.54	0.333333	T(1): 33.3; S(2): 33.3; S(4): 33.3	48.7616				High	35.44	0.00508651				0
RTSVSGETLQPNNFDDWTPDHYK	4	1	1	P07278	T8(Phospho)	2787.22	0.745077	T(2): 8.5; S(3): 8.5; S(5): 8.5; T(8): 74.5; T(18): 0.0; Y(22): 0.0	59.8785				High	35.39	0.0238915				1
ANSITVK	2	1	1	Q05812	S3(Phospho)	812.393	0.998014	S(3): 99.8; T(5): 0.2	60.7579				High	35.24	0.00498212	High	47.79	0.000280285	0
VGEVSDIVESGSGVHVIK	4	1	1	P22696	S12(Phospho)	1890.93	0.806133	S(5): 0.2; S(10): 19.2; S(12): 80.6	41.3858				High	35.24	0.0109816	High	31.63	0.0255589	0
LPSPLASPNLNR	1	1	1	P28003	S3(Phospho)	1358.69	0.999999	S(3): 100.0; S(7): 0.0	74.3102				High	35.2	0.00690059				0
SIYDGSAPSFHEAK	1	1	1	Q06440	S9(Phospho)	1588.67	0.998241	S(1): 0.0; Y(3): 0.0; S(6): 0.2; S(9): 99.8	67.7096				High	35.15	0.00837048				0
SNDEDTDEELEDFNFKPGSSGIADHK	4	1	1	P23595	T6(Phospho)	2976.21	0.90846	S(1): 9.1; T(6): 90.8; S(19): 0.0; S(20): 0.0	48.3366				High	35.1	0.0237953	High	44.75	0.00251224	0
THSGHLEQK	2	1	1	P38809	S3(Phospho)	1116.49	0.999692	T(1): 0.0; S(3): 100.0	80.7019				High	35.02	0.00673618	High	43.09	0.001053	0
SDVEEVVEVQEETVVEQTAEVTIEDALK	1	1	1	P48589	N-Term(Acetyl); S1(Phospho)	3239.51	0.987379	S(1): 98.7; T(13): 1.0; T(18): 0.2; T(22): 0.1	33.9278				High	35.02	0.0293685				0
STTPNGVNQFLNMNQTTISR	3	1	1	Q03833	T3(Phospho); M13(Oxidation)	2319.05	0.33332	S(1): 33.3; T(2): 33.3; T(3): 33.3; T(16): 0.0; T(17): 0.0; S(19): 0.0	46.72				High	34.94	0.0193819				0
RAPTPPAPSR	1	4	1	A6ZL53	T4(Phospho)	1129.55	0.997445	T(4): 99.7; S(9): 0.3	49.4479				High	34.87	0.00579989				1
SQSSNSSDSSYTIDGPEANHGR	2	5	1	A6ZL53	S1(Phospho)	2375.95	0.462636	S(1): 46.3; S(3): 15.7; S(4): 15.7; S(6): 15.7; S(7): 2.6; S(9): 0.7; S(10): 0.7; Y(11): 1.3; T(12): 1.3	22.007				High	34.79	0.0161301	High	31.28	0.036045	0
KSDVKPQENGNDSS	6	1	1	Q00816	N9(Deamidated); S14(Phospho)	1585.64	0.5	S(2): 0.0; S(13): 50.0; S(14): 50.0	97.7509				High	34.64	0.00827975				1
VTPEYNENIPENSNSDNK	1	1	1	P08678	T2(Phospho)	2143.89	0.948378	T(2): 94.8; Y(5): 5.2; S(13): 0.0; S(15): 0.0	72.6939				High	34.5	0.0173326				0
RSASYTGAK	2	1	1	P31688	S4(Phospho)	1020.45	0.934299	S(2): 0.1; S(4): 93.4; Y(5): 0.5; T(6): 6.0	72.5182				High	34.44	0.0058819	High	32.62	0.00894371	1
NNNTSQISSTNTPDVIDLK	3	1	1	Q12386	T12(Phospho)	2140.99	0.937597	T(4): 0.0; S(5): 0.0; S(8): 0.4; S(9): 0.4; T(10): 5.5; T(12): 93.8	70.5992				High	34.38	0.0189125				0
KSSISNTSDHDGANR	2	1	1	Q03559	S2(Phospho)	1668.7	0.109929	S(2): 11.0; S(3): 11.0; S(5): 75.8; T(7): 1.9; S(8): 0.4	36.2525				High	34.37	0.0114614	High	30.9	0.0252384	1
ADSGDTSSIHSSANNTKGDK	1	1	1	Q06385	S3(Phospho)	2071.86	0.752735	S(3): 75.3; T(6): 6.3; S(7): 6.3; S(8): 6.3; S(11): 2.0; S(12): 2.0; T(16): 2.0	15.8178				High	34.36	0.0199892				1
RQTQLEQDELLAR	1	1	1	Q08412	T3(Phospho)	1679.81	1	T(3): 100.0	96.2446				High	34.36	0.0144926				1
KLSQLVK	2	2	2	Q12230;P53252	S3(Phospho)	895.504	1	S(3): 100.0	83.5812				High	34.35	0.0026077	High	32.68	0.00383053	1
EATETSSAVQTKEPEEKISIGNK	1	2	1	C7GL88	S19(Phospho)	2556.22	0.760274	T(3): 3.4; T(5): 5.7; S(6): 5.7; S(7): 5.7; T(11): 3.4; S(19): 76.0	15.9505				High	34.32	0.0240758				2
SSETSPDSTPAPSAPASTNAPTNNK	4	1	1	P53235	S5(Phospho)	2509.08	0.190227	S(1): 2.4; S(2): 2.4; T(4): 19.0; S(5): 19.0; S(8): 19.0; T(9): 19.0; S(13): 19.0; S(17): 0.1; T(18): 0.1; T(22): 0.0	32.2257				High	34.26	0.0263981	High	37.14	0.0136397	0
VDARGSTPCLIGDSIR	1	1	1	Q06146	S6(Phospho); C9(Carbamidomethyl)	1796.84	0.49993	S(6): 50.0; T(7): 50.0; S(14): 0.0	39.7061				High	34.07	0.0182552				1
ESEGDSKTEGSEQEGENEK	2	1	1	P38351	S11(Phospho)	2148.82	0.571685	S(2): 18.1; S(6): 18.1; T(8): 6.5; S(11): 57.2	23.4784				High	34.06	0.0136051	High	32	0.0218311	1
SVNHSSSTLQTDDISVDKTVEK	1	2	1	A6ZVS5	S5(Phospho)	2470.14	0.0988667	S(1): 89.6; S(5): 9.9; S(6): 0.2; S(7): 0.2; T(8): 0.2; T(11): 0.0; S(15): 0.0; T(19): 0.0	74.1214				High	34.05	0.0278043				1
LRSSPSASSSSLANR	4	1	1	Q06815	S6(Phospho)	1599.75	0.195935	S(3): 19.6; S(4): 19.6; S(6): 19.6; S(8): 19.6; S(9): 19.6; S(10): 1.8; S(11): 0.2	31.2493				High	33.97	0.0131484	High	29.43	0.036716	1
QKLNSPNSNINK	1	1	1	P14922	Q1(Deamidated); N4(Deamidated); N7(Deamidated); S8(Phospho); N9(Deamidated)	1440.62	0.997033	S(5): 0.3; S(8): 99.7	45.7187				High	33.85	0.0100346				1
KKTIEQLLSK	1	1	1	P39929	T3(Phospho)	1267.7	0.999993	T(3): 100.0; S(9): 0.0	60.9655				High	33.8	0.0030223				2
SVESDLHEHSPDNLYDLAAR	4	1	1	Q03661	S10(Phospho)	2348.03	0.997724	S(1): 0.1; S(4): 0.1; S(10): 99.8; Y(15): 0.1	59.7249				High	33.76	0.0254329	High	37.95	0.00969963	0
ATKASQEL	4	1	1	P04911	S5(Phospho)	927.421	1	T(2): 0.0; S(5): 100.0	103.62				High	33.68	0.00865668	High	35.33	0.0059204	1
QNVSELNLSSNNSASNTK	1	1	1	P47049	S4(Phospho)	1986.88	0.998712	S(4): 99.9; S(9): 0.1; S(10): 0.1; S(13): 0.0; S(15): 0.0; T(17): 0.0	55.3276				High	33.68	0.0202275				0
TGVKISPVVDK	4	1	1	P40017	S6(Phospho)	1222.65	0.999572	T(1): 0.0; S(6): 100.0	52.0169				High	33.44	0.00600089	High	42.89	0.000699099	1
RTTDYDLDATR	4	1	1	P38695	T3(Phospho)	1406.6	0.997148	T(2): 0.3; T(3): 99.7; Y(5): 0.0; T(10): 0.0	107.396				High	33.42	0.0121482	High	42.91	0.00140457	1
VESLGSPSGATK	4	1	1	P14832	S6(Phospho)	1212.55	0.870233	S(3): 0.0; S(6): 87.0; S(8): 6.5; T(11): 6.5	54.1651				High	33.41	0.00921195	High	27.96	0.0343905	0
GQEVKEQAEASIDNLK	1	1	1	Q08245	S11(Phospho)	1838.86	1	S(11): 100.0	58.8472				High	33.41	0.0195412				1
KPENAETPSQTSQEATQ	2	1	1	P25087	T7(Phospho)	1925.82	0.899727	T(7): 90.0; S(9): 8.0; T(11): 0.9; S(12): 0.9; T(16): 0.1	38.3198				High	33.37	0.019699				0
TASQIALNESAK	2	1	1	P38742	S3(Phospho)	1312.62	0.929506	T(1): 7.0; S(3): 93.0; S(10): 0.0	78.4987				High	33.35	0.0115133	High	29.7	0.0250736	0
NADTNVGDTPDHTQDKK	1	1	1	P47047	T9(Phospho)	1935.81	0.953911	T(4): 2.3; T(9): 95.4; T(13): 2.3	33.9642				High	33.28	0.0195241				1
ADDDSVTIISAGNDK	2	1	1	P38011	T7(Phospho)	1600.68	0.946046	S(5): 5.1; T(7): 94.6; S(10): 0.3	93.3086				High	33.24	0.0156026				0
SHAANEAEKSPR	2	1	1	Q08923	S10(Phospho)	1376.6	0.999999	S(1): 0.0; S(10): 100.0	64.2072				High	33.16	0.015627	High	33.87	0.0132086	1
RSTFEDTTLR	1	1	1	P08678	T3(Phospho)	1305.59	0.908312	S(2): 9.1; T(3): 90.8; T(7): 0.0; T(8): 0.0	39.9837				High	33.16	0.0126078				1
QKTQEFSQMACEK	2	1	1	Q04947	T3(Phospho); C11(Carbamidomethyl)	1694.69	0.999989	T(3): 100.0; S(7): 0.0	71.3585				High	33.11	0.014855	High	37.73	0.0049669	1
AQRPITGASLDLIK	1	2	1	P24000	S9(Phospho)	1562.83	0.998467	T(6): 0.2; S(9): 99.8	61.9859				High	33.03	0.0096561				0
DREQSEEEEDIEDFGESEANPEK	1	1	1	Q04213	S5(Phospho)	2791.08	0.999996	S(5): 100.0; S(17): 0.0	54.3033				High	32.85	0.0281708				1
DDDEQDEESPLPSTHTPYK	2	1	1	P31377	S9(Phospho)	2282.91	0.996006	S(9): 99.6; S(13): 0.1; T(14): 0.1; T(16): 0.1; Y(18): 0.0	48.3597				High	32.8	0.0237213	High	45.88	0.0011788	0
NERPTTPVSDFR	1	1	1	A6ZQL9	T5(Phospho)	1498.67	0.93324	T(5): 93.3; T(6): 6.7; S(9): 0.0	81.2223				High	32.76	0.0158634				0
NSLSTPR	1	2	1	A6ZQG7	S2(Phospho)	854.378	0.996747	S(2): 99.7; S(4): 0.3; T(5): 0.1	42.7572				High	32.75	0.00586627				0
KTVSFSDDTTLTTHQNR	1	1	1	Q06636	S4(Phospho)	2030.92	0.0983076	T(2): 9.8; S(4): 9.8; S(6): 68.0; T(9): 9.8; T(10): 1.7; T(12): 0.4; T(13): 0.4	24.8376				High	32.69	0.0271826				1
DSESTEEPVVDEK	3	1	1	Q03532	T5(Phospho)	1543.61	0.333333	S(2): 33.3; S(4): 33.3; T(5): 33.3	71.3585				High	32.63	0.0117884				0
SDIEEGTPTNNGQQKER	1	1	1	P11746	N-Term(Acetyl); T7(Phospho)	2024.86	0.820962	S(1): 3.3; T(7): 82.1; T(9): 14.6	24.8376				High	32.6	0.0263505				1
STIKPSPSNNNLK	1	1	1	A6ZZV7	N-Term(Acetyl); S8(Phospho)	1521.74	0.98788	S(1): 0.0; T(2): 0.0; S(6): 1.2; S(8): 98.8	63.53				High	32.59	0.0162764				0
NFHAEVSTPQVLSAK	5	1	1	P48570	N-Term(Acetyl); N1(Deamidated); S7(Phospho)	1750.82	0.959013	S(7): 95.9; T(8): 4.1; S(13): 0.0	140.311				High	32.46	0.0216518	High	46.72	0.000814013	0
VVSNEPKGK	1	1	1	P53278	S3(Phospho)	1037.5	1	S(3): 100.0	82.0502				High	32.45	0.0113202				1
RLSDLQQYHI	2	1	1	Q06177	S3(Phospho)	1352.64	0.999999	S(3): 100.0; Y(8): 0.0	89.2186				High	32.43	0.0141727	High	44.06	0.000954127	1
TISSAHPETEPK	1	3	1	P53051	S3(Phospho)	1376.61	0.843211	T(1): 7.8; S(3): 84.3; S(4): 7.8; T(9): 0.0	53.0934				High	32.42	0.0162674				0
FTAPTSPSTSSPK	1	1	1	A7A261	S6(Phospho)	1387.62	0.72613	T(2): 0.0; T(5): 8.6; S(6): 72.6; S(8): 8.6; T(9): 8.6; S(10): 1.2; S(11): 0.2	50.1262				High	32.4	0.0148751				0
AISEESLSPSEAIANR	1	4	1	C7GJG9	S3(Phospho)	1753.81	0.975775	S(3): 97.6; S(6): 2.2; S(8): 0.1; S(10): 0.1	42.6544				High	32.35	0.0229931				0
YAIYEPESPNQK	1	1	1	P53879	S8(Phospho)	1518.65	0.999998	Y(1): 0.0; Y(4): 0.0; S(8): 100.0	88.2709				High	32.34	0.0160156				0
ADDEEDLSDENIQPELR	1	1	1	P14164	S8(Phospho)	2067.85	1	S(8): 100.0	79.2497				High	32.33	0.0246781				0
EAESSPNTGSTEQR	3	1	1	P47068	S5(Phospho)	1572.62	0.859537	S(4): 7.0; S(5): 86.0; T(8): 7.0; S(10): 0.1; T(11): 0.0	78.8624				High	32.31	0.0170078	High	33.15	0.0140168	0
EDSLDHGSNPDLPNKSNLK	1	1	1	P53250	S8(Phospho)	2159.97	0.132531	S(3): 85.5; S(8): 13.3; S(16): 1.2	10.3796				High	32.15	0.030233				1
SQHSSIGDLK	4	1	1	P22211	S5(Phospho)	1151.51	0.995316	S(1): 0.0; S(4): 0.5; S(5): 99.5	83.6611				High	31.91	0.0111441	High	33.2	0.00816064	0
VHSLGGYKVQGSK	1	1	1	P38122	S3(Phospho); Y7(Phospho)	1519.67	0.999995	S(3): 100.0; Y(7): 100.0; S(12): 0.0	64.1132				High	31.91	0.0221272				1
DGSQTPTVDSVTK	1	1	1	P41895	T5(Phospho)	1414.61	0.994903	S(3): 0.3; T(5): 99.5; T(7): 0.3; S(10): 0.0; T(12): 0.0	66.0141				High	31.87	0.0185612				0
TTTPAATSEQSK	2	1	1	Q07653	T3(Phospho)	1301.57	0.996632	T(1): 0.2; T(2): 0.2; T(3): 99.7; T(7): 0.0; S(8): 0.0; S(11): 0.0	74.3102				High	31.85	0.0152179	High	28.3	0.0346111	0
RKASPEANVK	2	1	1	P07248	S4(Phospho)	1179.59	1	S(4): 100.0	64.6072				High	31.84	0.0168896	High	28.81	0.0339328	2
STSPNANANDNTEFFK	4	1	1	Q02979	S3(Phospho)	1836.75	0.333333	S(1): 33.3; T(2): 33.3; S(3): 33.3; T(12): 0.0	64.029				High	31.83	0.0216528	High	44.09	0.00126731	0
RLSMSQQSK	2	1	1	Q08816	S3(Phospho)	1144.52	0.815442	S(3): 81.5; S(5): 9.2; S(8): 9.2	40.7282				High	31.72	0.0112387	High	30.13	0.0162075	1
KYFDSGDYALQK	2	1	1	P53897	S5(Phospho)	1514.66	0.988654	Y(2): 0.6; S(5): 98.9; Y(8): 0.6	46.7828				High	31.67	0.0175298	High	29.52	0.0287592	1
QYFDSGDYALKK	2	1	1	Q9P305	S5(Phospho)	1514.66	0.988654	Y(2): 0.6; S(5): 98.9; Y(8): 0.6	46.7828				High	31.67	0.0175298	High	29.52	0.0287592	1
STSNRNVGDLLLEK	3	1	1	Q12236	S1(Phospho)	1625.8	0.333333	S(1): 33.3; T(2): 33.3; S(3): 33.3	55.3273				High	31.67	0.0211719				1
KSTPVSTPSKEK	1	1	1	P38779	T3(Phospho)	1368.68	0.809559	S(2): 6.1; T(3): 81.0; S(6): 6.1; T(7): 6.1; S(9): 0.6	34.1954				High	31.53	0.0172253				2
APSSVSMVSPPPLHK	1	1	1	P38968	S3(Phospho); M7(Oxidation)	1629.77	0.911409	S(3): 91.1; S(4): 8.0; S(6): 0.8; S(9): 0.0	71.7774				High	31.41	0.0254415				0
EKIPGTFEPDTLSK	1	1	1	Q07653	S13(Phospho)	1641.78	0.997331	T(6): 0.0; T(11): 0.3; S(13): 99.7	70.9974				High	31.37	0.0246192				1
SVQKQDEDPLSPR	1	1	1	Q07653	S11(Phospho)	1578.72	1	S(1): 0.0; S(11): 100.0	87.2708				High	31.26	0.0261111				1
TSSDLGIFGHR	1	1	1	P25366	S3(Phospho)	1269.57	0.971873	T(1): 1.4; S(2): 1.4; S(3): 97.2	47.5419				High	31.17	0.01753				0
VEDNLSEDDSTMK	1	1	1	P47116	S6(Phospho)	1562.6	0.999627	S(6): 100.0; S(10): 0.0; T(11): 0.0	75.2716				High	31.11	0.0146373				0
VNSRGSLTDIPIFSDAK	2	1	1	P36148	S6(Phospho)	1899.93	0.95641	S(3): 2.2; S(6): 95.6; T(8): 2.2; S(14): 0.0	67.8382				High	31.08	0.0272941	High	32.2	0.0212704	1
ETYDSNESDDDVTPSTK	1	1	1	P32499	S5(Phospho); S8(Phospho)	2062.71	0.99813	T(2): 0.1; Y(3): 0.1; S(5): 99.8; S(8): 100.0; T(13): 0.0; S(15): 0.0; T(16): 0.0	102.914				High	31.07	0.0118026				0
RASANEGLGK	2	1	1	A6ZRW3	S3(Phospho)	1082.5	1	S(3): 100.0	72.0217				High	31.06	0.0118298	High	31.29	0.0130771	1
IIESVQIER	1	0	0		S4(Phospho); Q6(Deamidated)	1167.56	1	S(4): 100.0	69.3165				High	30.72	0.0216043				0
SLTSNISVKEK	1	1	1	Q03361	S7(Phospho)	1285.64	0.999962	S(1): 0.0; T(3): 0.0; S(4): 0.0; S(7): 100.0	84.3587				High	30.58	0.0234058				1
NRDSGYGVSVGR	1	1	1	P13663	S4(Phospho)	1346.59	0.826481	S(4): 82.6; Y(6): 8.7; S(9): 8.7	22.99				High	30.38	0.0221725				1
DFHAELSTPLLKPVNK	3	1	1	Q12122	T8(Phospho)	1888.96	0.928471	S(7): 7.2; T(8): 92.8	83.5853				High	30.25	0.0260089	High	32.72	0.0149411	0
TDSIDIPVRQPYSK	2	3	1	A6ZZ19	S3(Phospho)	1698.82	0.499631	T(1): 50.0; S(3): 50.0; Y(12): 0.0; S(13): 0.0	31.3125				High	30.25	0.0295491				1
SHERPDDVSV	1	1	1	P54003	S9(Phospho)	1220.5	0.999992	S(1): 0.0; S(9): 100.0	51.2213				High	30.21	0.0185795				0
VNENTPEQWKK	1	1	1	P33322	T5(Phospho)	1452.66	1	T(5): 100.0	67.1336				High	30.21	0.0282504				1
TLSDNETITSRK	1	1	1	P47029	S3(Phospho)	1444.67	0.944468	T(1): 2.7; S(3): 94.4; T(7): 2.7; T(9): 0.2; S(10): 0.1	41.0286				High	30.19	0.0293859				1
KALTSLFSK	1	2	1	P06103	T4(Phospho)	1074.56	0.950068	T(4): 95.0; S(5): 5.0; S(8): 0.0	39.9038				High	30.15	0.0219294				1
GTGRSDENDDDLQR	2	1	1	Q12518	T2(Phospho)	1657.65	0.5	T(2): 50.0; S(5): 50.0	55.3273				High	30.14	0.0269181				1
SDVKPQENGNDSS	2	1	1	Q00816	S13(Phospho)	1456.56	0.499991	S(1): 0.0; S(12): 50.0; S(13): 50.0	44.6134				High	30.05	0.0229344				0
STEDLYEFR	4	1	1	P36003	S1(Phospho)	1239.5	0.954791	S(1): 95.5; T(2): 4.5; Y(6): 0.0	81.9066				High	30.03	0.0158899	High	28.97	0.020219	0
RISNTLFSK	1	1	1	P38167	S3(Phospho)	1145.57	0.988392	S(3): 98.8; T(5): 1.1; S(8): 0.0	45.2267				High	29.9	0.0236892				1
SSQIIDRPK	1	1	1	Q06217	N-Term(Acetyl); S2(Phospho)	1165.57	0.911589	S(1): 8.8; S(2): 91.2	52.1426				High	29.86	0.0187446				0
ANYSPDPSAPR	2	1	1	P38321	S4(Phospho)	1254.52	0.993642	Y(3): 0.6; S(4): 99.4; S(8): 0.1	71.9493				High	29.52	0.0205503	High	27.13	0.0358238	0
DAMMSAPGSR	3	2	1	A6ZP47	S9(Phospho)	1102.41	0.999822	S(5): 0.0; S(9): 100.0	74.4285				High	29.45	0.00754782	High	27.62	0.0115033	0
NSSSQDLLNK	1	1	1	P53917	S3(Phospho)	1185.52	0.95442	S(2): 0.3; S(3): 95.4; S(4): 4.3	51.2213				High	29.2	0.0227228				0
KDSIYANWSK	1	1	1	P31115	S3(Phospho)	1291.58	0.997273	S(3): 99.7; Y(5): 0.3; S(9): 0.0	51.2213				High	29.11	0.0288448				1
DVSISDR	1	1	1	Q12514	S3(Phospho)	871.358	0.992331	S(3): 99.2; S(5): 0.8	33.7454				High	28.79	0.0121559				0
SASMTNLR	2	1	1	Q04279	S3(Phospho)	959.404	0.996022	S(1): 0.4; S(3): 99.6; T(5): 0.0	60.2683				High	28.74	0.0263309	High	31.91	0.0131733	0
SRSSVMFK	2	1	1	P07278	S3(Phospho)	1021.46	0.957442	S(1): 0.2; S(3): 95.7; S(4): 4.0	72.999				High	28.48	0.0181639				1
AGTELGHMK	2	1	1	Q07653	T3(Phospho)	1023.43	1	T(3): 100.0	49.2408				High	27.74	0.0160695	High	27.56	0.0158726	0
TRVSSTSLALK	1	1	1	P51862	T6(Phospho)	1242.65	0.940764	T(1): 0.0; S(4): 2.0; S(5): 2.0; T(6): 94.1; S(7): 2.0	52.1868				High	27.67	0.0298398				1
LVSSSGIK	2	1	1	P05453	S5(Phospho)	870.435	0.997087	S(3): 0.0; S(4): 0.3; S(5): 99.7	81.126				High	27.64	0.0158412	High	24.34	0.0318432	0
LMTSISLTPR	1	1	1	P43565	T8(Phospho)	1198.59	0.999326	T(3): 0.0; S(4): 0.0; S(6): 0.1; T(8): 99.9	72.5272				High	27.6	0.0253719				0
TKLDISD	2	1	1	Q12163	S6(Phospho)	871.383	1	T(1): 0.0; S(6): 100.0	78.9				High	27.55	0.0159092	High	30.09	0.0123905	1
SNCDSDNSITFSR	1	1	1	Q02724	N-Term(Acetyl); N2(Deamidated); C3(Carbamidomethyl); N7(Deamidated); S8(Phospho)	1626.56	0.56634	S(1): 6.3; S(5): 17.2; S(8): 56.6; T(10): 2.8; S(12): 17.2	18.6563				High	27.48	0.0202766				0
IMATSTPISR	1	1	1	P36024	T6(Phospho)	1156.55	0.0541801	T(4): 0.0; S(5): 5.4; T(6): 5.4; S(9): 89.1	62.8885				High	27.31	0.0323258				0
SNLSLTDK	3	1	1	P47018	S4(Phospho)	957.432	0.996235	S(1): 0.0; S(4): 99.6; T(6): 0.4	74.2204				High	27.2	0.0322976	High	29.9	0.0173448	0
NESEILER	2	1	1	P13186	S3(Phospho)	1069.46	1	S(3): 100.0	60.4046				High	27.13	0.0291432	High	28.9	0.0199679	0
ADVGGQFSK	2	0	0		S8(Phospho)	988.419	1	S(8): 100.0	58.9919				High	27.13	0.0261417	High	28.39	0.0200655	0
RNTNPFK	1	1	1	P32458	T3(Phospho)	956.437	1	T(3): 100.0	67.7096				High	26.24	0.0310178				1
FLSPSGHK	1	1	1	P38061	S3(Phospho)	952.431	0.999999	S(3): 100.0; S(5): 0.0	90.7845				High	26.23	0.031804				0
KLEEASK	1	1	1	Q04748	S6(Phospho)	884.414	1	S(6): 100.0	60.7579				High	26.11	0.0319603				1
YDSINDDK	1	0	0		Y1(Phospho); S3(Phospho); N5(Deamidated)	1130.34	1	Y(1): 100.0; S(3): 100.0	39.0053				High	19.78	0.026825				0
SEGEGEVIDYNDDESLAK	1	1	1	P53830	S1(Phospho)	2049.83	1	S(1): 100.0; Y(10): 0.0; S(15): 0.0	107.601							High	81.17	3.37997e-07	0
APPPKEEPAAPTSTATNMFSALMGESDDEE	2	1	1	P39935	N17(Deamidated); M18(Oxidation); S20(Phospho); M23(Oxidation)	3233.33	0.966159	T(12): 0.1; S(13): 0.1; T(14): 0.1; T(16): 1.6; S(20): 96.6; S(26): 1.6	44.035							High	71.2	6.97512e-06	1
SLQESGDTQEEDEEEEDLDADTEDPHSASLINSHLK	9	2	1	A6ZX64	S5(Phospho); N32(Deamidated)	4093.7	0.399761	S(1): 10.2; S(5): 40.0; T(8): 40.0; T(22): 1.5; S(27): 1.5; S(29): 3.4; S(33): 3.4	15.8354							High	68.82	1.56808e-05	0
ISSSIEFASLTK	3	1	1	P38115	S3(Phospho)	1362.66	0.895963	S(2): 5.2; S(3): 89.6; S(4): 5.2; S(9): 0.0; T(11): 0.0	46.5767							High	61.73	1.46036e-05	0
DEESAEVEDVHDDVESDDEI	1	1	1	P53904	S16(Phospho)	2355.86	1	S(4): 0.0; S(16): 100.0	129.609							High	60.05	3.18314e-05	0
YSSSGTPENITGEADDEDEDIIRNSYGQMIK	5	1	1	Q06146	S2(Phospho)	3514.5	0.226587	Y(1): 22.7; S(2): 22.7; S(3): 9.1; S(4): 9.1; T(6): 9.1; T(11): 9.1; S(25): 9.1; Y(26): 9.1	6.03099							High	58.69	0.000148931	1
RDAETADIGDQSEVESDTEELKK	2	1	1	P20484	S12(Phospho); S16(Phospho)	2725.12	0.892296	T(5): 0.0; S(12): 100.0; S(16): 89.2; T(18): 10.8	83.2071							High	58.68	9.86578e-05	2
ETEEEDVEMEEPKPSENLQPTPR	1	1	1	P38789	T2(Phospho)	2793.19	0.98765	T(2): 98.8; S(15): 0.7; T(21): 0.5	24.0573							High	55.58	0.000239755	0
TISAGSGVSTPTMALNR	3	1	1	Q06673	S3(Phospho)	1742.82	0.912337	T(1): 7.9; S(3): 91.2; S(6): 0.8; S(9): 0.0; T(10): 0.0; T(12): 0.0	62.9663							High	55.3	0.000119229	0
VIPDDFDAAVNGKENGSGDDLFAGLK	2	1	1	P09064	N11(Deamidated); S17(Phospho)	2745.25	1	S(17): 100.0	29.8927							High	52.4	0.000460927	1
LEGADDRLEADDSDDLENIDSGDLALYKDSVR	1	1	1	Q12513	S13(Phospho); N18(Deamidated)	3605.59	0.976418	S(13): 97.6; S(21): 2.0; Y(27): 0.3; S(30): 0.1	32.4535							High	52.3	0.000653616	2
SQFGTTDIVSGSETPPYSGASYQDAQDDNTHPHSSDAGAEK	9	1	1	Q02969	N-Term(Acetyl); S1(Phospho)	4376.82	0.141365	S(1): 14.1; T(5): 7.2; T(6): 7.2; S(10): 7.2; S(12): 7.2; T(14): 7.2; Y(17): 7.2; S(18): 7.2; S(21): 7.2; Y(22): 7.2; T(30): 7.2; S(34): 7.2; S(35): 7.2	4.35481							High	52.13	0.000771561	0
KSPAVSEEKEK	2	6	1	A6ZT54	S2(Phospho)	1311.62	0.999995	S(2): 100.0; S(6): 0.0	74.3963							High	51.92	0.000183166	2
QNSSKGSDYDYNNSTHSAEHTPR	2	1	1	Q07653	S3(Phospho)	2675.08	0.203305	S(3): 20.3; S(4): 20.3; S(7): 20.3; Y(9): 20.3; Y(11): 4.3; S(14): 4.3; T(15): 4.3; S(17): 4.3; T(21): 1.3	14.7696							High	51.85	0.000445108	1
TQNDGEIDSDEEEVDSDEER	2	1	1	P36053	S9(Phospho); S16(Phospho)	2470.84	0.999966	T(1): 0.0; S(9): 100.0; S(16): 100.0	101.851							High	51.84	0.000126017	0
MDGMFAMPGAAAGAASPQQPK	1	1	1	P33448	N-Term(Acetyl); S16(Phospho)	2155.91	1	S(16): 100.0	135.115							High	51.47	0.000380664	0
TSQSLEDLPSQQNFIPTPR	3	1	1	P39969	S4(Phospho)	2238.05	0.333296	T(1): 33.3; S(2): 33.3; S(4): 33.3; S(10): 0.0; T(17): 0.0	70.5992							High	50.54	0.000503797	0
AAQAENIVGSVSNLK	2	1	1	P38164	S10(Phospho)	1580.77	0.994265	S(10): 99.4; S(12): 0.6	86.5615							High	49.15	0.000343573	0
RNSGCDLSATYYASR	1	1	1	Q12523	S3(Phospho); C5(Carbamidomethyl)	1800.74	0.999987	S(3): 100.0; S(8): 0.0; T(10): 0.0; Y(11): 0.0; Y(12): 0.0; S(14): 0.0	90.2938							High	48.03	0.000566634	1
TAHNTNENGSELYYEGPETPTPSLK	3	1	1	Q08926	T19(Phospho)	2829.24	0.981425	T(1): 0.0; T(5): 0.0; S(10): 0.0; Y(13): 0.0; Y(14): 0.0; T(19): 98.1; T(21): 1.6; S(23): 0.2	75.6049							High	47.88	0.00139631	0
SAATPNPEYGDAFQDVEGKPLRPK	2	1	1	Q12206	S1(Phospho)	2667.25	0.816642	S(1): 81.7; T(4): 17.3; Y(9): 1.0	47.9151							High	47.76	0.00117246	0
AVSVSDLSYVANSQSSPLR	3	1	1	Q00955	S3(Phospho); N12(Deamidated)	2060.96	0.773922	S(3): 77.4; S(5): 10.5; S(8): 10.5; Y(9): 1.6; S(13): 0.0; S(15): 0.0; S(16): 0.0	59.9661							High	46.12	0.00135855	0
SLAHSTIIYEPPSSSVSGATAGTITPSSK	4	1	1	Q12523	T25(Phospho)	2926.42	0.766888	S(1): 0.7; S(5): 0.7; T(6): 0.7; Y(9): 0.7; S(13): 2.6; S(14): 2.6; S(15): 2.6; S(17): 2.6; T(20): 2.6; T(23): 2.6; T(25): 76.7; S(27): 2.6; S(28): 2.6	26.9165							High	46.1	0.00139673	0
KAKSEGEGEVIDYNDDESLAK	1	1	1	P53830	S4(Phospho)	2377.06	0.99999	S(4): 100.0; Y(13): 0.0; S(18): 0.0	55.0194							High	44.83	0.00211616	2
EEEDAEEDSQPTEEPVQK	2	1	1	P38772	S9(Phospho)	2168.85	0.998374	S(9): 99.8; T(12): 0.2	89.6845							High	44.43	0.00126022	0
EVSEEENTEPEVQEEK	1	1	1	P38249	S3(Phospho)	1984.8	0.997747	S(3): 99.8; T(8): 0.2	45.1978							High	44.05	0.00153681	0
SYAEQGKEYITDK	1	1	1	P22943	S1(Phospho)	1611.7	0.468335	S(1): 46.8; Y(2): 46.8; Y(9): 5.4; T(11): 0.9	21.9062							High	43.97	0.00134892	1
SDDVIVNNSSNNLPVTNPSGLR	2	1	1	Q9P305	S10(Phospho)	2392.12	0.780123	S(1): 0.3; S(9): 17.3; S(10): 78.0; T(16): 4.2; S(19): 0.1	47.1744							High	43.9	0.00261946	0
KGEIKPSSGTNSTECQSPK	2	1	1	P22147	S7(Phospho); C15(Carbamidomethyl)	2114.95	0.731285	S(7): 73.1; S(8): 13.0; T(10): 13.0; S(12): 0.7; T(13): 0.2; S(17): 0.0	35.9509							High	43.77	0.00236324	1
SSAQEDAPIVIR	2	1	1	P35817	S1(Phospho)	1365.65	0.5	S(1): 50.0; S(2): 50.0	46.5767							High	41.9	0.00176909	0
ISNALDGSHSVMDLK	2	1	1	Q12494	S10(Phospho)	1666.76	0.934231	S(2): 0.0; S(8): 6.6; S(10): 93.4	69.7132							High	41.82	0.00240374	0
HNSIQPSNSGK	1	1	1	Q99296	S3(Phospho)	1248.54	0.99986	S(3): 100.0; S(7): 0.0; S(9): 0.0	58.7957							High	41.76	0.00120692	0
AAEKILTPESQLKK	1	1	1	P05737	T7(Phospho)	1635.88	0.993177	T(7): 99.3; S(10): 0.7	40.8397							High	41.71	0.000998301	2
GYSNTDSNSDRDVIPGSFR	4	1	1	Q07653	N-Term(Acetyl); N4(Deamidated); S7(Phospho)	2209.92	0.243755	Y(2): 24.4; S(3): 24.4; T(5): 2.5; S(7): 24.4; S(9): 24.4; S(17): 0.0	35.827							High	41.48	0.00410726	1
HRESLGLDDDEAEEQAMYTR	1	1	1	P38439	S4(Phospho)	2445.01	1	S(4): 100.0; Y(18): 0.0; T(19): 0.0	69.5997							High	40.72	0.0048419	1
TNAEGAIIVEEESDGEPLQDGQNNQQDEEAK	1	1	1	Q04500	S13(Phospho)	3437.47	0.860561	T(1): 13.9; S(13): 86.1	15.3058							High	40.69	0.00945661	0
SISGGTFGFRSEI	3	1	1	Q07653	S3(Phospho)	1437.65	0.953089	S(1): 4.7; S(3): 95.3; T(6): 0.0; S(11): 0.0	88.3517							High	40.34	0.00257528	1
STPVLYNCENEYSCINGIQELK	2	1	1	Q06151	T2(Phospho); C8(Carbamidomethyl); C14(Carbamidomethyl); N16(Deamidated)	2712.17	0.330715	S(1): 33.1; T(2): 33.1; Y(6): 33.1; Y(12): 0.4; S(13): 0.4	42.7024							High	39.92	0.00890758	0
AITPSNEGVKPNTSLEGMTSSPMESTQQSK	3	1	1	P17106	T3(Phospho)	3216.46	0.787891	T(3): 78.8; S(5): 7.0; T(13): 7.0; S(14): 7.0; T(19): 0.1; S(20): 0.0; S(21): 0.0; S(25): 0.0; T(26): 0.0; S(29): 0.0	64.4314							High	39.91	0.00936712	0
FLNIENPENQSE	1	1	1	Q04779	S11(Phospho)	1513.63	1	S(11): 100.0	135.274							High	39.85	0.00273795	0
EREEDDRLSEDDLDLLMENAGVER	1	1	1	P23615	S9(Phospho); M17(Oxidation)	2944.26	1	S(9): 100.0	69.7902							High	39.81	0.00922488	2
GDYGNNISPERPSFR	1	1	1	P31374	S8(Phospho)	1788.78	0.259527	Y(3): 4.3; S(8): 26.0; S(13): 69.8	9.02382							High	39.67	0.00431039	0
STSPDVGHFSNFK	3	1	1	P39956	S3(Phospho)	1502.64	0.875678	S(1): 6.2; T(2): 6.2; S(3): 87.6; S(10): 0.0	97.8521							High	39.63	0.00278766	0
QQGVTIKNDTEDDSINKASIDR	1	1	1	P14164	S14(Phospho)	2527.18	0.894622	T(5): 2.2; T(10): 2.2; S(14): 89.5; S(19): 6.2	24.9144							High	39.46	0.00811931	2
SSLESPTMLK	1	1	1	Q12044	S5(Phospho); M8(Oxidation)	1188.53	0.998347	S(1): 0.0; S(2): 0.0; S(5): 99.8; T(7): 0.2	88.8092							High	39.39	0.0025145	0
AMNFSGSPGAVSTSPTQSFMNTLPR	3	1	1	P40510	S12(Phospho)	2665.19	0.395015	S(5): 5.6; S(7): 5.6; S(12): 39.5; T(13): 13.7; S(14): 13.7; T(16): 13.7; S(18): 5.6; T(22): 2.7	16.8522							High	39.12	0.00938056	0
DATESVAVEPSNEDVKPEEKGSEAEDDINNVSK	1	1	1	Q12114	S11(Phospho); S22(Phospho)	3691.56	0.311188	T(3): 30.3; S(5): 30.3; S(11): 52.0; S(22): 61.3; S(32): 26.3	7.89626							High	39.12	0.0131095	1
SSSPEENPITSMPSEK	3	1	1	P39969	S3(Phospho); M12(Oxidation)	1815.74	0.333332	S(1): 33.3; S(2): 33.3; S(3): 33.3; T(10): 0.0; S(11): 0.0; S(14): 0.0	64.029							High	38.49	0.00448807	0
HDSNASPNSDSEDGHHHNNK	2	1	1	A6ZLG8	S9(Phospho)	2278.85	0.417894	S(3): 5.2; S(6): 11.3; S(9): 41.8; S(11): 41.8	9.08402							High	38.48	0.00536404	0
ETSNEASSTNSENVNK	4	1	1	P32386	T9(Phospho)	1790.71	0.839952	T(2): 0.0; S(3): 0.0; S(7): 0.8; S(8): 7.6; T(9): 84.0; S(11): 7.6	71.391							High	38.07	0.0059185	0
DISANTTTSFDETPSTEDEKPKSEGAEEESK	1	1	1	Q06523	S23(Phospho)	3439.45	0.144173	S(3): 4.0; T(6): 4.4; T(7): 4.4; T(8): 4.4; S(9): 5.0; T(13): 9.1; S(15): 14.4; T(16): 14.4; S(23): 14.4; S(30): 25.6	5.6149							High	38.05	0.0174536	1
HDGIATSPEKGSGFNTNLG	2	1	1	Q12123	S7(Phospho)	1981.88	0.952292	T(6): 2.4; S(7): 95.2; S(12): 2.4; T(16): 0.0	69.8865							High	37.68	0.00837686	1
KEIAAFPMLEMSDDENNASGK	1	2	1	A6ZXU0	S12(Phospho)	2377.02	0.99825	S(12): 99.8; S(19): 0.2	64.7606							High	37.23	0.0107391	1
KYSGNTATGPPQDTIKEIAQNVK	3	1	1	Q07653	S3(Phospho)	2540.25	0.242322	Y(2): 24.2; S(3): 24.2; T(6): 24.2; T(8): 24.2; T(14): 3.1	31.6918							High	37.21	0.008821	2
EATPVLPANEAVK	1	1	1	P39936	T3(Phospho)	1418.7	1	T(3): 100.0	70.7514							High	37.13	0.00463773	0
TIVMGASFR	1	1	1	P15019	S7(Phospho)	1061.49	1	T(1): 0.0; S(7): 100.0	117.71							High	37.07	0.0035046	0
EIEEDNSDNDKGVDENETAIVEKPSLVGER	2	1	1	P46678	S7(Phospho); N9(Deamidated)	3411.52	0.91791	S(7): 91.8; T(18): 5.9; S(25): 2.3	17.2406							High	36.98	0.0232619	1
HVIITDDEEEEQRR	1	1	1	Q12161	T5(Phospho)	1848.82	1	T(5): 100.0	54.7873							High	36.74	0.00986097	1
HSVSSGTSNSEDEVDSPSMEK	6	1	1	P36076	S4(Phospho)	2288.9	0.684787	S(2): 12.2; S(4): 68.5; S(5): 12.2; T(7): 2.4; S(8): 2.4; S(10): 2.4; S(16): 0.0; S(18): 0.0	59.9752							High	36.54	0.00976006	0
DGQGEEEQNNFSFGGKPGSYDSNSDSAQR	3	1	1	Q07653	N10(Deamidated); S22(Phospho)	3188.26	0.00868005	S(12): 96.3; S(19): 0.9; Y(20): 0.9; S(22): 0.9; S(24): 0.9; S(26): 0.2	6.46396							High	36.38	0.0190214	0
DVANDQEYFKPAAWVPPTEDDSDE	2	1	1	P32469	S22(Phospho)	2818.15	0.811194	Y(8): 0.0; T(18): 18.9; S(22): 81.1	53.0125							High	36.37	0.0173006	0
RVGDEGNAAESESDNVAASR	1	1	1	P23615	S11(Phospho)	2113.89	0.990508	S(11): 99.1; S(13): 0.9; S(19): 0.0	45.2529							High	36.12	0.0124859	1
ESSPKQTEEDSEGK	2	1	1	P27466	S3(Phospho)	1630.65	0.475548	S(2): 47.6; S(3): 47.6; T(7): 4.3; S(11): 0.5	31.3125							High	36.06	0.00686246	1
EKEKQESPDAAFETGFR	1	1	1	P38439	S7(Phospho)	2048.9	0.99961	S(7): 100.0; T(14): 0.0	36.3229							High	35.85	0.0128188	2
DTDIGLVNDDANSDEKENEK	1	1	1	Q06106	S13(Phospho)	2300.95	0.999661	T(2): 0.0; S(13): 100.0	34.6989							High	35.76	0.0131801	1
FLSSPSGNESVTTGSDYDEEEDDDDLIVVDEK	2	1	1	P38271	S15(Phospho)	3586.48	0.168863	S(3): 0.8; S(4): 0.8; S(6): 2.1; S(10): 2.1; T(12): 5.7; T(13): 16.9; S(15): 16.9; Y(17): 54.8	29.5332							High	35.6	0.0290847	0
RVSGSTAGDSSIASSSSNLR	1	1	1	P38426	S15(Phospho)	2018.92	0.736123	S(3): 0.0; S(5): 0.0; T(6): 0.0; S(10): 0.0; S(11): 0.0; S(14): 12.1; S(15): 73.6; S(16): 12.1; S(17): 2.2	55.322							High	35.57	0.0139914	1
VSESTSIGKGTADSAQINVAEPISSENGVLEPR	2	1	1	P53278	S6(Phospho); T11(Phospho); N27(Deamidated)	3503.61	0.124023	S(2): 25.1; S(4): 25.1; T(5): 25.1; S(6): 25.1; T(11): 49.7; S(14): 49.7; S(24): 0.0; S(25): 0.0	71.2092							High	35.48	0.0301402	1
SNEFGDSSESSVR	2	1	1	P39109	S7(Phospho)	1480.56	0.871514	S(1): 0.0; S(7): 87.2; S(8): 12.7; S(10): 0.1; S(11): 0.0	53.8568							High	35.36	0.0052684	0
DMELYPSELVLNGQDSSDSPLDTDSDASR	2	1	1	P38682	S19(Phospho)	3236.36	0.15295	Y(5): 4.1; S(7): 4.1; S(16): 15.3; S(17): 15.3; S(19): 15.3; T(23): 15.3; S(25): 15.3; S(28): 15.3	12.1658							High	35.36	0.0283649	0
YRTGELTAPK	1	0	0		Y1(Phospho); T7(Phospho)	1295.55	0.963411	Y(1): 98.2; T(3): 3.7; T(7): 98.2	50.2739							High	35.14	0.00751712	1
TQNDGEIDSDEEEVDSDEERIGQVK	1	1	1	P36053	S9(Phospho); S16(Phospho)	2996.17	0.272665	T(1): 72.7; S(9): 54.5; S(16): 72.7	4.61904							High	35.07	0.0197283	1
NTVSSNNLER	2	1	1	P53898	S4(Phospho)	1213.52	0.966125	T(2): 0.0; S(4): 96.6; S(5): 3.4	65.7846							High	35.03	0.00574713	0
SFENKLPTPLENNDAK	1	1	1	Q04170	N-Term(Acetyl); T8(Phospho)	1938.89	1	S(1): 0.0; T(8): 100.0	89.1729							High	34.89	0.0151304	1
AVEESAEPAQVILGEDGKPLSK	1	1	1	P04802	S5(Phospho)	2347.15	1	S(5): 100.0; S(21): 0.0	67.9537							High	34.89	0.0152764	0
EKHNDVIENVEEDKEVHTN	1	2	1	P0CT04	T18(Phospho)	2358.03	1	T(18): 100.0	9.97006							High	34.88	0.0203992	2
RSSESIGDLPHR	2	1	1	P46675	S3(Phospho)	1433.66	0.894074	S(2): 5.3; S(3): 89.4; S(5): 5.3	79.6713							High	34.74	0.00945101	1
SMSKPSPVLLPLK	1	1	1	Q12515	S6(Phospho)	1476.79	0.999833	S(1): 0.0; S(3): 0.0; S(6): 100.0	84.797							High	34.66	0.006737	0
EQTIDSNASIPEWQK	1	1	1	P53112	S9(Phospho)	1825.81	0.999662	T(3): 0.0; S(6): 0.0; S(9): 100.0	81.5925							High	34.59	0.0147355	0
NNEYSPGINSNWR	1	1	1	P24276	S5(Phospho)	1630.67	0.991777	Y(4): 0.8; S(5): 99.2; S(10): 0.0	88.6391							High	34.52	0.0110723	0
RFNSSIGR	1	2	1	P05740	S4(Phospho)	1016.47	0.94079	S(4): 94.1; S(5): 5.9	66.3485							High	34.46	0.00467316	1
AAEKILTPESQLK	1	1	1	P05737	N-Term(Acetyl); T7(Phospho)	1549.79	0.5	T(7): 50.0; S(10): 50.0	32.6846							High	34.14	0.0093864	1
SKNSSTNTNADTK	6	0	0		N-Term(Acetyl); T12(Phospho)	1489.61	0.326287	S(1): 0.0; S(4): 0.0; S(5): 2.1; T(6): 32.6; T(8): 32.6; T(12): 32.6	44.6134							High	34.04	0.00982199	1
SLEEAVMNEEKQDVVGSGNLQETRSEK	4	0	0		S1(Phospho); N-Term(Acetyl); M7(Oxidation); S17(Phospho); N19(Deamidated); Q21(Deamidated); T23(Phospho)	3306.33	0.567794	S(1): 94.1; S(17): 87.2; T(23): 75.4; S(25): 43.2	9.85908							High	33.98	0.0339553	2
IQNTTFPEFNPALR	4	0	0		Q2(Deamidated); T5(Phospho); N10(Deamidated)	1729.78	0.890415	T(4): 11.0; T(5): 89.0	65.6895							High	33.95	0.0136521	0
EDLETSVVDEGRSTPSVVNK	1	1	1	P15685	T14(Phospho)	2241.04	0.240108	T(5): 24.0; S(6): 24.0; S(13): 24.0; T(14): 24.0; S(16): 4.0	17.7591							High	33.94	0.0249049	1
TNSTGNVPCLTAEK	1	1	1	P48361	S3(Phospho); C9(Carbamidomethyl)	1571.68	0.837219	T(1): 8.1; S(3): 83.7; T(4): 8.1; T(11): 0.0	70.6881							High	33.87	0.0134547	0
GTSQVGELSQSSTK	1	1	1	P32604	S11(Phospho)	1488.66	0.828395	T(2): 0.0; S(3): 0.0; S(9): 0.9; S(11): 82.8; S(12): 8.1; T(13): 8.1	66.3662							High	33.64	0.0133863	0
EQESDTTASTLGQIAK	2	1	1	Q12451	S9(Phospho)	1758.79	0.482377	S(4): 0.0; T(6): 0.3; T(7): 3.2; S(9): 48.2; T(10): 48.2	51.451							High	33.62	0.0179235	0
RALSLDDLVNHDENEK	1	1	1	O13297	S4(Phospho)	1947.89	1	S(4): 100.0	94.3821							High	33.52	0.020453	1
LEDINTDELPHGGEAFK	1	1	1	P40477	T6(Phospho)	1964.87	1	T(6): 100.0	49.7341							High	33.39	0.0232965	0
KLSEDGVTDGDGKPIPESER	1	1	1	Q06639	S3(Phospho)	2209.01	0.0646521	S(3): 6.5; T(8): 93.5; S(18): 0.0	46.72							High	33.31	0.0256196	1
LGMTEDSPTPTASSNIEPQTSNK	1	1	1	Q07878	T11(Phospho)	2485.08	0.730636	T(4): 0.4; S(7): 2.0; T(9): 2.0; T(11): 73.1; S(13): 11.3; S(14): 11.3; T(20): 0.0; S(21): 0.0	59.1766							High	33.18	0.0339232	0
NAVSTKPTPPPAPEASAESGLSSK	1	1	1	P16862	N-Term(Acetyl); N1(Deamidated); S19(Phospho)	2446.16	0.158227	S(4): 15.8; T(5): 15.8; T(8): 5.1; S(16): 15.8; S(19): 15.8; S(22): 15.8; S(23): 15.8	7.75606							High	33.12	0.0315918	0
RSSIGSQDSSDVEDVK	1	1	1	B3LLZ8	S3(Phospho); S10(Phospho)	1868.74	0.826622	S(2): 8.7; S(3): 91.2; S(6): 1.0; S(9): 8.6; S(10): 90.5	78.9243							High	33.01	0.014451	1
ERDDYDLPSISSLPGSSSGSR	2	1	1	Q05580	S12(Phospho)	2305.01	0.438264	Y(5): 0.1; S(9): 5.0; S(11): 43.8; S(12): 43.8; S(16): 5.0; S(17): 0.7; S(18): 0.7; S(20): 0.7	33.6381							High	32.98	0.0327275	1
SQNAPSDGTGSSTPQHHDEDEDELSR	3	1	1	P38431	N-Term(Acetyl); S12(Phospho); Q15(Deamidated)	2919.14	0.0947225	S(1): 51.9; S(6): 9.5; T(9): 9.5; S(11): 9.5; S(12): 9.5; T(13): 9.5; S(25): 0.8	13.3701							High	32.91	0.0301125	0
ATPHNNTINGNNNNANTINNR	1	0	0		N-Term(Acetyl); T2(Phospho); N6(Deamidated); T7(Phospho); N9(Deamidated); N11(Deamidated); N12(Deamidated); N13(Deamidated)	2484.94	0.999996	T(2): 100.0; T(7): 100.0; T(17): 0.0	58.5687							High	32.87	0.0200111	0
IASALDTAK	1	1	1	P46682	S3(Phospho)	969.468	0.999992	S(3): 100.0; T(7): 0.0	79.4935							High	32.82	0.011336	0
SSLTASADDLKEIEHR	1	1	1	P40157	S6(Phospho)	1851.85	0.25	S(1): 25.0; S(2): 25.0; T(4): 25.0; S(6): 25.0	10.8125							High	32.68	0.0271104	1
KVESLGSPSGATK	2	1	1	P14832	S9(Phospho)	1340.65	0.878099	S(4): 0.3; S(7): 10.5; S(9): 87.8; T(12): 1.5	50.1262							High	32.63	0.0132346	1
QNSSKGSDYDYNNSTHSAEHTPR	1	1	1	Q07653	S7(Phospho); N13(Deamidated)	2676.07	0.24597	S(3): 5.0; S(4): 24.6; S(7): 24.6; Y(9): 24.6; Y(11): 5.0; S(14): 5.0; T(15): 5.0; S(17): 5.0; T(21): 1.4	15.4366							High	32.61	0.0343221	1
SFSTTKPTEYNLPKEQPESTSK	2	1	1	Q07653	S1(Phospho)	2579.2	0.142392	S(1): 14.2; S(3): 14.2; T(4): 14.2; T(5): 55.5; T(8): 1.3; Y(10): 0.5; S(19): 0.0; T(20): 0.0; S(21): 0.0	30.857							High	32.54	0.0386687	1
KSDVKPQENGNDSS	2	1	1	Q00816	S14(Phospho)	1584.66	0.5	S(2): 0.0; S(13): 50.0; S(14): 50.0	68.6916							High	32.53	0.0148553	1
RYLMQPLQEMSPK	1	1	1	Q12514	S11(Phospho)	1700.79	1	Y(2): 0.0; S(11): 100.0	78.2524							High	32.45	0.0226972	1
RVLQEPDRDNDDSG	1	1	1	P38302	S13(Phospho)	1695.7	1	S(13): 100.0	31.3125							High	32.37	0.0180492	2
YGGHSMSDPGTTYR	1	1	1	P16387	S5(Phospho); M6(Oxidation)	1624.61	0.953949	Y(1): 2.3; S(5): 95.4; S(7): 2.3; T(11): 0.0; T(12): 0.0; Y(13): 0.0	55.9242							High	32.35	0.0120204	0
NKSSSHIGSVSNSSSSDR	2	1	1	P22211	S5(Phospho)	1915.82	0.426348	S(3): 5.2; S(4): 42.6; S(5): 42.6; S(9): 5.2; S(11): 0.9; S(13): 0.9; S(14): 0.9; S(15): 0.9; S(16): 0.9	26.8371							High	32.34	0.0278012	1
AKNESAQIDRQQK	2	1	1	P47035	S5(Phospho); Q7(Deamidated); Q11(Deamidated)	1597.72	1	S(5): 100.0	32.3954							High	32.09	0.0215379	2
NHSPDPIGIDNYK	1	1	1	Q02864	S3(Phospho)	1549.67	1	S(3): 100.0; Y(12): 0.0	94.1458							High	32.05	0.0218931	0
ARLSMFNQDITEQVPLPK	1	1	1	P47068	S4(Phospho); M5(Oxidation)	2183.06	0.999995	S(4): 100.0; T(11): 0.0	82.0506							High	31.97	0.0291617	1
MGHDQSGTKMNAGR	2	1	1	P50263	S6(Phospho)	1569.63	0.834001	S(6): 83.4; T(8): 16.6	31.5298							High	31.93	0.0169921	1
DDEGSEYGDDEEYNPFDRR	1	1	1	P53064	S5(Phospho)	2387.87	0.333333	S(5): 33.3; Y(7): 33.3; Y(13): 33.3	17.0465							High	31.89	0.0189936	1
ESISGTPTPTSIPHEEQR	1	1	1	Q06608	T6(Phospho)	2045.93	0.48211	S(2): 7.0; S(4): 17.2; T(6): 48.2; T(8): 17.2; T(10): 7.0; S(11): 3.3	19.816							High	31.81	0.030322	0
RYSDESLGK	1	1	1	P19158	S3(Phospho)	1134.48	0.992474	Y(2): 0.7; S(3): 99.2; S(6): 0.0	65.6465							High	31.73	0.01222	1
NNITTDNNINSASPR	1	1	1	P34233	S13(Phospho)	1710.75	0.998886	T(4): 0.0; T(5): 0.0; S(11): 0.1; S(13): 99.9	57.1604							High	31.62	0.0297153	0
SQEQYTENLK	1	1	1	P32505	N-Term(Acetyl); S1(Phospho)	1361.57	0.99992	S(1): 100.0; Y(5): 0.0; T(6): 0.0	73.9479							High	31.61	0.0155649	0
KEDINDSPDVEMTESDK	1	1	1	P38811	S7(Phospho)	2031.82	0.999911	S(7): 100.0; T(13): 0.0; S(15): 0.0	44.5653							High	31.58	0.027801	1
TELTKGDSTPVQPDLSVTPQK	1	1	1	P39705	T9(Phospho)	2321.13	0.743209	T(1): 2.2; T(4): 11.6; S(8): 11.6; T(9): 74.3; S(16): 0.1; T(18): 0.1	35.9726							High	31.51	0.0317137	1
NKSPPKFAVDPSR	1	1	1	P38339	S3(Phospho)	1522.75	0.999826	S(3): 100.0; S(12): 0.0	42.0878							High	31.45	0.0240266	2
ENEIKSLSAK	1	1	1	P40414	S6(Phospho)	1198.58	0.971022	S(6): 97.1; S(8): 2.9	36.2014							High	31.41	0.0144554	1
RSGSNISQGQSSTGHTTR	1	1	1	P53297	S4(Phospho)	1940.86	0.312205	S(2): 31.2; S(4): 31.2; S(7): 31.2; S(11): 3.8; S(12): 0.6; T(13): 0.6; T(16): 0.6; T(17): 0.6	26.8371							High	31.37	0.0372388	1
ETVESESSQTALSK	2	1	1	P32324	S8(Phospho)	1575.68	0.825252	T(2): 0.1; S(5): 1.0; S(7): 8.2; S(8): 82.5; T(10): 8.2; S(13): 0.0	56.9882							High	31.32	0.0229857	0
KELSAEK	2	1	1	P39015	S4(Phospho)	884.414	1	S(4): 100.0	96.1338							High	31.23	0.00983129	1
REVGASMTR	1	1	1	P14742	S6(Phospho)	1086.48	0.895749	S(6): 89.6; T(8): 10.4	15.772							High	31.11	0.0116557	1
EIEQVKSDPSGTTEK	1	1	1	Q12191	S7(Phospho)	1727.78	0.995497	S(7): 99.5; S(10): 0.4; T(12): 0.0; T(13): 0.0	60.5194							High	30.92	0.0321211	1
SSESASNIPDAVNTR	3	2	1	A6ZUT6	S4(Phospho)	1627.7	0.327798	S(1): 32.8; S(2): 32.8; S(4): 32.8; S(6): 1.7; T(14): 0.0	66.2608							High	30.68	0.0231723	0
GVIFYESHGK	1	1	1	P00330	S7(Phospho)	1216.54	0.956008	Y(5): 4.4; S(7): 95.6	32.0046							High	30.37	0.0172187	0
EEAEDEGTQAVQDEESSTQESR	1	1	1	P40343	S17(Phospho)	2533.98	0.751639	T(8): 0.0; S(16): 12.4; S(17): 75.2; T(18): 12.4; S(21): 0.1	52.8316							High	30.24	0.0398366	0
RSTLPVR	1	1	1	P38822	T3(Phospho)	908.474	0.99552	S(2): 0.4; T(3): 99.6	55.8291							High	30.24	0.0106925	1
NSLMTRR	1	1	1	P08678	T5(Phospho)	957.432	0.999997	S(2): 0.0; T(5): 100.0	64.2563							High	30.19	0.0162244	1
KREGDDSEDEDDDDK	1	2	1	A6ZUT6	S7(Phospho)	1847.65	1	S(7): 100.0	49.683							High	30.18	0.0175091	2
STQMSGTSLNGNGNTESK	2	1	1	P50278	T2(Phospho)	1892.78	0.0252149	S(1): 2.5; T(2): 2.5; S(5): 94.4; T(7): 0.5; S(8): 0.1; T(15): 0.0; S(17): 0.0	52.9534							High	30.13	0.0332885	0
TPSALSMVSVPK	1	1	1	Q06108	S3(Phospho)	1296.63	0.991255	T(1): 0.9; S(3): 99.1; S(6): 0.0; S(9): 0.0	78.6153							High	29.61	0.029865	0
SQSPVSFAPTQGR	1	1	1	Q03714	S3(Phospho)	1441.65	0.940289	S(1): 3.0; S(3): 94.0; S(6): 3.0; T(10): 0.1	44.9228							High	29.44	0.0371435	0
STSTVNLNNHYR	3	1	1	Q08732	S3(Phospho)	1485.65	0.327026	S(1): 32.7; T(2): 32.7; S(3): 32.7; T(4): 1.9; Y(11): 0.0	46.5767							High	29.29	0.0335618	0
RNPSNNSIDSK	1	1	1	P36124	N-Term(Acetyl); N2(Deamidated); N5(Deamidated); N6(Deamidated); S10(Phospho)	1356.53	0.995848	S(4): 0.0; S(7): 0.4; S(10): 99.6	83.3591							High	29.28	0.018531	1
LEAGLSDSK	1	1	1	P17536	S8(Phospho)	999.441	0.999897	S(6): 0.0; S(8): 100.0	79.4935							High	29.17	0.021246	0
QEELESLKQK	1	0	0		S6(Phospho)	1311.62	1	S(6): 100.0	31.2588							High	28.89	0.035444	1
ELDVSAESLTK	1	1	1	Q12342	S5(Phospho)	1271.58	0.986602	S(5): 98.7; S(8): 1.3; T(10): 0.0	52.4769							High	28.64	0.0287907	0
RSDSAVSIVHLK	1	1	1	P41911	S4(Phospho)	1391.71	0.92998	S(2): 6.9; S(4): 93.0; S(7): 0.1	54.1651							High	28.49	0.0315722	1
TVSPSKGEDSR	1	1	1	Q06146	S3(Phospho)	1242.54	0.965033	T(1): 1.7; S(3): 96.5; S(5): 1.7; S(10): 0.0	47.5483							High	28.28	0.0317247	1
ILTPESQLKK	1	2	2	P05737;Q12213	T3(Phospho)	1236.66	0.999642	T(3): 100.0; S(6): 0.0	60.9655							High	28.18	0.0256973	1
TAKASQEL	1	0	0		S5(Phospho)	927.42	1	T(1): 0.0; S(5): 100.0	85.2182							High	27.96	0.0323111	1
KEDTPSTPR	1	0	0		S6(Phospho)	1110.49	0.772876	T(4): 11.4; S(6): 77.3; T(7): 11.4	18.7212							High	27.9	0.0295169	1
RTSLDYGGYF	2	1	1	Q12297	S3(Phospho)	1258.52	0.927836	T(2): 7.2; S(3): 92.8; Y(6): 0.0; Y(9): 0.0	71.1618							High	27.76	0.0257941	1
RPSTAPAR	1	1	1	P32190	S3(Phospho)	935.448	0.957703	S(3): 95.8; T(4): 4.2	42.389							High	27.66	0.0334222	0
RDSNSFWEQK	1	1	1	P41910	S3(Phospho)	1376.57	0.987943	S(3): 98.8; S(5): 1.2	58.8283							High	27.63	0.0326183	1
SKFEGLAASEK	1	1	1	P15891	S9(Phospho)	1246.58	0.999998	S(1): 0.0; S(9): 100.0	72.1982							High	27.41	0.0363103	1
QEAPKSPSPLK	1	1	1	Q06440	S8(Phospho)	1261.62	0.967006	S(6): 3.3; S(8): 96.7	39.4783							High	27.39	0.0331037	1
QASSFSFLNR	2	1	1	P32499	S4(Phospho)	1236.54	0.917343	S(3): 4.1; S(4): 91.7; S(6): 4.1	51.2213							High	27.21	0.0350749	0
EKYSFLEGGSK	1	1	1	P07264	S4(Phospho)	1324.59	0.881802	Y(3): 11.8; S(4): 88.2; S(10): 0.0	44.615							High	27.09	0.0409434	1
MQEQDATEAQK	1	1	1	P36049	M1(Oxidation); Q2(Deamidated); Q4(Deamidated); T7(Phospho); Q10(Deamidated)	1377.48	1	T(7): 100.0	96.3289							High	26.61	0.0230278	0
SNSETNIKR	1	1	1	Q07655	S3(Phospho)	1128.51	0.991956	S(1): 0.7; S(3): 99.2; T(5): 0.1	56.4392							High	26.39	0.0357051	1
SKEDDGSSEDENEK	1	1	1	P18961	S1(Phospho)	1648.59	5.22221e-05	S(1): 0.0; S(7): 1.2; S(8): 98.8	33.7001							High	26.01	0.0359627	1
TESQDVETR	1	1	1	Q04603	S3(Phospho)	1144.45	0.994885	T(1): 0.5; S(3): 99.5; T(8): 0.0	73.2014							High	25.16	0.0376415	0
KLSITAK	1	1	1	P05986	S3(Phospho)	840.461	0.995685	S(3): 99.6; T(5): 0.4	63.8195							High	24.75	0.0224427	1
NSSANNKTVK	1	0	0		N1(Deamidated); S2(Phospho); N5(Deamidated); N6(Deamidated); T8(Phospho)	1225.43	0.935997	S(2): 93.6; S(3): 6.4; T(8): 100.0	60.9789							High	22.76	0.0352226	1
KAFDSSSNVSSSK	2	2	1	A6ZRW5	S5(Phospho); S6(Phospho); S7(Phospho); S11(Phospho)	1663.51	0.0666667	S(5): 66.7; S(6): 66.7; S(7): 66.7; S(10): 66.7; S(11): 66.7; S(12): 66.7	4.82164e-15							High	20.82	0.0351875	1
SSSSMENDNK	1	0	0		S3(Phospho); S4(Phospho); M5(Oxidation); N7(Deamidated); N9(Deamidated)	1276.32	0.0589505	S(1): 72.8; S(2): 72.8; S(3): 36.7; S(4): 17.7	5.42893							High	14.1	0.042795	0
AAEAGETGAATSATEGDNNNNAAAGDKK	3	1	1	A6ZXP4	T11(Phospho)	2686.13	0.211873	T(7): 36.4; T(11): 21.2; S(12): 21.2; T(14): 21.2	3.08585e-14	High	48.71	0.00109957							1
AAEAGETGAATSATEGDNNNNTAAGDKK	2	1	1	Q07478	S12(Phospho)	2716.14	0.150901	T(7): 49.0; T(11): 15.1; S(12): 15.1; T(14): 15.1; T(22): 5.7	10.258							High	41.37	0.00580283	1
AAEKILTPESQLK	6	1	1	P05737	T7(Phospho)	1507.78	0.99977	T(7): 100.0; S(10): 0.0	107.927	High	37.95	0.00324657	High	37.72	0.00342314	High	31.69	0.0137222	1
AASDDSDDNNDENMDLD	12	1	1	P32590	S6(Phospho)	1935.61	0.999995	S(3): 0.0; S(6): 100.0	138.948	High	65.46	2.38935e-06				High	58.85	1.08814e-05	0
ADTEDIDQEAAVQQDSGSK	3	1	1	Q12019	T3(Phospho)	2086.85	1	T(3): 100.0; S(16): 0.0; S(18): 0.0	145.694	High	93.17	2.16154e-08	High	81.75	3.01423e-07	High	79.71	4.79471e-07	0
AEQGDLDSPKEPQADELLDEFSK	2	1	1	P38811	S8(Phospho)	2641.16	1	S(8): 100.0; S(22): 0.0	90.2945	High	46.3	0.00167847	High	50.95	0.000556442				1
AESECDLDAEIK	2	1	1	Q02792	S3(Phospho); C5(Carbamidomethyl)	1459.57	1	S(3): 100.0	107.819				High	43.85	0.000881889	High	62.43	1.22582e-05	0
AFSIIPSQR	3	2	1	A6ZQG7	S7(Phospho)	1098.54	1	S(3): 0.0; S(7): 100.0	97.4048	High	42.73	0.000936003	High	30.26	0.0155883	High	33.4	0.00756481	0
AFSPVYQNIPLESR	1	5	1	E7NIP9	S3(Phospho)	1700.81	0.999987	S(3): 100.0; Y(6): 0.0; S(13): 0.0	95.114				High	40.09	0.0038347				0
AGAAPRPSAISSASSGTPPPPEEDVPENNGILISIK	7	1	1	P43621	T17(Phospho)	3606.78	0.583774	S(8): 1.4; S(11): 4.5; S(12): 4.5; S(14): 15.6; S(15): 15.6; T(17): 58.4; S(34): 0.0	39.7558	High	64.96	1.72662e-05	High	36.87	0.0118214				0
AGAGHSNTLQVSTV	2	1	1	P00549	S12(Phospho)	1421.65	0.499277	S(6): 0.0; T(8): 0.1; S(12): 49.9; T(13): 49.9	31.3125				High	41.98	0.00173046				0
AGLDNVDAESKEGTPSANSSIQQEVGLPYSELLSR	14	1	1	P09064	S10(Phospho)	3741.76	0.72056	S(10): 72.1; T(14): 20.7; S(16): 6.3; S(19): 0.7; S(20): 0.3; Y(29): 0.0; S(30): 0.0; S(34): 0.0	51.705	High	63.77	3.6498e-05	High	61.5	6.10957e-05	High	60.8	7.24466e-05	1
AGLDNVDAESKEGTPSANSSIQQEVGLPYSELLSR	10	1	1	P09064	T14(Phospho); S16(Phospho)	3821.72	0.89505	S(10): 9.5; T(14): 94.7; S(16): 94.7; S(19): 0.8; S(20): 0.3; Y(29): 0.0; S(30): 0.0; S(34): 0.0	67.0133	High	55.98	0.000271527	High	47.65	0.00185964	High	54.59	0.000378467	1
AGNREPPSTPSTLPK	4	1	1	P38249	S11(Phospho)	1631.78	0.464345	S(8): 3.6; T(9): 3.6; S(11): 46.4; T(12): 46.4	41.2043	High	46.33	0.000839277							1
AHQEESSEDVGGDMVETLNGQTK	6	1	1	P11075	S6(Phospho)	2541.05	0.921363	S(6): 92.1; S(7): 7.9; T(17): 0.0; T(22): 0.0	104.065	High	46.02	0.00185776	High	41.36	0.00541774	High	42.89	0.00379621	0
AINSPIIRPSSSNGVPTTSR	1	1	1	P23201	S4(Phospho)	2134.07	0.974595	S(4): 97.5; S(10): 0.8; S(11): 0.8; S(12): 0.4; T(17): 0.2; T(18): 0.2; S(19): 0.2	27.9138							High	39.72	0.00399974	0
AKSEGEGEVIDYNDDESLAK	1	1	1	P53830	S3(Phospho)	2248.96	1	S(3): 100.0; Y(12): 0.0; S(17): 0.0	99.0005	High	41.7	0.00352577							1
ALSTASLISSNGQTSASK	2	1	1	Q02805	T4(Phospho)	1802.86	0.875791	S(3): 12.1; T(4): 87.6; S(6): 0.3; S(9): 0.0; S(10): 0.0; T(14): 0.0; S(15): 0.0; S(17): 0.0	73.3434				High	48.66	0.000575891				0
ALVLELDEMSNGSEIQDALEEISGQK	2	1	1	P17695	S13(Phospho)	2898.34	0.893183	S(10): 10.7; S(13): 89.3; S(23): 0.0	81.2654	High	54.05	0.000312676							0
AMNTPLQQQEGLK	3	1	1	P38165	T4(Phospho)	1537.71	1	T(4): 100.0	120.508	High	48.81	0.000370236	High	56.8	5.88137e-05	High	45.37	0.000826194	0
AMQEASPEDTEETLNQIEGDNSLEAADFR	3	1	1	P40989	M2(Oxidation); T10(Phospho)	3306.38	0.333332	S(6): 33.3; T(10): 33.3; T(13): 33.3; S(22): 0.0	76.9914							High	40.43	0.00852294	0
ANEQASAQPTDEHTSPDISIEDCNGAK	1	1	1	P53865	T14(Phospho); C23(Carbamidomethyl)	2965.23	0.238658	S(6): 4.5; T(10): 23.9; T(14): 23.9; S(15): 23.9; S(19): 23.9	20.1597							High	41.31	0.00665275	0
ANSSDTIYFRPK	3	1	1	P36003	S3(Phospho)	1478.67	0.953752	S(3): 95.4; S(4): 4.4; T(6): 0.3; Y(8): 0.0	59.9821	High	43.73	0.00122009				High	41.49	0.0019265	0
APVASPRPAATPNLSK	5	1	1	Q12117	S5(Phospho); T11(Phospho)	1736.82	0.998704	S(5): 100.0; T(11): 99.9; S(15): 0.1	91.1124	High	39.76	0.0043488	High	35.91	0.01054	High	40.28	0.00385807	0
APVASPRPAATPNLSK	13	1	1	Q12117	S5(Phospho)	1656.85	0.902393	S(5): 90.2; T(11): 9.7; S(15): 0.0	81.5728	High	39.43	0.00297605	High	45.49	0.000737294	High	42.01	0.00164301	0
ASGETAIHEPEPEAEQAVEDTA	3	1	1	P25619	T21(Phospho)	2360.98	0.995717	S(2): 0.2; T(5): 0.2; T(21): 99.6	27.7207	High	37.5	0.00944266	High	35.06	0.0169044	High	39.19	0.0065795	0
ASSTTNTATLDDLVSSDIFMENLTANATTSHTPTSK	14	1	1	P38427	T32(Phospho)	3822.73	0.128691	S(2): 12.9; S(3): 12.9; T(4): 12.9; T(5): 12.9; T(7): 4.3; T(9): 4.3; S(15): 4.3; S(16): 4.3; T(24): 1.9; T(28): 1.9; T(29): 1.9; S(30): 4.3; T(32): 12.9; T(34): 4.3; S(35): 4.3	9.90632	High	86.44	2.64212e-07	High	86.46	2.60174e-07				0
ASSTTNTATLDDLVSSDIFMENLTANATTSHTPTSK	10	1	1	P38427	N26(Deamidated); T32(Phospho)	3823.75	0.334025	S(2): 0.6; S(3): 0.6; T(4): 0.6; T(5): 0.6; T(7): 0.6; T(9): 0.6; S(15): 0.9; S(16): 0.9; T(24): 1.2; T(28): 4.5; T(29): 8.1; S(30): 15.9; T(32): 33.4; T(34): 15.9; S(35): 15.9	18.4832							High	127.56	2.05029e-11	0
ASVSSPSISTTSR	2	1	1	Q03407	S4(Phospho)	1359.62	0.723565	S(2): 8.7; S(4): 72.4; S(5): 8.7; S(7): 8.7; S(9): 1.3; T(10): 0.2; T(11): 0.1; S(12): 0.1	41.5068				High	41.35	0.00216183				0
ATSYPNPLPSK	1	2	1	A6ZZF6	S3(Phospho)	1254.58	0.925385	T(2): 3.7; S(3): 92.5; Y(4): 3.7; S(10): 0.0	62.707	High	37.38	0.0043326							0
DDELSATEEDLK	2	1	1	P36116	S5(Phospho)	1444.58	0.99713	S(5): 99.7; T(7): 0.3	103.598	High	56.23	5.76521e-05							0
DDEWAVDMSEEAIR	3	1	1	P38431	S9(Phospho)	1745.68	1	S(9): 100.0	183.72	High	49.3	0.000334846	High	68	4.51695e-06	High	46.56	0.000625969	0
DDNVRPSPISPSINPPK	1	1	1	P37370	S10(Phospho)	1912.92	0.0885099	S(7): 1.0; S(10): 8.9; S(12): 90.1	43.3618							High	35.55	0.0117296	0
DEAIPELVEGQTFDADVE	3	1	1	A6ZWL1	T12(Phospho)	2056.87	1	T(12): 100.0	164.096	High	51.32	0.000325416	High	62.55	2.47655e-05	High	40.73	0.003715	0
DFELEETDEEK	1	2	1	P15108	T7(Phospho)	1463.55	1	T(7): 100.0	143.23							High	47.69	0.000267239	0
DGQGEEEQNNFSFGGKPGSYDSNSDSAQRK	4	1	1	Q07653	Y20(Phospho)	3315.36	0.561346	S(12): 0.5; S(19): 13.2; Y(20): 56.1; S(22): 13.2; S(24): 13.2; S(26): 3.7	26.0696	High	48.53	0.00131864							1
DIDSEDEQDPFESHFNQVPEK	1	3	1	B3LTT8	S4(Phospho)	2585.04	0.986941	S(4): 98.7; S(13): 1.3	23.1514							High	36.15	0.0156759	0
DIHNIGKTSGGGSR	3	4	1	C7GL88	S9(Phospho)	1478.68	0.883185	T(8): 10.3; S(9): 88.3; S(13): 1.4	62.6602	High	30.95	0.0218559	High	35.81	0.00730845				1
DLSSEVVGQMDAIK	1	1	1	P31539	S3(Phospho)	1571.71	0.934169	S(3): 93.4; S(4): 6.6	42.8324	High	31.72	0.0226793							0
DLYLEQTESDSDFDEGSQANGSVPPLK	7	1	1	P27466	S11(Phospho)	3021.3	0.765544	Y(3): 0.1; T(7): 10.7; S(9): 10.7; S(11): 76.6; S(17): 1.7; S(22): 0.3	52.8483	High	46.11	0.00255315	High	44.11	0.00394167				0
DLYLEQTESDSDFDEGSQANGSVPPLKATDTSQLSK	23	1	1	P27466	S9(Phospho)	3952.77	0.160712	Y(3): 1.9; T(7): 7.1; S(9): 16.1; S(11): 16.1; S(17): 7.1; S(22): 39.7; T(29): 7.1; T(31): 1.9; S(32): 1.9; S(35): 1.1	16.4226	High	72.07	7.62738e-06	High	81.61	8.70738e-07	High	86.87	2.50099e-07	1
DNDDTSVASSIDLDHLSR	2	1	1	Q00402	S10(Phospho)	2039.86	0.48531	T(5): 1.0; S(6): 1.0; S(9): 48.5; S(10): 48.5; S(17): 1.0	26.8371				High	37.67	0.00834487				0
DNLQYVAGSQAGSQNTNNNIDMSPR	2	1	1	Q07653	S13(Phospho)	2774.19	0.652854	Y(5): 1.9; S(9): 23.2; S(13): 65.3; T(16): 9.1; S(23): 0.6	26.139	High	35.74	0.0223349							0
DRSQYGSGSPTPTHR	6	2	1	A6ZRW8	S9(Phospho)	1725.74	0.927794	S(3): 0.0; Y(5): 0.0; S(7): 7.1; S(9): 92.8; T(11): 0.1; T(13): 0.0	77.6005	High	34.65	0.013865				High	50.75	0.000342448	1
DSIINSPVSGR	1	1	1	P36024	S6(Phospho)	1224.56	0.999247	S(2): 0.0; S(6): 99.9; S(9): 0.1	73.0357							High	33.57	0.00918642	0
DTVDSGNVTTTESTER	11	1	1	P27692	S5(Phospho)	1791.73	0.999986	T(2): 0.0; S(5): 100.0; T(9): 0.0; T(10): 0.0; T(11): 0.0; S(13): 0.0; T(14): 0.0	138.774	High	71.82	2.31496e-06	High	109.2	4.25602e-10	High	99.21	4.32419e-09	0
DYEEELANDQEEEEGQGEGHENQSQEQR	2	1	1	P32457	S24(Phospho)	3386.3	0.998927	Y(2): 0.1; S(24): 99.9	31.12	High	41.81	0.00471969	High	38.36	0.0100366				0
DYIMSPVGNPEGPEKPNKK	1	1	1	P14540	M4(Oxidation); S5(Phospho)	2196.01	0.991265	Y(2): 0.9; S(5): 99.1	42.0509				High	34.86	0.018093				1
EAEVTAELNKENEDVEVDTEEDAEVENSEK	2	1	1	P43597	T19(Phospho)	3473.46	0.999999	T(5): 0.0; T(19): 100.0; S(28): 0.0	101.553	High	76.89	2.34011e-06	High	52.46	0.000648987				1
EAVPESPR	1	1	1	P25619	S6(Phospho)	964.414	1	S(6): 100.0	54.8946	High	27.38	0.0213888							0
EEQAQYEEK	1	1	1	P81449	Q3(Deamidated); Y6(Phospho)	1234.45	1	Y(6): 100.0	36.1292	High	25.49	0.0233053							0
EESTTEATGNESQDATK	5	1	1	P32499	S12(Phospho)	1877.73	0.99648	S(3): 0.0; T(4): 0.0; T(5): 0.0; T(8): 0.3; S(12): 99.6; T(16): 0.1	76.281	High	51.66	0.000219372	High	33.62	0.0139695	High	45.58	0.000874354	0
EGTPLENR	1	1	1	P35197	T3(Phospho)	995.42	1	T(3): 100.0	57.51				High	29.96	0.0091842				0
ELKNLSVFVTK	2	0	1	P38315	N4(Deamidated); T10(Phospho)	1358.7	0.916669	S(6): 8.3; T(10): 91.7	61.5472							High	32.16	0.0124364	1
ELVKQSSDPTISEQSPR	4	1	1	P38080	S7(Phospho)	1980.93	0.958975	S(6): 2.0; S(7): 95.9; T(10): 2.0; S(12): 0.0; S(15): 0.0	69.6021				High	56.06	0.000125234	High	50.01	0.000513317	1
EMLQANAMGLRDEEAPSENEEDELFGEK	1	1	1	P41895	M2(Oxidation); S17(Phospho)	3277.37	1	S(17): 100.0	42.8856							High	38.99	0.0108454	1
ENGSGDDLFAGLKK	1	1	1	P09064	S4(Phospho)	1530.69	1	S(4): 100.0	82.8509				High	37.66	0.00518472				1
ENSTIQSSSSSNLR	2	1	1	P32644	S9(Phospho)	1589.68	0.814103	S(3): 0.0; T(4): 0.0; S(7): 0.2; S(8): 8.7; S(9): 81.4; S(10): 8.7; S(11): 1.1	69.8822							High	33.08	0.0158929	0
ESLTSSSLPGTSFTPTSTK	3	1	1	P53974	S7(Phospho)	2007.92	0.764347	S(2): 0.0; T(4): 0.1; S(5): 7.5; S(6): 7.5; S(7): 76.4; T(11): 7.5; S(12): 0.8; T(14): 0.0; T(16): 0.0; S(17): 0.0; T(18): 0.0	95.1978				High	42	0.00276044				0
ESSIGEHAPGAER	3	1	1	P43598	S3(Phospho)	1419.59	0.5	S(2): 50.0; S(3): 50.0	12.5184	High	38.85	0.00372706	High	31.13	0.0226646				0
ESSRSPIALNYEAR	1	1	1	P39956	S5(Phospho)	1672.77	0.982983	S(2): 0.9; S(3): 0.9; S(5): 98.3; Y(11): 0.0	71.7594				High	38.32	0.00516046				1
ESTEGVLDGSK	3	6	1	A6ZT54	S2(Phospho)	1201.5	0.993008	S(2): 99.3; T(3): 0.7; S(10): 0.0	72.1986	High	44.75	0.000609637	High	30.46	0.0147967				0
FATVPTGGASSAAAGAAGAAAGGDAAEEEK	10	1	1	P02400	S10(Phospho)	2643.17	0.710943	T(3): 2.6; T(6): 13.2; S(10): 71.1; S(11): 13.2	86.2755	High	63.89	3.17672e-05	High	58.43	0.000112327	High	43.94	0.00309798	0
FDDLEVDDFEEVDSEDEEGEDEEDEDEDEK	2	1	1	P11745	S14(Phospho)	3675.29	1	S(14): 100.0	56.0315				High	40.88	0.00313568	High	35.75	0.0100442	0
FDSGTSGSQNMPK	3	1	1	Q07653	S8(Phospho)	1435.56	0.9997	S(3): 0.0; T(5): 0.0; S(6): 0.0; S(8): 100.0	115.705	High	28.46	0.0250194				High	44.88	0.000568903	0
FEENVSVDDTTATPK	2	1	1	P07260	S6(Phospho)	1732.74	0.999997	S(6): 100.0; T(10): 0.0; T(11): 0.0; T(13): 0.0	112.679				High	37.56	0.00638413	High	44.47	0.00126653	0
FGLSPSK	1	1	1	P25694	S4(Phospho)	815.372	0.999606	S(4): 100.0; S(6): 0.0	64.8984	High	26.66	0.0224405							0
FIDNAREEEDAEEDSQPTEEPVQK	2	1	1	P38772	S15(Phospho)	2885.21	0.965075	S(15): 96.5; T(18): 3.5	43.3796				High	42.6	0.00461889	High	41.55	0.00592066	1
FLDIEAEVSDDEDEDEDEEDSELVR	3	1	1	P27692	S9(Phospho)	3022.18	1	S(9): 100.0; S(21): 0.0	116.521				High	85.03	2.13555e-07				0
FYGNDGSSLKNDDSSSTTATNSGNDVASAR	13	1	1	P39960	S7(Phospho)	3118.3	0.476585	Y(2): 3.4; S(7): 47.7; S(8): 47.7; S(14): 0.3; S(15): 0.3; S(16): 0.3; T(17): 0.3; T(18): 0.3; T(20): 0.0; S(22): 0.0; S(28): 0.0	86.9817	High	61.05	7.20846e-05	High	42.91	0.00470491	High	40.79	0.00760734	1
FYSYADMLSDDNNNNVSNATSTSSTANPLR	4	1	1	P40463	S3(Phospho)	3349.41	0.242195	Y(2): 24.2; S(3): 24.2; Y(4): 24.2; S(9): 24.2; S(17): 0.6; T(20): 0.6; S(21): 0.6; T(22): 0.6; S(23): 0.6; S(24): 0.1; T(25): 0.1	34.7752							High	54.01	0.000409703	0
GLDNLSEGNDNDNTR	2	1	1	Q08926	S6(Phospho)	1713.67	1	S(6): 100.0; T(14): 0.0	77.9297	High	38.21	0.00490776	High	45.66	0.000893709				0
HAVSEGTR	1	2	1	P02293	S4(Phospho)	936.395	0.91349	S(4): 91.3; T(7): 8.7	44.2588				High	27.59	0.0170697				0
HNSLQPEKGVTGFSSTSSK	1	1	1	P33329	S3(Phospho)	2070.95	0.999961	S(3): 100.0; T(11): 0.0; S(14): 0.0; S(15): 0.0; T(16): 0.0; S(17): 0.0; S(18): 0.0	56.591							High	36.32	0.0111073	1
HNSNTVTPNFR	2	1	1	P18494	S3(Phospho)	1366.59	0.999953	S(3): 100.0; T(5): 0.0; T(7): 0.0	113.344	High	35.4	0.00728218	High	44.76	0.000888959				0
HVLTSIGEK	3	1	1	P06787	T4(Phospho)	1063.52	0.0727017	T(4): 7.3; S(5): 92.7	51.4184	High	28.61	0.0220354	High	32.67	0.00921986	High	35.3	0.00472193	0
IANNEVFDAEQEDEVTPEK	2	1	1	P38747	T16(Phospho)	2256.96	1	T(16): 100.0	96.6564	High	54.64	0.000187067	High	45.96	0.0013601				0
IARPLSVPGSPKVR	4	1	1	P23337	S6(Phospho); S10(Phospho)	1636.84	1	S(6): 100.0; S(10): 100.0	46.4712	High	31.64	0.0180283	High	32.44	0.0154515	High	35.34	0.007749	1
IASYAADSDQR	1	1	1	Q03695	S3(Phospho)	1276.52	0.917751	S(3): 91.8; Y(4): 7.5; S(8): 0.8	45.4915				High	32.56	0.00934544				0
IAVEGLDENGRLIEGDTGSGIIPDEQER	3	1	1	Q04991	S19(Phospho)	3062.44	0.904444	T(17): 9.6; S(19): 90.4	79.2376				High	52.43	0.000410322	High	39.6	0.0081578	1
IDSTTTFDQEINGDK	5	1	1	P38853	S3(Phospho)	1763.74	0.987506	S(3): 98.8; T(4): 0.6; T(5): 0.6; T(6): 0.0	108.749	High	44.26	0.00151489	High	34.46	0.0147715	High	34.78	0.0131733	0
IGSALNTPK	3	1	1	P06102	T7(Phospho)	980.482	1	S(3): 0.0; T(7): 100.0	88.7625	High	44.72	0.000379448	High	36.53	0.00250122	High	51.87	7.44398e-05	0
IIDNEQSDAEEDDDEEEEDDDFPR	1	1	1	Q06511	S7(Phospho)	2949.07	1	S(7): 100.0	91.1555	High	43.18	0.00185844							0
IKGVSDEANLNETGR	1	1	1	P07251	S5(Phospho)	1682.78	1	S(5): 100.0; T(13): 0.0	67.2061	High	57.22	6.47725e-05							1
IKQSENSVKDGEEEEDEEDEDEK	4	1	1	P39929	S7(Phospho)	2790.11	0.923881	S(4): 7.6; S(7): 92.4	111.252				High	62.63	3.39189e-05	High	45.79	0.00168198	2
ISLNHSPK	1	1	1	P32328	S6(Phospho)	975.468	0.999988	S(2): 0.0; S(6): 100.0	75.4048							High	32.67	0.00908467	0
IVSLKDATSK	1	1	1	P13188	S3(Phospho)	1141.59	0.960151	S(3): 96.0; T(8): 3.2; S(9): 0.8	32.1826	High	30.3	0.0143721							1
KEEDSDTLSKSK	2	1	1	P41895	S11(Phospho)	1446.64	0.892408	S(5): 0.1; T(7): 0.3; S(9): 10.3; S(11): 89.2	32.5198	High	39.03	0.00355074							2
KGNNTANATNSANTVQK	2	1	1	P39015	S11(Phospho)	1812.83	0.912836	T(5): 0.0; T(9): 0.1; S(11): 91.3; T(14): 8.6	70.3479	High	38.09	0.00551097							1
KGSISNASPKPR	1	1	1	Q06407	S3(Phospho)	1321.67	0.933572	S(3): 93.4; S(5): 6.6; S(8): 0.0	55.4946	High	31.72	0.0160841							1
KGSLENNIR	2	1	1	P41805	S3(Phospho)	1110.53	1	S(3): 100.0	53.4011				High	35.89	0.00591266	High	35.11	0.00687551	1
LAFYQVTPEEDEEEDEE	2	1	1	P05749	T7(Phospho)	2151.83	1	Y(4): 0.0; T(7): 100.0	200.356	High	75.72	1.11052e-06	High	63.92	1.68083e-05				0
LEDVDDDDIEEESTSSK	8	1	1	Q12176	T14(Phospho)	2005.77	0.845565	S(13): 5.1; T(14): 84.6; S(15): 5.1; S(16): 5.1	122.626	High	41.37	0.00244368				High	61.74	2.24746e-05	0
LEETKESLQNK	4	1	1	Q08245	S7(Phospho)	1398.65	1	T(4): 0.0; S(7): 100.0	112.904				High	48.85	0.000371403	High	64.41	1.07586e-05	1
LFISTPPPPPK	3	1	1	P34756	S4(Phospho)	1273.66	0.941405	S(4): 94.1; T(5): 5.9	90.0986				High	31.47	0.0164313	High	37.61	0.00399642	0
LINQNKLNGSSSSINSLQQSTR	2	1	1	Q07657	S13(Phospho)	2469.22	0.240282	S(10): 24.0; S(11): 24.0; S(12): 24.0; S(13): 24.0; S(16): 3.7; S(20): 0.1; T(21): 0.1	23.4497							High	40.76	0.00382794	1
LQDAQPESISGNLR	2	1	1	Q12522	S8(Phospho)	1607.75	0.990218	S(8): 99.0; S(10): 1.0	76.7741	High	57.82	5.52581e-05							0
LRDLYLEQTESDSDFDEGSQANGSVPPLK	6	1	1	P27466	S11(Phospho)	3290.49	0.875674	Y(5): 0.0; T(9): 10.7; S(11): 87.6; S(13): 1.5; S(19): 0.2; S(24): 0.0	67.6183				High	54.67	0.000322427	High	58.33	0.000137565	1
LSSAELR	2	1	1	P16521	S3(Phospho)	855.398	0.996118	S(2): 0.4; S(3): 99.6	52.4842				High	31.37	0.0119996	High	32.45	0.00935763	0
LSSEDKSNPLLLEFAEK	1	2	1	A6ZPP2	S7(Phospho)	1999.97	0.881132	S(2): 1.4; S(3): 10.5; S(7): 88.1	74.9064							High	34.74	0.0135974	1
AEASGEAADEADEADEE	7	1	1	O13516		1708.64				High	139.4	2.14705e-13	High	118.19	2.95066e-11	High	117.63	3.35675e-11	0
NLIQACLNAPDDEEEDEEEDGDDDDDDDDDGNDMQR	10	1	1	P11746	C6(Carbamidomethyl); N8(Deamidated); M34(Oxidation)	4158.5				High	117.82	8.73888e-11	High	101.21	4.10582e-09				0
QLSIWGLENDDDVSDITDK	6	1	1	P53252		2163.01				High	114.63	1.7338e-10	High	58.07	7.85235e-05	High	93.82	2.09137e-08	0
KAEASGEAADEADEADEE	7	1	1	O13516		1836.73				High	113.44	1.54212e-10	High	93.23	1.61852e-08	High	88.65	4.56453e-08	1
ENNTPTDTDDFDETDSSVTR	3	1	1	P38340		2258.93				High	112.92	2.5321e-10	High	77.52	8.50537e-07	High	40.42	0.00454364	0
AVDDFLLSLDGTANK	16	2	2	P00925;P00924		1578.81				High	108.68	3.19147e-10	High	88.31	3.47529e-08	High	93.89	1.01263e-08	0
DFTNNPETGTTGNVDTTGR	5	1	1	Q07653		1996.89				High	106.24	1.14683e-09	High	41.54	0.00334945	High	87.56	8.48878e-08	0
SEGITDIEESQIQTNYDK	5	1	1	A6ZQJ1	N-Term(Acetyl)	2111.97				High	105.88	1.71075e-09	High	107.06	1.30077e-09	High	89.89	6.80007e-08	0
DGEEEEDEEDEDEK	9	1	1	P39929		1696.59				High	105.48	3.97811e-10	High	85.69	3.79032e-08	High	105.49	4.01133e-10	0
KVLENTEIGDSIFDK	6	1	1	P00560		1707.89				High	104.62	8.33522e-10	High	100.24	2.1243e-09	High	115.44	6.6439e-11	1
VAFTGLEEDGETEEEK	3	1	1	P32481		1782.8				High	102.46	2.62206e-09	High	89.86	4.77136e-08	High	78.44	6.55226e-07	0
LNDAVEYVSGR	4	1	1	P22943		1222.61				High	101.18	1.80613e-09	High	99.91	2.32774e-09	High	93.24	1.08127e-08	0
VLENTEIGDSIFDK	3	1	1	P00560		1579.79				High	100.95	2.18961e-09	High	87.33	4.48448e-08	High	90	2.42e-08	0
KAEASGEAAEEAEDEE	20	1	1	P05755		1664.68				High	100.27	2.64532e-09	High	92.84	1.50539e-08	High	104.57	1.00378e-09	1
DEDEDEDDSTTKEP	5	1	1	P41818		1624.6				High	99.2	2.16408e-09	High	89.36	2.09739e-08	High	89.6	2.023e-08	1
DEDDLDENELLMK	3	1	1	P15891		1578.69				High	97.97	4.92329e-09	High	84.39	1.1154e-07	High	81.07	2.40351e-07	0
DTENGGEATFGGIDESK	4	1	1	P07267	N4(Deamidated)	1727.73				High	97.38	5.69453e-09	High	82.86	1.57352e-07	High	93.57	1.37137e-08	0
DNAEGQGESLADQAR	18	1	1	P22943	Q13(Deamidated)	1561.68				High	95.65	8.4676e-09	High	84.74	1.0475e-07	High	82.13	2.05444e-07	0
INSDAPNFDADTTVGK	3	1	1	P34227		1664.78				High	95.26	1.1512e-08	High	52.03	0.000238427	High	43.55	0.00170667	0
ADDDSVTIISAGNDK	9	1	1	P38011		1520.71				High	95.18	9.86015e-09	High	97.11	6.28351e-09	High	86.48	7.01705e-08	0
DNAEGQGESLADQAR	25	1	1	P22943		1560.69				High	95.15	9.27169e-09	High	92.69	1.62557e-08	High	79.83	3.15096e-07	0
GKDNAEGQGESLADQAR	8	1	1	P22943		1745.81				High	94.69	1.44171e-08	High	50.37	0.000406362	High	45.34	0.00125446	1
VPTVDVSVVDLTVK	4	3	3	P00359;P00360;P00358		1470.85				High	94.53	2.60754e-09	High	83.74	2.55715e-08	High	74.43	2.19953e-07	0
DSSSQSIFNWGFSEAER	2	1	1	P16547		1946.86				High	94.47	1.65596e-08	High	54.76	0.000155568				0
QLSLWGADNDDDVSDVTDK	9	1	1	Q12230		2092.94				High	94.09	2.30651e-08	High	93.36	2.63412e-08	High	70.16	5.68659e-06	0
DEAFGSVIFFTDDK	2	1	1	Q96VH4		1590.74				High	93.78	1.37574e-08	High	86.35	7.80962e-08				0
DFSYLFSDETNAR	3	1	1	P53090		1564.7				High	93.67	1.26284e-08	High	81.32	2.12885e-07	High	90.66	2.50832e-08	0
IINEPTAAAIAYGLDK	3	2	2	P10591;P10592		1659.9				High	93.43	7.49004e-09	High	79.47	1.80767e-07	High	61.15	1.22778e-05	0
AESADDDDNDDGDDDDDW	2	2	1	A6ZZJ1		1999.62				High	92.73	3.70668e-09				High	45.88	0.000176885	0
LTADYDALDIANR	3	1	1	P04456		1450.72				High	92.46	1.43873e-08	High	92.38	1.46547e-08	High	92.55	1.3981e-08	0
ADDDSVTIISAGNDK	2	1	1	P38011	N13(Deamidated)	1521.7				High	92.38	1.78054e-08				High	77.89	4.60843e-07	0
STFNAETADNLEDIEK	3	1	1	Q08971	N-Term(Acetyl)	1838.84				High	92.18	2.56362e-08	High	94.19	1.62715e-08	High	88.01	6.72821e-08	0
EAAAEESEVDAAAR	3	1	1	P40024		1418.64				High	91.98	2.03155e-08	High	96.44	6.86634e-09	High	77.99	5.19455e-07	0
IADATEDLQNDSASR	1	1	1	Q03195		1605.74				High	91.84	1.99337e-08							0
SPIILQTSNGGAAYFAGK	6	1	1	P14540	N9(Deamidated)	1795.93				High	90.82	2.00776e-08	High	50.26	0.000230292	High	55.04	7.81755e-05	0
LDVDEVSDVAQK	5	1	1	P22803		1317.66				High	90.67	2.32257e-08	High	73.12	1.32364e-06	High	73.55	1.20328e-06	0
DLQNWLNDNGIDYDK	11	1	1	Q03104	N9(Deamidated)	1823.81				High	90.64	3.78416e-08	High	36.15	0.0107256	High	69.14	5.34527e-06	0
KLEDAEGQENAASSE	6	1	1	P32445		1577.7				High	90.63	2.83709e-08	High	59.4	3.80039e-05	High	75.64	8.78731e-07	1
SEDAEEEEDEESSNK	6	1	1	P27476		1726.64				High	90.59	1.8507e-08	High	98.49	3.00856e-09	High	98.53	3.03008e-09	0
SGDAETAAYDNIK	3	1	1	Q07653		1354.62				High	90.45	2.71373e-08	High	60.18	2.883e-05	High	54.89	9.90858e-05	0
GVVDSEDLPLNLSR	3	2	1	P15108		1513.79				High	89.63	2.47187e-08	High	84.92	6.97361e-08	High	89.84	2.25144e-08	0
NMAEEFEYDDEPDEQGNPK	3	1	1	P07143		2256.89				High	88.05	6.53335e-08	High	69.97	4.24422e-06	High	36.85	0.00870558	0
DLSGSGNDEYDDDSGNQGVW	6	1	1	Q08969		2129.82				High	87.8	5.75877e-08	High	64.94	1.10296e-05	High	58.05	5.47579e-05	0
DDADEDEEDPDTR	12	1	1	P16140		1521.55				High	87.78	2.30914e-08	High	89.6	1.54055e-08	High	86.25	3.23693e-08	0
DVIASIETLDNGK	3	1	1	P46367	N11(Deamidated)	1375.7				High	87.72	3.53302e-08	High	88.83	2.89984e-08	High	90.61	1.85523e-08	0
DAEDLGDVEEDSAEAK	3	1	1	P32561		1692.71				High	87.7	6.30898e-08	High	99.08	4.55447e-09	High	92.61	2.04233e-08	0
DLVSGGVVVSNASDK	3	1	1	P22203		1446.75				High	87.58	4.11141e-08	High	85.29	6.552e-08	High	64.47	7.91359e-06	0
AIDEQFGSLDELIK	3	1	1	P00447		1577.81				High	87.56	4.46363e-08	High	49.29	0.000300878	High	60.19	2.56049e-05	0
AEASGEAAEEAEDEE	18	1	1	P05755		1536.59				High	87.53	3.62921e-08	High	114.04	8.30333e-11	High	97.05	4.13223e-09	0
ETVDDDSETLNQLQDR	3	1	1	P38809		1877.84				High	86.97	1.00455e-07	High	86.55	1.09327e-07	High	82.24	2.98518e-07	0
DEDDLDENELLMK	3	1	1	P15891	M12(Oxidation)	1594.69				High	86.86	5.91401e-08	High	80.53	2.53586e-07	High	56.76	5.6933e-05	0
SENNDQNDVDEESEEK	1	1	1	Q12191		1880.73				High	86.25	6.86513e-08							0
DDGDDEDLLECLDR	3	1	1	P48240	C11(Carbamidomethyl)	1679.68				High	86.24	8.31894e-08	High	63.67	1.47975e-05	High	60.6	3.04402e-05	0
DVTFLNDCVGPEVEAAVK	6	1	1	P00560	C8(Carbamidomethyl)	1962.95				High	86.23	1.05299e-07	High	57.15	8.16307e-05	High	41.56	0.00308619	0
IEDDPFENLEDTDDIFQK	6	1	1	P04806		2182.97				High	86	1.28106e-07	High	113.69	2.1763e-10	High	89.04	6.52382e-08	0
NPSDITQEEYNAFYK	3	2	1	P15108		1818.83				High	85.82	1.11535e-07	High	103.44	1.97463e-09	High	86.1	1.0543e-07	0
IMADDYGWDVTDAR	3	1	1	P32324		1627.71				High	85.8	8.07492e-08	High	94.96	9.46291e-09	High	85.89	7.90931e-08	0
SSYGSSNNDSYGSNNDDSYGSNNNDSYGSNNDDSYGSSNK	4	1	1	P18899		4209.56				High	85.6	2.14417e-07	High	46.42	0.00173306	High	62.06	4.83838e-05	0
NGLDDIPQLLDDIK	6	1	1	P53912	N1(Deamidated)	1569.8				High	85.59	6.43215e-08	High	63.31	1.07098e-05	High	77.95	3.73556e-07	0
ANADANEDNNVDEK	3	1	1	P49090		1518.63				High	85.57	6.9333e-08	High	80.42	2.27863e-07	High	77.12	4.98808e-07	0
QTYNDQLTELQDK	3	1	1	P53278		1595.76				High	85.15	1.13796e-07	High	85.1	1.14341e-07	High	57.62	6.1149e-05	0
NNTGDANTEEAAAR	1	1	1	P16547		1433.63				High	84.5	1.15137e-07							0
FVQGLLQNAAANAEAK	3	2	1	P05740		1644.87				High	84.3	7.33782e-08	High	32.09	0.0112788	High	78.34	2.7479e-07	0
TTEEQVENAVDR	6	1	1	P15019		1390.65				High	84.23	9.96791e-08	High	70.41	2.40217e-06	High	79.38	2.99321e-07	0
DAGTIAGLNVLR	3	3	3	P10591;P10592;P16474		1199.68				High	84	4.37918e-08	High	66.71	2.32502e-06	High	56.87	2.26148e-05	0
EEEAAEESDDDMGFGLFD	3	1	1	P05319		2005.76				High	83.76	1.14858e-07	High	63.99	1.0634e-05	High	91.9	1.69161e-08	0
AGGECITLDQLAVR	2	1	1	P0CX49	C5(Carbamidomethyl)	1502.77				High	83.53	1.25985e-07				High	88.37	4.33727e-08	0
LAFYQVTPEEDEEEDEE	5	1	1	P05749		2071.86				High	82.83	2.76754e-07	High	48.01	0.000851502	High	44.05	0.00210353	0
NSYGSSNYGSSNNDDSYGSSNR	27	1	1	P18899	N1(Deamidated)	2332.89				High	82.8	2.04675e-07	High	57.78	6.58563e-05	High	85.07	1.23691e-07	0
HHQYGSDEGEQDYHDDEQGEEQAGK	3	1	1	Q07653		2888.13				High	82.44	3.30695e-07	High	62.88	2.95484e-05	High	42.23	0.00354858	0
SVDELTSLTDYVTR	3	2	1	P15108		1598.8				High	82.42	1.76421e-07	High	85.63	8.11007e-08	High	70.92	2.35042e-06	0
VWLDPNETSEIAQANSR	2	1	1	P0CX82		1929.94				High	82.19	2.32822e-07	High	89.65	4.1677e-08				0
MDSQPVDVDNIIDR	3	1	1	P32598	N-Term(Acetyl)	1658.78				High	81.46	2.59005e-07	High	72.12	2.20647e-06	High	60.28	3.30491e-05	0
LEDVDDDDIEEESTSSK	1	1	1	Q12176		1925.8				High	81.07	3.18904e-07							0
YDSASDNVYMNAEQEEK	3	1	1	Q03558		1992.82				High	80.92	3.53575e-07	High	75.43	1.25737e-06				0
DELDDAFNDVAR	2	1	1	P35719	N8(Deamidated)	1380.6				High	80.76	2.61492e-07	High	74.1	1.17103e-06				0
DLQNWLNDNGIDYDK	7	1	1	Q03104	N7(Deamidated); N9(Deamidated)	1824.79				High	80.63	3.75396e-07				High	68.31	5.93234e-06	0
VPLSDNAIIEANLGK	1	2	2	P05737;Q12213		1553.86				High	80.36	7.54769e-08							0
SNLEVNENGDGDEDGENESAK	3	2	1	A6ZMA9		2221.9				High	80.34	4.37845e-07	High	37.64	0.00821331	High	53.62	0.000205741	0
DDDDEDDDDEDDENDSVDTTQDEMLNLTK	4	1	1	P32266		3361.24				High	80.33	5.17171e-07	High	77.09	1.12081e-06	High	32.37	0.0315499	0
TDSEAATLISSTIDTR	1	1	1	P28240		1680.83				High	79.93	3.54671e-07							0
TASEFDSAIAQDK	3	1	1	P22217		1382.65				High	79.51	2.88255e-07	High	79.34	2.98598e-07	High	60.67	2.24115e-05	0
ANFEIDLPDAK	1	1	1	P46655		1232.62				High	79.48	2.24876e-07							0
GINSSYAVWNDVTGK	3	1	1	P06168		1610.79				High	79.13	4.17245e-07	High	86.32	7.70041e-08	High	100.26	3.1412e-09	0
ILYGGSANGSNAVTFK	4	1	1	P00942		1598.82				High	79.06	2.67576e-07	High	78.37	3.18746e-07	High	55.81	5.52398e-05	0
SSYGSNNDDSYGSNNDDSYGSSNKK	4	1	1	P18899		2662.05				High	79	7.33324e-07	High	86.11	1.42658e-07	High	83.42	2.65031e-07	1
TGDLGGSNSTTEVGDAVAEEVK	3	1	1	P04173		2136				High	78.93	6.51205e-07	High	72.98	2.61065e-06	High	44.32	0.00190462	0
VGKGDDEANGATSFDR	7	1	1	P14126		1638.74				High	78.85	5.37556e-07	High	81.83	2.69348e-07	High	97.69	6.99587e-09	1
LDVDELGDVAQK	3	1	1	P22217		1301.66				High	76.44	4.73267e-07	High	79.05	2.92461e-07	High	71.97	1.25478e-06	0
VIDALQLTDK	3	1	1	P34227		1115.63				High	76.42	3.27229e-07	High	78.95	1.82748e-07	High	69.74	1.52353e-06	0
DELDDAFNDVAR	5	1	1	P35719		1379.61				High	76.41	6.42253e-07	High	78.68	3.82841e-07	High	81.91	1.74892e-07	0
DLDRIAAQTLEEDE	3	2	1	P07280		1617.76				High	76.39	8.55315e-07	High	68.87	4.85794e-06	High	67.53	6.61381e-06	1
DDIELVVQQTNVSK	3	1	1	A6ZT99		1587.83				High	76.26	4.92111e-07	High	55.1	6.90681e-05	High	40.1	0.00209617	0
QESDDEDEDDEEK	3	2	1	A6ZVS5		1582.56				High	76.19	3.45026e-07	High	45.02	0.000453276	High	61.43	9.38881e-06	0
TVASSGQELSVEER	3	1	1	P29311		1491.73				High	75.99	6.98655e-07	High	78.45	3.96518e-07	High	72.8	1.47996e-06	0
IGQEVDGEAVGDEFK	3	1	1	P0CX37		1592.75				High	75.74	8.64062e-07	High	68.22	4.88141e-06	High	79.1	3.98607e-07	0
AELINNLGTIAK	3	2	1	P15108		1256.73				High	75.72	2.41125e-07	High	73.61	4.09381e-07	High	71.07	7.3473e-07	0
DSLDNTFVTR	3	1	1	P0CX35		1167.57				High	75.47	6.14409e-07	High	75.31	6.31578e-07	High	59.06	2.52055e-05	0
ASAPGSVILLENLR	3	1	1	P00560		1439.83				High	75.26	2.07007e-07	High	65.93	1.78689e-06	High	61.05	5.57517e-06	0
DDILESADDYQQK	3	1	1	Q07653		1539.69				High	75.25	9.01586e-07	High	85.13	9.32983e-08	High	64.42	1.12218e-05	0
DAFLEATSEDEIISR	1	1	1	P16861		1695.81				High	75.17	1.0263e-06							0
EFDEAYDLFEVQR	3	1	1	P00427		1660.75				High	74.6	1.27773e-06	High	82.55	1.96234e-07	High	33.75	0.015413	0
DGMDFADAMAQSTK	2	1	1	P17555		1487.62				High	74.58	8.8826e-07	High	51.42	0.000185325				0
SVDELITEGNEK	2	1	1	P05319		1333.65				High	74.57	9.49662e-07	High	66.52	6.06134e-06				0
TAEQLENLNIQDDQK	3	1	1	P04147		1758.86				High	74.24	1.42017e-06	High	84.34	1.37312e-07	High	66.5	8.33924e-06	0
DYGVLIEEEGVALR	3	1	1	P34760		1562.81				High	74.2	1.03602e-06	High	69.29	3.20309e-06	High	72.97	1.3752e-06	0
IMADDYGWDVTDAR	2	1	1	P32324	M2(Oxidation)	1643.71				High	73.54	1.20163e-06	High	77.77	4.46181e-07				0
SSYGSNNDDSYGSSNNNDSYGSNNDDSYGSSNR	30	1	1	P18899	N23(Deamidated)	3501.3				High	73.45	2.57332e-06	High	67.71	9.14095e-06	High	42.62	0.00318637	0
DEDDLEQYLDEK	3	1	1	Q06505		1511.64				High	73.34	1.34863e-06	High	71.37	2.17378e-06	High	85.61	7.94141e-08	0
EEDEEDEEDEEDEEDDDFKEQ	3	1	1	A6ZQX9		2646.91				High	73.27	1.1068e-06	High	60.96	1.93204e-05	High	75.83	6.29531e-07	1
SSYGSNNDDSYGSNNDDSYGSSNK	11	1	1	P18899		2533.95				High	73.15	1.95606e-06	High	70.27	3.83407e-06	High	65.53	1.14058e-05	0
DGEVIANIIGEAK	3	1	1	O43137		1328.71				High	72.99	8.43936e-07	High	72.73	8.93336e-07	High	72.8	9.26285e-07	0
SGVAVADESLTAFNDLK	3	1	1	Q03048		1736.88				High	72.88	1.77239e-06	High	77.16	6.60582e-07	High	79.15	4.03774e-07	0
ETNTQGQLDDDEDDDFLTSGQQQK	11	1	1	Q08969		2727.16				High	72.76	4.44917e-06	High	74.89	2.56715e-06	High	73.15	3.87096e-06	0
GYDAGENTYQAPPADR	7	1	1	P19414		1724.76				High	72.66	2.05689e-06	High	64.25	1.38308e-05	High	63.05	1.86785e-05	0
AVVGEEALSIEDK	3	1	1	P16140		1359.71				High	72.42	1.21146e-06	High	72.36	1.24864e-06	High	64.93	6.87723e-06	0
LDGLSVQELMDSK	3	1	1	P50095		1434.72				High	72.37	1.35586e-06	High	67.28	4.38675e-06	High	58.45	3.70084e-05	0
GQADDDDEDQPR	6	1	1	P34223		1360.53				High	72.22	7.13751e-07	High	69.9	1.22284e-06	High	69.73	1.38339e-06	0
NLIQACLNAPDDEEEDEEEDGDDDDDDDDDGNDMQR	3	1	1	P11746	C6(Carbamidomethyl)	4141.5				High	72.18	3.82273e-06				High	47.46	0.00108133	0
ILYGGSANGSNAVTFK	6	1	1	P00942	N11(Deamidated)	1599.81				High	72.15	1.72499e-06	High	63.27	1.32345e-05	High	64.86	9.03015e-06	0
DDELQNDVVGSAAGK	3	2	1	A6ZKU1		1517.71				High	72.1	2.08101e-06	High	66.15	8.21408e-06	High	74.76	1.12958e-06	0
VVGLSTLPEIYEK	3	1	1	P00330		1447.81				High	71.95	6.95707e-07	High	58.72	1.38976e-05	High	44	0.00040806	0
ASGAFTGENSVDQIK	3	1	1	P00942		1523.74				High	71.91	2.12576e-06	High	68.35	5.30039e-06	High	85.26	1.02014e-07	0
GNPTVEVELTTEK	6	2	2	P00924;P00925		1416.73				High	71.58	1.53253e-06	High	74.08	8.65713e-07	High	66.34	5.14486e-06	0
EDDVEEAVQAADR	4	1	1	P46367		1446.64				High	71.18	2.21003e-06	High	61.62	2.04874e-05	High	56.13	7.22811e-05	0
DLSSEVVGQMDAIK	3	1	1	P31539		1491.74				High	71.11	2.02909e-06	High	85.97	6.62676e-08	High	70.92	2.11983e-06	0
LELLDFESDEGK	3	1	1	P04801		1394.67				High	70.73	2.39637e-06	High	48.95	0.000371863	High	60.6	2.46918e-05	0
VDDELLVAR	3	2	1	A6ZYI0		1029.56				High	70.67	1.127e-06	High	52.21	7.81526e-05	High	63.7	5.60952e-06	0
DAFGDQAWGELEK	3	1	1	P53839		1465.66				High	70.65	2.44522e-06	High	69.73	3.02217e-06	High	55.22	8.56732e-05	0
SSAAGNTVIIGGGDTATVAK	2	1	1	P00560		1789.93				High	70.53	2.23934e-06	High	77.31	4.70953e-07				0
VLGIDGGEGKEELFR	4	1	1	P00330		1618.85				High	69.99	1.94948e-06	High	91.7	1.3285e-08	High	57.7	3.32856e-05	1
SDEEIIDIISK	3	1	1	P10659		1261.66				High	69.78	1.90931e-06	High	69.86	1.93126e-06	High	74.03	7.1759e-07	0
AEQLYEGPADDANCIAIK	5	1	1	P32324	C14(Carbamidomethyl)	1977.93				High	69.7	5.57726e-06	High	67.33	9.2186e-06	High	79.96	5.15224e-07	0
NNTGDANTEEAAAR	11	1	1	P16547	N1(Deamidated)	1434.61				High	69.68	3.82683e-06	High	68.54	4.98253e-06	High	90.8	2.92365e-08	0
TDNMATDQNSIIEDVK	3	1	1	P38841		1793.83				High	69.6	4.39688e-06	High	66.33	9.0912e-06	High	30.55	0.0349336	0
DIFSNDELLSDAYDAK	3	1	1	P35691		1815.84				High	69.5	4.61711e-06	High	43.94	0.00165495	High	37.32	0.00756241	0
YTFDDDDDDDDYGTGYSR	4	1	1	A7A261		2134.77				High	69.31	3.12976e-06	High	77.18	5.22592e-07	High	92.71	1.39307e-08	0
LPANLLQAQR	2	1	1	P38720		1123.66				High	69.28	3.71801e-07	High	75	8.22192e-08				0
NGVDSSVVLSER	3	1	1	P32454	N1(Deamidated)	1262.63				High	68.94	2.74434e-06	High	64.39	7.82417e-06	High	47.3	0.000390107	0
SSIGSQDSSDVEDVK	3	1	1	B3LLZ8		1552.7				High	68.86	5.11617e-06	High	59.49	4.36909e-05	High	82.01	2.46766e-07	0
AFSNGSWNGIDPIDR	3	1	1	P46367		1648.78				High	68.81	4.69535e-06	High	60.3	3.25239e-05	High	59.65	3.7829e-05	0
SIVPSGASTGVHEALEMR	3	2	2	P00924;P00925		1840.93				High	68.7	4.29645e-06	High	76.5	7.07436e-07	High	62.55	1.79835e-05	0
VDEDDENDELSAEGR	3	1	1	P53731		1692.69				High	68.59	3.86707e-06	High	64.17	1.09105e-05	High	70.87	2.33262e-06	0
QDFEENGSLER	4	1	1	P16140	N6(Deamidated)	1324.57				High	68.55	3.37223e-06	High	64.91	7.6031e-06				0
VSSVLSALEGK	3	1	1	P05319		1089.62				High	68.51	1.92368e-06	High	68.71	1.60157e-06	High	76.96	2.39633e-07	0
QDDQDFDGEIGFISK	2	1	1	A6ZZH2		1713.77				High	68.44	4.53287e-06	High	67.98	5.1508e-06				0
FGSVLENVIYDEK	3	1	1	P10963		1512.76				High	68.42	3.77685e-06	High	80.41	2.23384e-07	High	36.26	0.00625786	0
DDEQSNEDNATANNQK	3	1	1	P36046		1792.73				High	68.38	4.37812e-06	High	30.54	0.0262716	High	35.71	0.00793519	0
DDLNGLDVAR	3	1	1	P31116		1087.54				High	68.32	2.30417e-06	High	63.67	7.4095e-06	High	58.07	2.69803e-05	0
DEQLESENGTEQALQGEDEK	6	1	1	Q05515		2248.98				High	68.27	8.61595e-06	High	96.47	1.3052e-08	High	39.1	0.00708635	0
LVFYQVTPEDADEEEDDE	2	1	1	P56628		2142.9				High	68.26	7.79239e-06	High	38.89	0.00676599				0
VLEQLSGQTPVQSK	3	2	1	P0C0W9		1513.83				High	68.18	2.41007e-06	High	74.15	6.09578e-07	High	41.76	0.00106022	0
EESDDDMGFGLFD	3	2	2	P02400;P05318		1476.55				High	68.03	2.13275e-06	High	60.37	1.27648e-05	High	58.84	1.83517e-05	0
EALAFDNDESDAQDDANNEK	6	1	1	P38968		2210.9				High	67.97	8.56189e-06	High	67.85	8.80176e-06	High	57.11	0.00010359	0
DDAYLENAVER	3	1	1	P47039		1294.6				High	67.7	4.55129e-06	High	62.69	1.44256e-05	High	54.11	0.000101695	0
DDNEGEDDEEDDEDDVDPVIENENIPLRDTTNR	4	1	1	Q04225		3831.58				High	67.57	2.00007e-05	High	105.71	3.03444e-09	High	40.18	0.0108556	1
LYGGADGSGAADYDDEDEDDDGDYFEHDEL	5	1	1	P16474		3270.21				High	67.49	9.7407e-06	High	95.78	1.4454e-08	High	69.07	6.76383e-06	0
SENNGTVEDSESDMDDAK	2	1	1	A6ZQX9		1942.75				High	67.45	5.60348e-06	High	69.5	3.43899e-06				0
LDQVWGSETVASSK	3	2	1	P10664		1506.75				High	67.45	4.9469e-06	High	63.36	1.31014e-05	High	60.79	2.29262e-05	0
EEVQEIEELNK	10	2	1	P15108		1359.67				High	67.34	4.64944e-06	High	67.09	4.95425e-06	High	71.88	1.63132e-06	0
VTWENDNGEQEVAQGYR	1	1	1	P39708		1994.89				High	66.38	1.10469e-05							0
AGELTQEELER	3	1	1	P0CX55		1274.63				High	66.29	5.50989e-06	High	66.25	5.40673e-06	High	72.1	1.54765e-06	0
IDNLAAVFDAR	2	1	1	P36008		1204.63				High	65.75	4.92234e-06				High	66.07	4.53561e-06	0
IAAQTLEEDE	6	2	1	P07280		1118.52				High	65.7	5.94829e-06	High	78.49	3.15014e-07	High	67.47	3.95724e-06	0
DSGYGVSVGR	3	1	1	P13663		996.477				High	65.7	5.16775e-06	High	68	2.90035e-06	High	59.46	2.07229e-05	0
GVSDEANLNETGR	3	1	1	P07251		1361.63				High	65.69	8.20113e-06	High	90.02	3.02603e-08	High	69.2	3.63084e-06	0
EASLQEELEPLR	3	1	1	P31539		1413.73				High	65.68	6.57062e-06	High	64.2	8.76337e-06	High	67	4.67889e-06	0
LVSWYDNEYGYSTR	3	2	2	P00359;P00358		1752.79				High	65.66	1.10967e-05	High	60.67	3.60384e-05	High	62.43	2.2402e-05	0
DSNDDGWGDMK	15	1	1	P53051		1239.46				High	65.62	3.35843e-06	High	63.92	4.92693e-06	High	61.17	9.58614e-06	0
DSNNDGWGDMK	29	2	0		N4(Deamidated)	1239.46				High	65.62	3.35843e-06	High	63.92	4.92693e-06	High	61.17	9.58614e-06	0
TAGIQIVADDLTVTNPK	6	1	1	P00924		1755.96				High	65.57	3.20318e-06	High	104.65	3.95897e-10	High	93.58	5.06503e-09	0
DGQGEEEQNNFSFGGKPGSYDSNSDSAQR	4	1	1	Q07653		3107.29				High	65.55	2.65935e-05	High	72.46	5.29235e-06	High	75.51	2.4815e-06	0
GSLEEIIAEGQK	3	1	1	P02400		1273.67				High	65.54	6.19945e-06	High	65.5	6.29909e-06	High	56.32	5.21528e-05	0
TNEAAGDGTTSATVLGR	3	1	1	P19882		1620.79				High	65.24	1.0458e-05	High	50.07	0.000349816	High	54.17	0.000133797	0
FGDDIAEAAER	3	1	1	P38707		1193.55				High	65.2	5.36041e-06	High	65.07	5.5233e-06	High	67.65	3.04929e-06	0
DSKSPIILQTSNGGAAYFAGK	3	1	1	P14540		2125.1				High	65.14	7.28747e-06	High	50.29	0.000226368	High	68.65	3.28182e-06	1
ENNEDLTEEQSEIK	3	1	1	P38523		1677.75				High	65.13	1.19692e-05	High	60.22	3.67409e-05	High	41.6	0.0027016	0
DTELGDNETIADPTAR	1	1	1	B3LFH4		1717.79				High	64.87	1.35711e-05							0
DAENEWNVEK	5	1	1	P07703		1233.54				High	64.8	7.00342e-06	High	44.02	0.000818314	High	48.08	0.000304969	0
DVIASIETLDNGK	3	1	1	P46367		1374.72				High	64.74	6.81547e-06	High	52.9	0.000114368	High	61.76	1.35362e-05	0
IAAGDGDDDDE	4	1	1	P22289		1092.4				High	64.73	3.01178e-06	High	52.67	5.05605e-05				0
DSNDDGWGDMK	6	1	1	P53051	M10(Oxidation)	1255.46				High	64.72	3.20423e-06	High	64.76	3.30853e-06	High	53.29	4.45373e-05	0
DSNNDGWGDMK	12	2	0		N4(Deamidated); M10(Oxidation)	1255.46				High	64.72	3.20423e-06	High	64.76	3.30853e-06	High	53.29	4.45373e-05	0
LDSVNIGIDDTR	3	1	1	P07244		1317.67				High	64.36	8.18988e-06	High	67.15	4.32729e-06	High	51.68	0.00014467	0
AISLDVTDDSALDK	3	1	1	P38999		1462.73				High	64.29	1.09669e-05	High	71.86	1.84085e-06	High	67.32	5.04161e-06	0
AVQDNGESAFR	4	2	1	P40212	N5(Deamidated)	1194.54				High	64.21	6.48629e-06	High	58.1	2.78787e-05	High	49.26	0.000212845	0
IVSNASCTTNCLAPLAK	9	3	3	P00359;P00360;P00358	C7(Carbamidomethyl); C11(Carbamidomethyl)	1819.91				High	64.09	1.27706e-05	High	59.46	3.6803e-05	High	66.69	7.0394e-06	0
IAPALVTGNTVVLK	3	1	1	P46367		1395.86				High	64.02	5.15161e-07	High	62.47	7.36111e-07	High	71.73	8.72858e-08	0
DDVGYGEKEEDEEDEEDEEDEEDDDFKEQ	4	1	1	A6ZQX9		3510.27				High	63.95	1.98137e-05	High	59.04	6.32423e-05	High	59.36	5.93873e-05	2
DQDFDLDGPDDFEFGDDDFM	3	1	1	Q05775	M20(Oxidation)	2370.86				High	63.94	1.24525e-05	High	71.48	2.2581e-06	High	63.84	1.26186e-05	0
NTISEAGDKLEQADK	1	2	2	P10591;P10592		1618.8				High	63.84	1.41675e-05							1
DSNNDGWGDLK	6	3	1	P07265	N4(Deamidated)	1221.51				High	63.83	9.45989e-06	High	58.58	2.75271e-05	High	44.48	0.000687951	0
NPVILADACCSR	3	1	1	P06169	C9(Carbamidomethyl); C10(Carbamidomethyl)	1375.65				High	63.47	1.28412e-05	High	56.37	6.62036e-05	High	45.1	0.000883824	0
NVNDVIAPAFVK	3	1	1	P00924		1286.71				High	63.39	5.91003e-06	High	50.03	0.000120664	High	61.91	8.30978e-06	0
DEDEEADEDMK	6	1	1	P23638		1325.47				High	63.38	5.05118e-06	High	69.54	1.2229e-06	High	56.14	2.67542e-05	0
ADPYGEENQGNFPQR	6	1	1	Q08969		1721.76				High	63.37	1.71676e-05	High	59.94	3.76668e-05	High	52.51	0.000208429	0
DQDEFAANSYQK	2	1	1	P27796		1415.61				High	63.36	1.10024e-05	High	43.48	0.00107026				0
AVVESVGAEVDEAR	4	1	1	P02400		1430.72				High	63.28	1.20058e-05	High	63.49	1.03422e-05	High	91.87	1.5018e-08	0
LTSLNVVAGSDLR	3	1	1	P00549		1344.75				High	63.26	4.62622e-06	High	66.07	2.52116e-06				0
GKDNAEGQGESLADQAR	14	1	1	P22943	N-Term(Acetyl); Q8(Deamidated)	1788.82				High	63.03	2.21742e-05	High	55.02	0.000133937	High	61.82	2.93315e-05	1
DENISSENSEENTSDK	4	1	1	P36046		1797.73				High	62.93	1.56365e-05	High	64.92	1.00819e-05	High	70.04	3.07653e-06	0
CCSDVFNQVVK	4	1	1	P00330	C1(Carbamidomethyl); C2(Carbamidomethyl)	1355.61				High	62.67	1.51411e-05	High	45.14	0.000848164	High	57.97	4.46846e-05	0
GAEGELGAASK	4	1	1	P38804		989.492				High	62.65	8.85498e-06	High	36.44	0.00367718	High	63.34	7.50784e-06	0
ATYAGFLLADPK	3	1	1	P32324		1266.68				High	62.63	7.55875e-06	High	45.75	0.000363189	High	48.58	0.000192066	0
FDLNEDAMATEK	3	1	1	P15019		1383.62				High	62.55	1.27302e-05	High	66.4	5.22318e-06	High	54.15	8.78792e-05	0
EAAESPEEADVEMS	3	1	1	P32379		1493.6				High	62.55	1.38142e-05	High	47.42	0.00044559	High	46.18	0.000592837	0
SQVDEIVLVGGSTR	2	2	2	P10591;P10592		1459.78				High	62.13	1.19102e-05	High	38.74	0.00259968				0
DDVKAPEGELGDSLQTAFDEGK	6	1	1	P23301		2321.09				High	62.12	3.4432e-05	High	55.22	0.000165785	High	47.54	0.000991112	1
QVDLNWENEDCR	3	3	1	P07265	C11(Carbamidomethyl)	1577.67				High	62.11	1.94396e-05	High	50.74	0.00028083	High	48.76	0.000421754	0
TGLDISDDAR	6	2	1	P11484		1062.51				High	61.96	1.07937e-05	High	62.66	9.18692e-06	High	59.97	1.70675e-05	0
DYEEELANDQEEEEGQGEGHENQSQEQR	5	1	1	P32457		3306.33				High	61.92	5.51105e-05	High	52.11	0.000541356	High	78.54	1.18825e-06	0
EDTVILNGSGPK	3	1	1	P19882		1229.64				High	61.87	9.45939e-06	High	73.57	6.85685e-07	High	66.08	4.41421e-06	0
DDEDDDGILADGK	3	1	1	P53834		1377.57				High	61.83	1.66661e-05	High	64.87	8.34142e-06	High	61.99	1.62846e-05	0
EGADIQAALYEINGQR	2	1	1	P25373		1747.87				High	61.78	2.1804e-05	High	54.62	0.000109583				0
DDEIDEEDDSEEAK	3	2	1	P32892		1638.62				High	61.71	1.40976e-05	High	65.65	5.51347e-06	High	86.15	5.07162e-08	0
VNPETGIIDYDTLEK	2	1	1	P37291		1706.85				High	61.44	2.20363e-05	High	90.04	2.9725e-08				0
VNQIGTLSESIK	3	2	2	P00924;P00925		1288.71				High	61.37	9.84768e-06	High	66.28	3.23819e-06	High	43.58	0.000618328	0
IEVLEQELVR	3	1	1	P53252		1227.7				High	61.36	7.16516e-06	High	52.79	5.33908e-05	High	38.38	0.00142307	0
DASLVDYVQVR	3	1	1	P26783		1264.66				High	61.34	1.05035e-05	High	62.5	8.54759e-06	High	57.88	2.5417e-05	0
IGLDCASSEFFK	3	2	2	P00924;P00925	C5(Carbamidomethyl)	1373.65				High	61.26	1.7582e-05	High	71.79	1.62574e-06	High	69.6	2.69185e-06	0
AIIVLSTSGTTPR	3	1	1	P00549		1315.76				High	61.23	5.68783e-06	High	48.65	0.000104391	High	46.84	0.000158366	0
WAGNANELNAAYAADGYAR	2	2	2	P06169;P16467		1997.92				High	61.23	3.4353e-05				High	59.39	5.40301e-05	0
EGEQFANAFFDTEK	3	2	2	P48570;Q12122		1632.72				High	61.21	2.56566e-05	High	34.86	0.011153	High	74.42	1.26132e-06	0
DVSCQDWVNLTEK	3	1	1	P31688	C4(Carbamidomethyl)	1593.73				High	61.08	2.7606e-05	High	68.79	4.67739e-06	High	56.45	8.06213e-05	0
VEEQEQQQQQIIK	3	1	1	P38701		1627.83				High	61.03	1.7631e-05	High	68.46	3.18623e-06	High	49.85	0.000244294	0
SYELPDGQVITIGNER	2	1	1	P60010		1790.9				High	61.02	2.52622e-05				High	48.74	0.000433725	0
ISQEEGEDNGGEDNK	3	1	1	P52917		1620.67				High	60.84	2.41885e-05	High	61.51	2.05538e-05	High	41.78	0.0019514	0
DELTNNPACK	2	2	1	A6ZYI0	C9(Carbamidomethyl)	1161.52				High	60.83	2.57724e-05				High	40.58	0.0026337	0
EQAANLIAAGADGLR	3	1	1	P50095		1469.78				High	60.76	1.3977e-05	High	70.82	1.37852e-06	High	71.99	1.06878e-06	0
NQAAMNPSNTVFDAK	3	1	1	P10591		1607.75				High	60.75	2.88599e-05	High	53.07	0.000172611	High	37.19	0.00659854	0
DEVNDLEAAGIK	3	1	1	P05694		1273.63				High	60.63	1.90293e-05	High	61.23	1.92482e-05	High	48.52	0.00030933	0
EGIPAGWQGLDNGPESR	4	1	1	P00560		1782.84				High	60.62	3.35081e-05	High	58.13	5.69117e-05	High	55.49	0.000104944	0
DQDFDLDGPDDFEFGDDDFM	3	1	1	Q05775		2354.86				High	60.54	3.1526e-05	High	58.14	5.47858e-05	High	66.08	8.7791e-06	0
EATIYQIYPASFK	3	5	1	P07265		1530.79				High	60.52	2.42194e-05	High	64.17	1.04511e-05	High	58.95	3.47666e-05	0
DITNDITTITR	1	1	1	P47018		1262.66				High	60.46	1.87545e-05							0
TIVWNGPPGVFEFEK	3	1	1	P00560		1719.88				High	60.43	2.79419e-05	High	70.93	2.30062e-06	High	86.47	6.63873e-08	0
DFELEETDEEK	12	2	1	P15108		1383.59				High	60.25	2.10054e-05	High	59.52	2.47944e-05	High	65.52	6.24209e-06	0
VDGVDGEVELDDK	2	1	1	P38088		1389.64				High	60.1	2.78513e-05							0
DFKLEDSGSDSK	3	1	1	P12695		1327.61				High	60.08	2.30711e-05	High	38.01	0.00362896	High	43.77	0.00101162	1
AQPTEVSSILEER	3	1	1	P07251		1458.75				High	60.05	2.41207e-05	High	59.64	2.65088e-05	High	60.17	2.34633e-05	0
KSSYGSNNDDSYGSSNNNDSYGSNNDDSYGSSNR	5	1	1	P18899		3628.4				High	59.99	8.03348e-05	High	42.4	0.00462941	High	62.1	4.97592e-05	1
VAAVETLYQDMAAR	2	1	1	P0CX23		1537.77				High	59.94	2.60068e-05				High	67.98	4.09994e-06	0
EVQNSTLAQLTSK	3	2	1	B3LLJ2		1418.75				High	59.76	1.82829e-05	High	79.24	2.05489e-07	High	78.74	2.2789e-07	0
NVLEASNSSLDR	3	1	1	P40037		1304.65				High	59.62	2.24837e-05	High	57.56	3.78838e-05	High	62.33	1.22806e-05	0
DYVVEDGDIIYFR	2	1	1	P38219		1603.77				High	59.4	3.86354e-05				High	49.61	0.000362647	0
TETGIDLENDR	3	2	1	P0CS90		1262.59				High	59.25	2.63847e-05	High	39.58	0.0023628	High	40.93	0.00173152	0
FGIEWADGTTETR	2	1	1	P38999		1482.69				High	59.23	3.74912e-05	High	75.01	9.38614e-07				0
DSYVGDEAQSK	7	1	1	P60010		1198.52				High	59.1	2.20833e-05	High	61.17	1.37109e-05	High	54.73	6.22546e-05	0
DGGASAWGNQDDGNR	3	1	1	P27692		1519.62				High	59.02	3.53386e-05	High	55.01	8.75514e-05	High	54.66	9.66092e-05	0
VGIADTVGCANPR	1	1	1	P48570	C9(Carbamidomethyl)	1329.66				High	59.02	2.39977e-05							0
EPVSDWTDDVEAR	3	1	1	P00549		1518.68				High	59	3.92155e-05	High	58.64	3.95957e-05	High	58.32	4.74085e-05	0
DYGDAFEGIENTSLSPK	3	1	1	Q12363		1842.84				High	58.99	5.36908e-05	High	76.54	9.49388e-07	High	64.03	1.66647e-05	0
NLDDSVDDEK	4	1	1	P04147		1149.49				High	58.98	2.75713e-05	High	58.02	3.22622e-05	High	58.61	2.72687e-05	0
MDSQPVDVDNIIDR	3	1	1	P32598	N-Term(Acetyl); M1(Oxidation)	1674.77				High	58.96	4.56136e-05	High	49.79	0.000387281	High	35.87	0.0094211	0
FEELCADLFR	2	2	2	P10591;P10592	C5(Carbamidomethyl)	1299.61				High	58.95	3.13282e-05	High	54.12	9.08119e-05				0
GDDEANGATSFDR	6	1	1	P14126	N6(Deamidated)	1355.54				High	58.9	1.9517e-05	High	43.54	0.000659457	High	47.35	0.000277036	0
SGAAAASAAGYDR	3	1	1	P21243	N-Term(Acetyl)	1209.55				High	58.88	2.51721e-05	High	49.95	0.00020181	High	82.51	1.03794e-07	0
GVFGYGFEEPSAIQQR	3	1	1	A6ZQJ1		1784.86				High	58.84	4.44751e-05	High	62.46	1.92965e-05	High	45.01	0.00112318	0
LGDDGLIENNNTDR	3	5	1	B3LNF5		1545.72				High	58.6	4.50695e-05	High	57.53	5.67781e-05	High	47.64	0.00057166	0
AASDDSDDNNDENMDLD	3	1	1	P32590		1855.65				High	58.57	2.25867e-05				High	47.75	0.000254339	0
ELQDIANPIMSK	3	1	1	P10591		1358.7				High	58.47	3.39225e-05	High	49.58	0.000262717	High	58.42	3.43153e-05	0
LADPSDAQQLYER	1	1	1	P42936		1505.73				High	58.47	4.14609e-05							0
SPALVFEDADLDK	3	1	1	P54114		1419.7				High	58.43	4.19163e-05	High	57.04	5.65413e-05	High	71.72	1.91462e-06	0
AGEIVLAAR	3	1	1	P32324		899.533				High	58.33	1.63051e-05	High	48.43	0.000159339	High	47.27	0.000204374	0
DADASVNSGDDGDNDSEANMHK	1	2	1	A6ZQG7		2263.87				High	58.3	6.67078e-05							0
SASEYDSALASGDK	2	1	1	P22803		1400.62				High	58.26	4.00815e-05				High	61.4	2.13346e-05	0
DSKPEELDSKER	3	1	1	P31539		1432.69				High	58.24	4.24411e-05	High	51.85	0.000185163	High	50.57	0.000242929	1
DGFESAVGEEDSK	3	1	1	P25567		1369.58				High	58.16	4.72018e-05	High	47.26	0.00057695	High	46.26	0.000757094	0
LISWYDNEYGYSAR	3	1	1	P00360		1736.8				High	58.14	5.40952e-05	High	69.23	4.33418e-06	High	68.3	5.59103e-06	0
GVFQGVHDSAEKGKDNAEGQGESLADQAR	4	1	1	P22943		3000.42				High	58.06	0.000127318	High	52.77	0.000422756	High	64.77	2.66074e-05	2
STLTDSLVQR	3	1	1	P32324		1119.6				High	57.81	1.96209e-05	High	51.56	8.27405e-05	High	58.03	1.86517e-05	0
NFNDPEVQGDMK	6	1	1	P10592		1393.61				High	57.75	3.97037e-05	High	56.2	5.61327e-05	High	43.94	0.000954621	0
LEGVTVLGDDVEVK	3	1	1	P41940		1472.79				High	57.74	2.87737e-05	High	52.66	9.37662e-05	High	69.97	1.83765e-06	0
AVEALNDSELNGEK	3	1	1	P04147		1488.72				High	57.72	4.75014e-05	High	42.97	0.0014181	High	63.67	1.06095e-05	0
AEVSDVGNAILDGADCVMLSGETAK	3	1	1	P00549	C16(Carbamidomethyl)	2522.18				High	57.71	0.000107167	High	76.15	1.50692e-06				0
VLDEVVVDNFDQK	3	1	1	P19882		1519.77				High	57.54	5.48856e-05	High	48.28	0.000448753	High	53.99	0.000118311	0
SMVEEAEASGR	3	1	1	P32582		1165.52				High	57.53	3.47909e-05	High	65.5	5.55221e-06	High	75.12	6.2291e-07	0
NTEGVIFVIDSNDR	1	1	1	P19146		1578.78				High	57.52	5.96527e-05							0
TSTEEAADEDEK	3	1	1	P25605		1324.54				High	57.38	3.21746e-05	High	57.69	3.02133e-05				0
EVSEVIDDGESSR	3	1	1	Q01852		1421.64				High	57.15	5.46453e-05	High	71.89	1.83141e-06	High	46.04	0.000703102	0
SLVDNMITGVTK	2	2	1	P05738		1277.68				High	57.15	3.57556e-05	High	58.33	2.68814e-05				0
NLPDMIEELDLHED	1	1	1	Q00055	M5(Oxidation)	1698.76				High	57.14	7.39944e-05							0
AAEENFNADDK	4	1	1	P16862		1223.52				High	56.66	3.83e-05	High	65.36	5.16652e-06	High	55.96	4.5252e-05	0
DAKNPVILADACCSR	3	1	1	P06169	C12(Carbamidomethyl); C13(Carbamidomethyl)	1689.81				High	56.63	8.35404e-05	High	49.8	0.00041571	High	59.19	4.59721e-05	1
ARIAAGDGDDDDE	5	1	1	P22289		1319.54				High	56.62	3.65855e-05	High	69.94	1.70844e-06	High	60.57	1.55229e-05	1
IINVIGEPIDER	3	1	1	P00830		1367.76				High	56.6	2.14401e-05	High	41.9	0.000645654	High	41.61	0.000693691	0
VVDLIEYVAKA	3	1	1	P00360		1219.7				High	56.46	1.50252e-05	High	58.39	9.85165e-06	High	48.04	0.00010914	1
EGEDVAQWSDR	3	1	1	P39966		1291.56				High	56.4	4.86809e-05	High	52.57	0.00012229	High	35.65	0.00601717	0
ITSTDPNADYGK	2	1	1	P00890		1281.6				High	56.33	6.216e-05				High	40.99	0.00195855	0
DDQLEYLEEK	3	2	1	P15108		1281.59				High	56.28	5.35774e-05	High	54.51	7.94724e-05	High	68.18	3.29199e-06	0
LEDAEGQENAASSE	4	1	1	P32445		1449.6				High	56.26	5.46527e-05	High	63.8	9.2545e-06	High	70.58	2.06934e-06	0
AGFAGDDAPR	3	1	1	P60010		976.451				High	56.21	3.42244e-05	High	55.84	3.7268e-05	High	58.02	2.25598e-05	0
GTIEIVSDVK	3	1	1	P05317		1060.59				High	56.12	3.79953e-05	High	44.83	0.000511364	High	58.19	2.35901e-05	0
DQYVPEVSALDLSR	3	2	1	P02407		1591.8				High	56.06	6.76336e-05	High	46.7	0.000593284	High	45.82	0.0007344	0
IENQQGVNNFDEILK	3	1	1	P00549		1760.89				High	56.04	8.23812e-05	High	58.16	5.17081e-05	High	53.39	0.000148667	0
AFSNGSWNGIDPIDR	6	1	1	P46367	N8(Deamidated)	1649.76				High	56.01	8.67114e-05	High	53.76	0.000148727	High	43.49	0.00158267	0
GDDEANGATSFDR	6	1	1	P14126		1354.56				High	55.89	4.12211e-05	High	66.88	3.38442e-06	High	66.95	3.31012e-06	0
QDFEENGSLER	4	1	1	P16140		1323.59				High	55.84	6.22871e-05	High	40.87	0.00195613	High	58.29	3.55063e-05	0
IEINNTLEER	2	1	1	P22203		1230.64				High	55.72	4.99665e-05	High	39.1	0.00229445				0
GDDSNEEDGNVNDILDVK	1	1	1	P14772		1947.86				High	55.69	0.000131245							0
AVASSGQELSVEER	3	1	1	P34730		1461.72				High	55.66	7.7826e-05	High	46.82	0.000625989	High	30.58	0.025112	0
DDDTTEISDTTGGK	3	1	1	P39936		1454.62				High	55.65	6.19415e-05	High	83.57	9.99957e-08	High	66.73	4.81976e-06	0
NDVDVIANPDGER	3	1	1	P38788		1413.66				High	55.58	6.77901e-05	High	50.67	0.000193691	High	60.88	1.99246e-05	0
DDDSVLNFWK	3	3	1	P07265		1238.57				High	55.56	5.96248e-05	High	58.19	3.05686e-05	High	55.46	6.34315e-05	0
VELTPVAIAAGR	3	1	1	P41921		1196.7				High	55.3	1.21e-05	High	55.16	1.26488e-05	High	39.12	0.000502093	0
DGCENGETTQQIGLR	2	1	1	P36136	C3(Carbamidomethyl)	1677.76				High	55.2	0.000114154							0
SSYGSNNDDSYGSNNDDSYGSSNK	27	1	1	P18899	N7(Deamidated)	2534.94				High	55.13	0.00011785	High	63.08	1.88451e-05	High	77.2	7.2217e-07	0
PDYDNYTTPLSSR	3	1	1	Q05911		1528.7				High	55.12	9.32057e-05	High	64.74	9.73639e-06	High	74.49	1.06156e-06	0
DELQELNDFGEK	3	1	1	P38115		1436.66				High	55.02	9.03404e-05	High	43.23	0.00136897	High	41.6	0.00198901	0
SIEQDDDDVDDIDGK	3	1	1	Q07897		1678.7				High	55.01	0.000111372	High	58.75	4.70733e-05	High	70.34	3.33816e-06	0
NQEIFDANVQR	3	2	1	P40212		1333.65				High	54.75	9.49627e-05	High	51.87	0.00017521	High	43.48	0.00125424	0
VVDLVEHVAK	1	1	1	P00359		1108.64				High	54.74	1.69547e-05							0
MVNQAEEFK	3	2	1	P11484		1095.52				High	54.67	6.70444e-05	High	40.84	0.00161943	High	34.41	0.00682828	0
DGTVLQGYSFGAEK	2	1	1	P07259		1471.71				High	54.63	0.000105888	High	55.82	7.99855e-05				0
YDLDFKNPNSDK	8	1	1	P00924		1455.68				High	54.54	8.85932e-05	High	51	0.000208114	High	57.78	4.20146e-05	1
DSNNDGWGDLK	12	3	1	P07265		1220.52				High	54.51	8.49594e-05	High	64.16	9.20897e-06	High	66.41	5.48544e-06	0
SQVYFDVEADGQPIGR	3	1	1	P14832	N-Term(Acetyl)	1822.87				High	54.47	0.00013487	High	60.16	3.55653e-05	High	49.68	0.000399907	0
GVDIDGESDEGVK	3	1	1	P47079		1319.6				High	54.36	9.72892e-05	High	63.52	1.13826e-05	High	58.64	3.47403e-05	0
ESEPMEVDEDDSK	6	1	1	P15705		1509.6				High	54.34	7.74911e-05	High	50.82	0.000180077	High	56.4	4.82228e-05	0
LNKETTYDEIKK	3	2	2	P00359;P00358	N2(Deamidated)	1482.77				High	54.3	6.98486e-05	High	30.46	0.0182598	High	54.63	6.57708e-05	2
INEGILQR	3	1	1	P04806		942.539				High	54.12	4.53091e-05	High	60.61	1.01668e-05	High	44.59	0.000406617	0
TAEEELSSGGEQSPENEDDNNSK	10	1	1	P36046	N21(Deamidated)	2466.99				High	54.12	0.000216671				High	41.49	0.00393461	0
EILGTAQSVGCR	3	1	1	P0CX53	C11(Carbamidomethyl)	1290.65				High	54.02	8.24258e-05	High	56	5.09913e-05	High	59.02	2.52508e-05	0
SHVVDYDDSSITENTR	5	1	1	P10963		1837.82				High	53.96	0.000172569	High	71.3	3.19875e-06	High	33.83	0.017802	0
GGSLGDAGGASDR	1	1	1	P25694		1119.51				High	53.92	0.000122261							0
DDVTGEALVQR	6	2	1	A6ZYI0		1202.61				High	53.89	7.71724e-05	High	47.3	0.000344486	High	58.91	2.37778e-05	0
AAEAGETGAATSATEGDNNNNTAAGDK	3	1	1	Q07478		2508.08				High	53.84	0.00030896	High	60.34	6.96298e-05	High	54.27	0.000280022	0
ALEECVDEGLIK	3	1	1	P38715	C5(Carbamidomethyl)	1375.68				High	53.82	0.000118884	High	53.33	0.000121471	High	39.07	0.00335714	0
DDANYIAEFK	3	1	1	P05694		1185.55				High	53.8	8.23317e-05	High	53.4	9.02749e-05	High	51.09	0.000154829	0
SSYGSNNDDSYGSNNDDSYGSSNKK	18	1	1	P18899	N23(Deamidated)	2663.03				High	53.7	0.000248696	High	71.38	4.23932e-06	High	71.56	4.43028e-06	1
SKLNDAVEYVSGR	4	1	1	P22943		1437.74				High	53.67	0.00011619	High	54.25	9.99727e-05	High	58.21	4.07722e-05	1
LGNDDEVILFR	3	1	1	P38910		1290.67				High	53.62	9.08126e-05	High	53.47	9.51284e-05	High	46.34	0.000485452	0
VVDLVEHVAKA	3	2	2	P00359;P00358		1179.68				High	53.56	2.55522e-05	High	49.87	5.97624e-05	High	50.32	5.38801e-05	1
KVLENTEIGDSIFDK	2	1	1	P00560	N-Term(Acetyl); N5(Deamidated)	1750.89				High	53.5	0.000141822				High	53.89	0.000135154	1
LGEEVELR	2	2	1	A6ZZ25		944.507				High	53.48	9.15441e-05	High	46.36	0.000289008				0
LLEMSTEDFVK	3	1	1	Q01855		1311.65				High	53.44	9.2844e-05	High	48.96	0.000263644	High	45.01	0.000654663	0
DGDATYDEAR	3	1	1	P32599		1112.45				High	53.31	7.86321e-05	High	48.34	0.000245479	High	56.5	3.74986e-05	0
ATAGDTHLGGEDFDNR	5	2	2	P10591;P10592		1675.74				High	53.29	0.000186353	High	43.41	0.00174206	High	55.01	0.000127462	0
NGSLAWFK	3	1	1	Q12363	N1(Deamidated)	923.462				High	53.17	7.54248e-05	High	36.78	0.00354721	High	36.43	0.00387904	0
DMGLLDVR	2	1	1	P32191		918.473				High	53.12	7.80046e-05	High	38.5	0.002253				0
DTENGGEATFGGIDESK	3	1	1	P07267		1726.75				High	53.01	0.000196764	High	76.32	9.03048e-07	High	69.35	4.5703e-06	0
EGIPAGWQGLDNGPESR	2	1	1	P00560	N12(Deamidated)	1783.83				High	53.01	0.000184763							0
VDIALPCATQNEVSGEEAK	2	1	1	P07262	C7(Carbamidomethyl)	2030.98				High	52.99	0.000225049							0
GISNEGQNASIK	6	1	1	P14540		1217.62				High	52.98	0.00010498	High	52.05	0.000130049	High	56.47	4.75644e-05	0
AAIEDGWVPGK	3	1	1	P06168		1142.59				High	52.67	8.40873e-05	High	59.66	1.67622e-05	High	68.71	2.05244e-06	0
AANLGGVAVSGLEMAQNSQR	1	1	1	P07262		1972.99				High	52.58	0.000164795							0
ATAISAAELGYK	3	1	1	P53184		1194.64				High	52.32	8.67484e-05	High	39.3	0.00187396	High	36.05	0.0039606	0
LVSTIYEVAPGVLTK	2	1	1	P00890		1589.92				High	52.2	2.74165e-05	High	36.7	0.000940703				0
TANDVLTIR	3	1	1	P00549		1002.56				High	52.11	8.39716e-05	High	47.03	0.000270478	High	46.8	0.000285189	0
AADALLLK	3	2	2	P00924;P00925		814.505				High	52.09	3.42999e-05	High	52.71	2.97367e-05	High	65.1	1.71511e-06	0
SISIVGSYVGNR	3	1	1	P00330		1251.67				High	51.96	7.95994e-05	High	55.42	3.58848e-05	High	51.97	7.94164e-05	0
TTPSFVAFTDTER	3	1	1	P10591		1471.71				High	51.87	0.000199915	High	66.79	6.21951e-06	High	33.36	0.0137011	0
ESNDDDSTGFTDK	3	1	1	Q04372		1430.56				High	51.86	0.000114687				High	55.9	4.83234e-05	0
DFLNGQDETDFK	3	1	1	Q04432		1428.63				High	51.85	0.000168181	High	54.14	0.000104079	High	43.01	0.00131759	0
DYEEYGPEIVR	2	1	1	P47117		1369.63				High	51.77	0.000155674				High	36.14	0.00583729	0
ELTSMDEAESFAEK	3	1	1	P07259		1586.7				High	51.72	0.000224438	High	59.23	4.16105e-05	High	70.61	2.89798e-06	0
DGTEVLQSIEDR	4	1	1	P21801		1361.66				High	51.69	0.000188723	High	68.33	4.00282e-06	High	60.33	2.55342e-05	0
NLPDMIEELDLHED	1	1	1	Q00055		1682.76				High	51.69	0.000218539							0
SVVADISDSDGK	3	1	1	P15703		1192.57				High	51.64	0.000142239	High	60.12	2.14004e-05	High	50.29	0.000205789	0
LVEAFQWTDK	2	1	1	P34760		1236.63				High	51.52	0.000150804	High	45.82	0.000543273				0
SYAEQGKEYITDK	5	1	1	P22943		1531.73				High	51.46	0.000230782	High	38.41	0.00467245	High	45.56	0.000883949	1
VVVFEDAPAGIAAGK	3	2	1	P41277		1443.79				High	51.44	0.000118795	High	45.2	0.000510372	High	56.11	4.1879e-05	0
NGDNINDIR	14	1	1	P06105	N1(Deamidated)	1031.48				High	51.42	0.000104921	High	38.59	0.00172254	High	52.98	6.49516e-05	0
TAEQVAAER	2	1	1	P05737		974.491				High	51.31	0.000106503				High	52.72	7.69773e-05	0
EIGDFEDLSTENEK	3	1	1	P04802		1625.72				High	51.23	0.0002358	High	39.47	0.00353626	High	61.81	2.03685e-05	0
DYLLDLAGQA	3	1	1	O43137		1078.54				High	50.96	0.000155926	High	43.97	0.000803738	High	45.7	0.000538307	0
NDANNEQWDSK	4	1	1	P00431		1320.55				High	50.86	0.000151355	High	46.9	0.000427744	High	46.49	0.000415118	0
EELVDWESNQAK	2	1	1	P36010		1447.68				High	50.85	0.000240506	High	42.58	0.00156514				0
ADIESYLEK	3	1	1	P12695		1067.53				High	50.85	0.00019446	High	41.38	0.0017212	High	42.52	0.00132383	0
VLENTEIGDSIFDK	3	1	1	P00560	N-Term(Acetyl); N4(Deamidated)	1622.8				High	50.83	0.000252768	High	51.48	0.000217987	High	37.22	0.00588927	0
NGFILDGFPR	2	2	1	A6ZYI0	N1(Deamidated)	1136.58				High	50.62	0.000154319	High	35.73	0.00474459				0
SVVIHAGQDDLGKGDTEESLK	3	1	1	P00445		2198.1				High	50.57	0.000317913	High	46.6	0.000804002	High	36.14	0.00879242	1
DEFFGQDNTTWDR	2	1	1	P17891		1630.68				High	50.45	0.000277684				High	40	0.00303	0
AAEEADADAELADEEDAIHDEL	3	1	1	P17967		2341.99				High	50.35	0.000537859	High	59.36	6.92949e-05	High	44.43	0.00225542	0
LDESEELGDVNNDSAR	3	1	1	P48239		1762.78				High	50.34	0.000393921	High	66.92	8.57655e-06	High	34.19	0.0162715	0
KDDANYIAEFK	3	1	1	P05694		1313.64				High	50.32	0.000199728	High	46.42	0.000450368	High	42.49	0.00122028	1
VTPSFVAFTPEER	3	1	1	P11484		1479.75				High	50.28	0.000258767	High	48.6	0.000369943	High	53.67	0.000116834	0
VTPSFVAFTPQER	3	1	0		Q11(Deamidated)	1479.75				High	50.28	0.000258767	High	48.6	0.000369943	High	53.67	0.000116834	0
DGDEIIIDADNNK	4	1	1	P39522		1431.67				High	50.2	0.000327562	High	54.17	0.000121547	High	36.1	0.00781825	0
EEGGENDLIER	3	1	1	Q05911		1260.57				High	50.19	0.00024217	High	36.76	0.0053032	High	28.84	0.0331767	0
NQLESIAYSLK	3	2	2	P10591;P10592		1265.68				High	50.13	0.000163531	High	52.78	7.88209e-05	High	50.05	0.000160146	0
DDAENVEINIPEDDAETK	3	1	1	Q12118		2016.9				High	50.01	0.000536264	High	67.84	8.80561e-06	High	72.11	3.29427e-06	0
KLQINCVVEDDK	1	1	1	P32471	C6(Carbamidomethyl)	1460.75				High	49.91	0.000244515							1
DYNFVSVDEFK	3	1	1	P15454		1362.63				High	49.9	0.000300336	High	42.81	0.00143467	High	46.42	0.000673841	0
DLDVILVAPK	3	1	1	P06168		1082.65				High	49.61	3.82885e-05	High	44.07	0.00013711	High	48.42	5.0358e-05	0
VGGASEVEVGEK	3	1	1	P19882		1160.58				High	49.57	0.000231857	High	44.71	0.000708246	High	48.38	0.000275175	0
EETLNPIIQDTK	3	1	1	P00817		1400.73				High	49.34	0.000226423	High	46.26	0.000460171	High	47.53	0.000331132	0
[truncated: 1,006 more rows]

## Sheet: M0_B
Sequence	# PSMs	# Proteins	# Protein Groups	Protein Group Accessions	Modifications	MH+ [Da]	pRS Probability	pRS Site Probabilities	pRS Score	A2	IonScore A2	Exp Value A2	B2	IonScore B2	Exp Value B2	C2	IonScore C2	Exp Value C2	# Missed Cleavages
AAQDSFAAGWGVMVSHR	4	1	1	P00924		1789.85				High	41.16	0.00318105	High	49.29	0.000489295	High	56.95	8.38631e-05	0
AAQLGFNTACVEK	3	1	1	P09624	C10(Carbamidomethyl)	1408.69				High	36.32	0.00544862	High	45.07	0.000866613	High	42.22	0.00158045	0
AAYSYMFDSLR	2	1	1	Q12230		1323.61							High	41.96	0.00171616	High	49.23	0.000323571	0
ADFQIEQR	1	1	1	A6ZS33		1006.5										High	29.79	0.0125945	0
ADRDESSPYAAMLAAQDVAAK	2	2	1	P06367		2180.04							High	54.87	0.000161615	High	53.95	0.000199748	1
ADVDGFLVGGASLKPEFVDIINSR	3	1	1	P00942		2519.32				High	68.3	2.92124e-06	High	53.43	9.07883e-05	High	64.73	6.76388e-06	0
ADVDGFLVGGASLKPEFVDIINSRN	3	1	1	P00942		2633.37				High	66.91	4.89909e-06	High	73.21	1.13652e-06	High	68.68	3.20502e-06	1
ADWGCAEDPSGR	2	1	1	P49090	C5(Carbamidomethyl)	1320.53				High	31.92	0.0104437	High	37.77	0.00271552				0
ADWGDDIPTTK	2	1	1	P49090		1218.57				High	56.18	5.39819e-05	High	47.31	0.0004403				0
AEAESLVAEAQLSNITR	5	2	2	Q12230;P53252		1801.94				High	72.42	1.44345e-06	High	67.73	4.34287e-06	High	72.49	1.45137e-06	0
AEALNISGEFFR	2	1	1	P26785		1353.68							High	68.15	3.27653e-06	High	58.75	2.88041e-05	0
AEDEAALAK	1	1	1	P29453		917.459				High	32.83	0.0060198							0
AEDNKPK	1	1	1	P42948		801.416							High	38.5	0.00149729				0
AEPIDEEVSLAIENGIINPR	2	1	1	P32324		2179.13							High	44.7	0.000875912	High	46.62	0.000578182	0
ASGAFTGENSVDQIK	3	1	1	P00942		1523.74				High	68.82	4.40899e-06	High	82.06	2.05359e-07	High	64.17	1.28246e-05	0
ASGNYVIIIGHNPDENK	1	1	1	P0CX45		1840.92				High	34.05	0.0125346							0
ASGNYVIIIGHNPDENKTR	3	1	1	P0CX45		2098.07				High	68.39	3.96239e-06	High	47.17	0.000523797				1
ASGTVVVADTGDFGSIAK	3	1	1	P15019		1694.87				High	90.74	2.53844e-08	High	80.61	2.56778e-07	High	109.78	3.2453e-10	0
ASMIISGSR	1	1	1	P38011		921.485										High	32.44	0.00724109	0
AVYHVALR	2	1	1	P12709		928.538							High	33.87	0.0056198	High	30.91	0.0113129	0
AYLETEIK	1	1	1	P54115		966.517										High	34.36	0.00456215	0
AYTYFGEQSNLPK	1	1	1	P05694		1517.73				High	51.74	0.000197951							0
CPFTGLVSIR	3	1	1	P0CX47	C1(Carbamidomethyl)	1149.61				High	55.32	4.84712e-05	High	47.14	0.000309115	High	46.55	0.000356308	0
CYGDSAQFVSDEDLR	1	5	0		C1(Carbamidomethyl)	1761.74				High	35.92	0.0100936							0
DAGTIAGLNVLR	3	3	3	P10591;P10592;P16474		1199.68				High	71.82	6.64234e-07	High	70.54	9.71388e-07	High	72.34	5.8928e-07	0
DAIKFPVFIHSQK	2	2	1	A6ZV70		1529.85				High	42.95	0.00056783	High	35.38	0.00362168				1
DAVSVFGFR	1	1	1	P0CX31		997.513				High	48.04	0.000211999							0
DDVVQLDEPQFSR	1	1	1	P49334		1547.74				High	48.21	0.000454534							0
DEFFGQDNTTWDR	1	1	1	P17891		1630.68				High	58.45	4.42243e-05							0
DEIVLSGNSVEDVSQNAADLQQICR	1	2	1	P05738	C24(Carbamidomethyl)	2760.32										High	53.34	0.000293594	0
DEIWWGPVNKPCSER	1	1	1	P10963	C12(Carbamidomethyl)	1872.88							High	38.62	0.00640304				0
DEMDDLR	1	1	1	P16547		893.369										High	26.93	0.0128758	0
DEMDDLRWNYENSK	1	1	1	P16547		1814.77				High	38.22	0.00571004							1
DFLNGQDETDFKNKDSDFNK	1	1	1	Q04432		2377.07				High	39.43	0.00738882							2
DGDATYDEAR	3	1	1	P32599		1112.45				High	44.27	0.000630376	High	47.99	0.000185066	High	43.67	0.000725917	0
DGISQEGTIENAPANPSK	1	1	1	P38817		1827.88							High	42.32	0.00212768				0
DGKAPEAEQVLSAAATFPIAQPATDVEAR	2	1	1	P40212		2953.5							High	35.5	0.00989252	High	47.98	0.000545331	1
DILKFDDVDGKPLVEK	3	2	2	P38720;P53319		1830.99				High	53.81	5.34445e-05	High	35.29	0.00378626	High	39.63	0.00139928	1
DLDLNSVESYVK	1	1	1	P39692		1381.69				High	62.47	1.53168e-05							0
DLLTDESAEMK	1	1	1	P41811		1251.58							High	32.97	0.0100175				0
DLQGSDGPR	1	1	1	P39940		944.445				High	30.74	0.00843335							0
DLSHINTNSSCVGYDK	1	1	1	P32419	C11(Carbamidomethyl)	1809.81							High	41.74	0.00308817				0
DLSLLGSHVR	1	1	1	P17255		1096.61							High	34.1	0.00206194				0
DLTHVEPPKDLDVILVAPK	3	1	1	P06168		2099.18				High	65.7	1.57455e-06	High	61.61	3.4512e-06	High	61.79	3.64219e-06	1
DLTTSTLQDR	1	1	1	Q03690		1149.58										High	34.24	0.00646047	0
DTDVPAGDIGVGGR	2	1	1	P39708		1328.65							High	37.37	0.00515797	High	41.06	0.00255398	0
EAQVDIEAIK	1	1	1	P31539		1115.6										High	29.53	0.0183301	0
EASELKDR	2	1	1	P38523		947.48				High	35.08	0.00493625				High	31.88	0.00995654	1
EDLYQTFAR	2	1	1	P32324		1142.55							High	46.32	0.000430523	High	53.49	7.27534e-05	0
EDLYTKPEQVYNVYK	4	1	1	P14540		1888.94				High	39.19	0.00424173	High	35.6	0.0101631	High	51.68	0.000249607	0
EEVDIDWSAAR	1	1	1	P34167		1290.6										High	48.84	0.000297807	0
EGPIFGEEMR	1	1	1	P32324		1164.54				High	35.88	0.00569388							0
EILSGFHNAGPVAGAGAASGAAAAGGDAAAEEEK	5	1	1	P10622		3024.44				High	51.19	0.000534509	High	52.49	0.00039201	High	54.85	0.000229466	0
ELQSLLGKDVTFLNDCVGPEVEAAVK	1	1	1	P00560	C16(Carbamidomethyl)	2831.45							High	35.18	0.00763024				1
ELSASLNLPAAASFK	1	2	2	P38009;P54113		1518.82										High	69.26	1.74901e-06	0
EQLASQLVDLKK	3	1	1	P0CX84		1371.79				High	67.92	1.90494e-06	High	28.16	0.0179489	High	30.3	0.00802599	1
EQSLDGIFEETK	2	1	1	P22203		1395.67							High	33.89	0.0119433	High	42.73	0.00156267	0
EQSLDGIFEETKEK	2	1	1	P22203		1652.81				High	42.84	0.00191619	High	51.05	0.000277581				1
ETIDDTASQILK	3	1	1	Q12068		1333.69				High	42.26	0.00126584	High	42.22	0.0011456	High	33.99	0.00762138	0
ETNPGTDVTVSSVESVLAHL	1	1	1	P38013		2055.03							High	105.49	8.96899e-10				0
FALGQGVGVILCIGETLEEK	7	1	1	P00942	C12(Carbamidomethyl)	2133.13				High	98.69	2.6095e-09	High	91.44	1.29921e-08	High	54.93	6.20236e-05	0
FALIAGYGK	3	1	1	Q12230		939.532				High	46.33	0.000183919	High	27.99	0.0125495	High	46.2	0.000173915	0
FANAVLSGFKGER	1	1	1	P17505		1395.74				High	37.82	0.0024036							1
FFADAVTK	1	1	1	P38720		898.469										High	28.36	0.0128376	0
FFDNHIFASCSDDNILR	3	1	1	Q12363	C10(Carbamidomethyl)	2070.94				High	44.65	0.00166928	High	50.16	0.000465529	High	64.97	1.55866e-05	0
FFIDNLGYDTASR	1	1	1	P23641		1518.73				High	44.36	0.00111031							0
FFNNHLFASCSDDNILR	8	1	1	Q12206	N3(Deamidated); C10(Carbamidomethyl)	2070.94				High	42.06	0.0030306	High	48.75	0.000644091	High	63.31	2.2843e-05	0
FKYAPGTIVLYAER	3	1	1	P05750		1627.89				High	44.14	0.000547379	High	48.15	0.000208993	High	40.64	0.00117365	1
FLDGIYVSHK	3	2	1	P05738		1178.62				High	55.31	4.57858e-05	High	37.58	0.00271475	High	36.78	0.0031694	0
FLEAIALISR	3	3	1	P53051		1132.67				High	51.74	3.18195e-05	High	51.78	3.15278e-05	High	44.49	0.000168925	0
FLGFEQIFK	2	2	2	P07262;P39708		1128.61				High	55.88	3.52479e-05				High	42.04	0.000853361	0
FLGGFAIITK	3	1	1	P19414		1066.63				High	50.16	4.53e-05	High	54.22	1.77868e-05	High	54.65	1.61101e-05	0
FSSEDSFR	1	2	2	P48570;Q12122		974.423				High	34.46	0.00440459							0
FTKKPVTPNDK	1	0	0			1274.7				High	30.64	0.0119523							1
FTNYDDALK	1	1	1	P54114		1086.51										High	30.83	0.0116471	0
GAIVGPDLAVLALVIVK	4	1	1	P0CX37		1648.04				High	69.4	1.14543e-07	High	39.08	0.000123302	High	87.35	1.83641e-09	0
GASAGEGLGNAFLSHIR	2	1	1	P38219		1656.85				High	53.26	0.000127693				High	49.18	0.00032611	0
GASDGGLYVPHSENR	3	1	1	P26321		1558.73				High	39.68	0.0038053	High	45.64	0.000983796	High	41.09	0.00282816	0
GFFSFATQK	1	1	1	P05694		1032.52				High	33.97	0.00723564							0
GFTLAEVK	2	2	2	Q12690;P40212		864.485				High	31.33	0.00452767				High	34.72	0.00207432	0
GIANDWK	1	1	1	P50263		803.406							High	29.58	0.01074				0
GIANPIATIR	3	1	1	P40495		1025.61				High	66.13	8.65423e-07	High	70.83	2.93243e-07	High	58.2	5.37314e-06	0
GIDIVVNEVSNR	2	1	1	P32589		1314.7				High	51.22	0.000134029	High	48.5	0.000271207				0
GIDTPALDR	1	1	1	P17255		957.501				High	32.83	0.00557678							0
GLILVGGYGTR	1	1	1	P41940		1105.64				High	47.08	0.000132222							0
GLMNFVSIDAR	1	1	1	P17967		1222.63							High	46.58	0.00045166				0
GLQTVVVEEDA	1	2	1	P0C2H8		1159.59				High	41.15	0.00166517							0
HCWQSYVDYHK	2	1	1	Q01519	C2(Carbamidomethyl)	1522.66							High	41.04	0.00216438	High	34.02	0.0109175	0
HGIVEEK	1	1	1	P35691		811.433										High	32.84	0.00439397	0
HIDTAWAYETEPFVGEAIK	1	1	1	P38115		2177.06				High	55.23	0.00014171							0
HIDVTFTK	2	2	1	P05738		960.517							High	44.8	0.000471862	High	35.55	0.00397022	0
HIYQSAAAGLK	3	1	1	P46367		1158.63				High	32.44	0.00946473	High	41.23	0.00114887	High	36.66	0.0035387	0
HIYQSAAAGLKK	3	1	1	P46367		1286.72				High	40.69	0.000823242	High	48.39	0.00014198	High	40.51	0.000871417	1
HLPTTKYDVVIDQK	1	1	1	P17709		1656.9				High	34.52	0.00513882							1
HLQLAIR	3	1	1	P04911		850.528				High	18	0.0158114	High	25.38	0.00289048	High	29.05	0.00124157	0
HNDVIENVEEDK	3	2	1	P0CT04		1440.66				High	58.9	4.18681e-05	High	53.22	0.000142929	High	71.07	2.46994e-06	0
HVILLANGR	2	1	1	P39954		992.602							High	35.44	0.000285759	High	27.62	0.00172982	0
IINEPTAAAIAYGLGAGK	4	2	1	P11484		1729.95				High	69.51	1.37131e-06	High	83.11	6.05929e-08	High	87.86	2.02965e-08	0
ILIQNQDEMIK	4	2	1	P18239		1344.72				High	51.5	0.000141589	High	51.07	0.00016805				0
KASLNVGNVLPLGSVPEGTIVSNVEEKPGDR	1	1	1	P0CX45		3175.71							High	29.68	0.0121102				1
KDTEGDVDMD	10	1	1	P32589		1124.44				High	42.52	0.00064652	High	45.69	0.000311589	High	45.38	0.000317259	1
KDVDDIVLVGGSTR	1	1	1	P16474		1473.79										High	32.69	0.00939281	1
KDYIMSPVGNPEGPEKPNK	1	1	1	P14540	M5(Oxidation)	2116.04				High	43.61	0.00180302							1
KDYIMSPVGNPEGPEKPNKK	1	1	1	P14540	M5(Oxidation)	2244.14										High	34.66	0.0112511	2
KEDEEDKFDAMGNK	2	1	1	P16521		1655.73							High	33.15	0.0157114	High	34.32	0.0120934	2
KGIEAAGGSADIYQVEETLSPEVVK	2	1	1	Q12335		2590.33				High	76.84	6.23113e-07	High	44.26	0.0010893				1
KGILFVGSGVSGGEEGAR	2	1	1	P38720		1719.91				High	53.04	0.000104781				High	44.74	0.000705049	1
KGSLENNIR	2	1	1	P41805		1030.57							High	34.43	0.00521036	High	33.77	0.00602354	1
KGSVTSVQAVYVPADDLTDPAPATTFAHLDATTVLSR	2	1	1	P00830		3814.96							High	52.43	0.000140298				1
KLEDLSPSTHNMEVPVVKR	3	1	1	P23301		2179.16				High	44.15	0.000730724	High	38.88	0.00239426	High	36.85	0.00392422	2
KLIDLTQFPAFVTPMGK	3	1	1	P06169	M15(Oxidation)	1922.05				High	37.38	0.00244051	High	37.33	0.00240405	High	42.38	0.000711058	1
KLIDLTQFPAFVTPMGK	3	1	1	P06169		1906.06				High	28.92	0.0126951	High	34.18	0.00393403	High	42.05	0.000552005	1
KQFVVDVLHPNRANVSK	1	1	1	P0CX31		1951.09				High	31.97	0.00479675							2
KQGLLPLNFK	1	1	1	P19414		1157.69				High	35.42	0.00195213							1
KRVDEGGAQDK	1	2	1	P15108		1202.62										High	36.52	0.00442344	2
LAGVQGSGWAFIVK	3	1	1	P00447		1432.8				High	92.48	6.15781e-09	High	84.54	3.84959e-08	High	92.61	6.00363e-09	0
LDAFDHVFQK	1	1	1	Q12068		1219.61				High	44.74	0.000671475							0
LFGVTTLDSIR	3	1	1	P17505		1221.69				High	44.68	0.000313176	High	38.9	0.00126248	High	42.15	0.000597346	0
LFHEAVIDEIER	1	1	1	P28240		1470.76				High	35.14	0.0062311							0
LFLAQYR	4	1	1	P07251		910.516				High	59.47	7.00473e-06	High	46.72	0.000139393	High	46.13	0.000159677	0
LFLKDDQLEYLEEK	3	2	1	P15108		1782.92				High	33.79	0.00948475	High	48.04	0.000333702	High	61.17	1.67662e-05	1
LFLKDDQLEYLEEKR	1	2	1	P15108		1939.02										High	31.37	0.0135314	2
NAAGNFGPELAR	2	1	1	Q12230		1216.61							High	37.8	0.00284619	High	32.8	0.0105224	0
NLFTVEDAIK	2	1	1	P06168		1149.62				High	30.71	0.0130774				High	32.05	0.00935602	0
NVSGQDVAAALEANAK	2	1	1	P05694		1557.79							High	92.88	1.35505e-08	High	107.53	4.65351e-10	0
NYASEALISYFK	1	1	1	P36008		1405.7				High	59.63	2.57532e-05							0
RINELTLLVQKR	3	1	1	P05750		1482.92				High	29.84	0.00171192	High	43.86	4.72822e-05	High	33.84	0.000681528	2
RIPSTPVDYHAIR	1	1	1	P49090		1524.84				High	58.49	1.7839e-05							1
RLCDEIATIQSK	1	2	1	P02407	C3(Carbamidomethyl)	1433.75				High	36.52	0.00417832							1
YEELASLGNIIR	3	2	2	P32589;P32590		1377.74				High	48.09	0.000254591	High	58.99	1.92429e-05	High	57.97	2.48957e-05	0
YEIISQQPENVSNLSK	3	1	1	P32861		1848.94				High	78.87	3.63859e-07	High	84.74	9.6021e-08	High	73.91	1.11365e-06	0
YFEVILVDPQHK	3	2	1	P05748		1487.79				High	38.22	0.00315634	High	33.21	0.00986098	High	31.14	0.0163056	0
YFTPDWLDEK	1	1	1	P49090		1313.61				High	38.17	0.00323099							0
YGLNHVVSLIENK	1	1	1	P29453		1485.81										High	32.77	0.00853439	0
YGLNHVVSLIENKK	1	1	1	P29453		1613.9				High	47.12	0.000195059							1
YGVIVHDIATPNLIDR	3	1	1	P41940		1795.97				High	37.78	0.00193401	High	53.38	5.25782e-05	High	47.33	0.000214515	0
YIDLEAPVQIVK	1	1	1	P38701		1387.79				High	56.68	1.95453e-05							0
YIEAYETLTGSK	3	1	1	P27616		1374.68				High	39.81	0.00277896	High	42.17	0.00167763	High	47.61	0.000462926	0
YIEQAIEK	1	1	1	P32288		993.527										High	33.74	0.00614983	0
YINESVNEFSR	1	1	1	P40531		1357.64							High	33.01	0.0135009				0
YIPQAGIPPGVINIVSGFGK	1	1	1	P46367		2027.14										High	43.86	0.000320697	0
YLAAYLLLNAAGNTPDATK	1	1	1	P05319		1980.05				High	81.11	1.59926e-07							0
YLAAYLLLVQGGNAAPSAADIK	2	1	1	P02400		2219.21				High	48.11	0.000129801	High	51.69	5.65831e-05				0
YLAPVGPWDDYSITDGR	1	1	1	Q04432		1924.91										High	33.7	0.0171698	0
YLEQVLDHQR	1	1	1	P05740		1300.67										High	32.1	0.013935	0
YLNDEQVKLNV	2	1	1	Q05911		1334.7				High	41.34	0.00148372				High	35.42	0.00579898	1
YLSEIDLPK	1	1	1	P07283		1077.59				High	29.17	0.0149509							0
YLWDTLNAGR	1	1	1	P00890		1208.61				High	58.68	3.04918e-05							0
YNVPDFEK	1	1	1	P06106		1011.48				High	39.76	0.00332898							0
YQVTVIDAPGHRDFIK	2	1	1	P02994		1858.99				High	47.42	0.000386721				High	43.99	0.000849923	1
YSYIITEPK	2	1	1	P39522		1113.59				High	28.39	0.0137633	High	29.97	0.00956585				0
YTLDVEAFK	3	2	1	P0C2H6		1085.55				High	39.91	0.00166413	High	44.49	0.000558341	High	36.77	0.00330293	0
YTQSNSVCYAR	2	1	1	P38009	C8(Carbamidomethyl)	1348.6							High	49.5	0.000312482	High	40.73	0.0023541	0
YVDIGKNEGATLITGGER	1	1	1	P46367		1892.98				High	102.71	1.54042e-09							1
YVRPPIIVGDLSRPK	7	1	1	P05694		1710.01				High	47.55	3.69164e-05	High	41.4	0.000159376	High	37.41	0.000399413	0
YVSVSVLVDR	1	2	1	P0C0T4		1136.63				High	51.85	5.35567e-05							0
YVVDTSK	7	3	3	P00330;P00331;P07246		811.422				High	28.17	0.00739166	High	43.89	0.000208243	High	44.07	0.000191954	0
YYSIYDLGNNAVGLAK	3	1	1	P07267		1760.89				High	78.38	4.9154e-07	High	92.08	2.08752e-08	High	88.14	4.73429e-08	0
AAAINILK	3	0	0		N5(Deamidated)	814.505				High	32.06	0.00345377	High	40.09	0.000568104	High	27.22	0.0105267	0
AADALLLK	3	2	2	P00924;P00925		814.505				High	62.59	3.05698e-06	High	63.16	2.80174e-06	High	58.38	8.05922e-06	0
AADEAFAK	1	2	1	P11484		822.401							High	36.59	0.00200642				0
AAEAATTDLTYR	3	1	1	Q12363		1282.63				High	63.92	1.00161e-05	High	68.69	3.3261e-06	High	58.54	3.44298e-05	0
AAEAGETGAATSATEGDNNNNAAAGDK	3	1	1	A6ZXP4		2478.07				High	54.01	0.000292532	High	60.21	7.10786e-05	High	72.98	3.67052e-06	0
AAEAGETGAATSATEGDNNNNTAAGDK	3	1	1	Q07478		2508.08				High	59.17	9.07343e-05	High	53.71	0.000316645	High	44.16	0.00286246	0
AAEEADADAELADEEDAIHDEL	3	1	1	P17967		2341.99				High	91.3	4.55535e-08	High	107.13	1.15992e-09	High	79.43	7.05244e-07	0
AAEENFNADDK	4	1	1	P16862		1223.52				High	74.02	6.99431e-07	High	56.01	4.42328e-05	High	59.87	1.82894e-05	0
AAGFLLEK	5	1	1	P00560		848.49				High	38.68	0.000907977	High	33.87	0.00283041	High	30.59	0.00584891	0
AAGLTAAYAR	1	2	1	P40212		964.522				High	42.62	0.00050599							0
AAIEDGWVPGK	3	1	1	P06168		1142.59				High	74.75	5.14172e-07	High	68.58	2.15641e-06	High	69.02	1.88598e-06	0
AAIGQIIK	3	0	0		Q5(Deamidated)	814.505				High	37.59	0.000966703	High	32.25	0.00345484	High	39.18	0.000670337	0
AAIVQIDATPFR	3	1	1	P0CX39		1301.72				High	41.54	0.00100659	High	33.95	0.00587967	High	48.62	0.000194427	0
AALTDFER	3	2	1	P36105		922.465				High	34.57	0.00513236	High	30.48	0.0117293	High	36.72	0.00278786	0
AANLGGVAVSGLEMAQNSQR	3	1	1	P07262		1972.99				High	60.7	2.4683e-05	High	48.67	0.00039459	High	56.92	5.96497e-05	0
AASDDSDDNNDENMDLD	3	1	1	P32590		1855.65				High	69.72	1.61589e-06	High	64.24	5.7259e-06				0
AAVEEGILPGGGTALVK	2	1	1	P19882		1581.89				High	32.4	0.00374036				High	31.66	0.00385521	0
AAYDYADR	3	1	1	P14843		944.412				High	36.14	0.0023714	High	30.71	0.00810967	High	36.97	0.00195887	0
ADDDSVTIISAGNDK	9	1	1	P38011		1520.71				High	112.64	1.74241e-10	High	104.25	1.22147e-09	High	112.02	2.02863e-10	0
ADDDSVTIISAGNDK	3	1	1	P38011	N13(Deamidated)	1521.7				High	78.92	3.9047e-07	High	76.07	7.29159e-07	High	103.69	1.25062e-09	0
ADIESYLEK	3	1	1	P12695		1067.53				High	38.45	0.00278634	High	49.96	0.000196804	High	50.67	0.000202689	0
ADPYGEENQGNFPQR	9	1	1	Q08969		1721.76				High	55.76	9.88841e-05	High	65.88	9.78677e-06	High	58.79	4.91522e-05	0
ADQEYEIEK	3	1	1	P22203		1124.51				High	43.4	0.00101245	High	31.9	0.0139138	High	44.11	0.000859753	0
ADQLANDTENSIK	4	3	1	P0CS90		1418.68				High	32.33	0.0151461	High	36.05	0.00654306				0
ADRDESSPYAAMLAAQDVAAK	1	2	1	P06367		2180.03							High	49.09	0.000633199				1
AEASGEAADEADEADEE	9	1	1	O13516		1708.64				High	118.74	2.57963e-11	High	137	3.85086e-13	High	120.47	1.73204e-11	0
AEASGEAAEEAEDEE	21	1	1	P05755		1536.59				High	115	6.48267e-11	High	104.71	6.94723e-10	High	93.61	8.92799e-09	0
AEEWLYDEGFDSIK	1	1	1	P32589		1701.77							High	45.15	0.00118531				0
AELINNLGTIAK	3	2	1	P15108		1256.72				High	52.38	5.4341e-05	High	77.1	1.83285e-07	High	59.95	9.50885e-06	0
AEQGEHDENISPAQAAELVGEDLSR	1	1	1	P27616		2665.24				High	38.93	0.00920515							0
AEQLYEGPADDANCIAIK	4	1	1	P32324	C14(Carbamidomethyl)	1977.93				High	54.43	0.000190386	High	50.72	0.000424037	High	65.59	1.37891e-05	0
AESADDDDNDDGDDDDDW	3	2	1	A6ZZJ1		1999.61				High	96.34	1.6143e-09	High	68.59	9.61579e-07	High	29.07	0.00848576	0
AESDAVAEANDIDD	6	1	1	P35180		1434.59				High	60.29	2.37593e-05	High	86.28	5.98183e-08	High	62.6	1.39583e-05	0
AEVSDVGNAILDGADCVMLSGETAK	3	1	1	P00549	C16(Carbamidomethyl)	2522.18				High	77.3	1.17591e-06	High	51.69	0.000422848	High	76.88	1.29941e-06	0
AEVSDVGNAILDGADCVMLSGETAK	2	1	1	P00549	C16(Carbamidomethyl); M18(Oxidation)	2538.18				High	61.98	4.57971e-05				High	49.71	0.000773461	0
AFSNGSWNGIDPIDR	3	1	1	P46367		1648.78				High	75.27	1.03711e-06	High	36.96	0.007189	High	72.77	1.90505e-06	0
AFSNGSWNGIDPIDR	8	1	1	P46367	N8(Deamidated)	1649.76				High	64.3	1.33195e-05	High	72.27	2.06634e-06	High	81.05	2.77581e-07	0
AGAVAPEDIWVR	1	1	1	P05317		1283.68										High	34.28	0.00531881	0
AGEIVLAAR	3	1	1	P32324		899.533				High	43.41	0.000275902	High	44.54	0.000212694	High	37.82	0.00183368	0
AGELTQEELER	1	1	1	P0CX55		1274.63				High	72.05	1.46266e-06							0
AGFAGDDAPR	5	1	1	P60010		976.45				High	62.13	8.78723e-06	High	54.09	5.59567e-05	High	55.7	3.83544e-05	0
AGGECITLDQLAVR	3	1	1	P0CX49	C5(Carbamidomethyl)	1502.77				High	79.61	3.25999e-07	High	89.39	3.30855e-08	High	89.34	3.31194e-08	0
AGHQTSAESWGTGR	2	2	1	P10664		1444.66				High	42.16	0.00197644	High	35.5	0.00918793				0
AGLTFPVGR	2	2	1	P04911		917.523				High	27.75	0.0203135				High	37.33	0.00223762	0
AGMTTIVR	3	1	1	P14126		848.467				High	55.88	3.15036e-05	High	59.87	1.28798e-05	High	46.2	0.000292658	0
AGVCEYNEDSR	2	1	1	O13563	C4(Carbamidomethyl)	1299.53							High	43.32	0.00094514	High	33.38	0.00932172	0
AHSSMVGFDLPQR	2	1	1	P00560		1444.7				High	31.96	0.0143597	High	36.07	0.00564789				0
AIDEQFGSLDELIK	3	1	1	P00447		1577.81				High	61.42	1.63331e-05	High	77	5.11785e-07	High	76.24	6.04906e-07	0
AIGVLPQLIIDR	1	1	1	P00890		1307.81										High	53.57	4.83496e-06	0
AIIVLSTSGTTPR	3	1	1	P00549		1315.76				High	57.43	1.4367e-05	High	53.88	3.13084e-05	High	51.79	5.06596e-05	0
AIQTANIALEK	3	1	1	P00950		1171.67				High	46.82	0.000228767	High	49.27	0.000130135	High	49.42	0.000125717	0
AISLDVTDDSALDK	3	1	1	P38999		1462.73				High	65.91	7.2062e-06	High	60.31	2.65831e-05	High	62.92	1.37071e-05	0
AKQSLDVSSDR	1	2	1	P05743		1205.61				High	31.22	0.0127988							1
ALEECVDEGLIK	3	1	1	P38715	C5(Carbamidomethyl)	1375.68				High	45.02	0.00085304	High	33.29	0.0123064	High	55.32	7.96103e-05	0
ALENPTRPFLAILGGAK	3	1	1	P00560		1768.01				High	30.17	0.00384645	High	38.13	0.000615262	High	32.71	0.00208961	0
ALERDEDADSTTKDR	3	1	1	P31539		1721.8				High	48.67	0.000512084	High	41.17	0.0029866	High	40.62	0.00339849	2
ALLDEVVK	3	1	1	P00560		886.525				High	32.29	0.0046921	High	33.03	0.00395701	High	42.41	0.000456423	0
ALLELLDDSPVTPGEARPAYDGYEASR	1	1	1	Q12230		2905.43										High	41.57	0.00331594	0
ALLELLDDSPVTPGETRPAYDGYEASK	2	1	1	P53252		2907.43							High	39.28	0.00582488	High	36.36	0.0112713	0
ALPDAVTIIEPKEEEPILAPSVK	1	1	1	P05750		2459.38										High	27.82	0.00751643	1
ALQLEAER	1	1	1	P04802		929.507							High	52.81	7.82783e-05				0
ANADANEDNNVDEK	3	1	1	P49090		1518.63				High	102.11	1.53179e-09	High	92.91	1.22036e-08	High	70.77	2.11057e-06	0
ANELLINVK	6	1	1	P00330		1013.6				High	44.42	0.0002819	High	44.4	0.000283201	High	44.62	0.000269212	0
ANFEIDLPDAK	2	1	1	P46655		1232.62				High	79.77	1.87681e-07				High	79.82	2.07421e-07	0
ANFQGAITNR	1	1	1	P54115		1091.56				High	37.39	0.0027632							0
ANGTTVLVGMPAGAK	3	1	1	P00330		1386.75				High	57.97	3.1359e-05	High	58.37	2.85998e-05	High	68.59	2.71871e-06	0
ANGTTVLVGMPAGAK	2	1	1	P00330	M10(Oxidation)	1402.74				High	38.33	0.0026661	High	42.38	0.00102901				0
ANVTSDVNPVSADTK	1	1	1	Q07653		1517.75							High	59.66	3.02261e-05				0
APGSSLSIGDDDIDDDDDMI	1	1	1	Q03860		2065.85				High	78.04	7.50633e-07							0
APGSSLSIGDDDIDDDDDMI	3	1	1	Q03860	M19(Oxidation)	2081.84				High	70.12	3.90558e-06	High	58.76	5.27525e-05	High	86.82	8.50596e-08	0
APSTFENR	2	3	2	B3LLJ2;B3RHV0		921.444							High	43.86	0.000746237	High	36.11	0.00444505	0
AQFSDIDK	2	1	1	P33315	N-Term(Acetyl)	965.459				High	40.66	0.00129711	High	29.55	0.0167485				0
AQPTEVSSILEER	3	1	1	P07251		1458.75				High	60.42	2.21508e-05	High	60.34	2.25626e-05	High	59.82	2.54325e-05	0
AQRPITGASLDLIK	2	1	1	P24000		1482.87				High	30.59	0.00414661				High	39.75	0.000503146	0
AQVENEFGK	2	1	1	P38804		1021.5							High	36.41	0.00331412	High	37.35	0.00281638	0
ARDDADEDEEDPDTR	5	1	1	P16140		1748.69				High	47.39	0.000455062	High	51.28	0.00018879	High	37.91	0.00403711	1
ARIAAGDGDDDDE	6	1	1	P22289		1319.54				High	68.21	2.53693e-06	High	81.76	1.11023e-07	High	65.76	4.47301e-06	1
ASAPGSVILLENLR	4	1	1	P00560		1439.83				High	63.3	3.25076e-06	High	53.88	2.86482e-05	High	79.2	8.41585e-08	0
ASEALKPDSQK	3	1	1	P22943		1173.61							High	33.41	0.00902953	High	34.35	0.00694164	0
ASGAFTGENSVDQIK	3	1	1	P00942		1523.74				High	77.42	6.09516e-07	High	64.94	1.08051e-05	High	57.18	6.34576e-05	0
ASGAFTGENSVDQIKDVGAK	2	1	1	P00942		1993.99							High	42.7	0.00207026	High	44.21	0.00138071	1
ASIEYER	1	1	1	P16547		867.422				High	37.32	0.00233545							0
ASNEVLVLR	3	1	1	P38011	N-Term(Acetyl)	1042.59				High	33.78	0.0039576	High	42.82	0.000483216	High	30.04	0.00936336	0
ATAGDTHLGGEDFDNR	3	2	2	P10591;P10592		1675.74				High	56.65	8.60762e-05	High	44.27	0.00146838	High	40.83	0.00325459	0
ATAISAAELGYK	3	1	1	P53184		1194.64				High	45.51	0.000441468	High	47.09	0.000304877	High	36.36	0.00382647	0
ATDLIEAMK	3	1	0		N-Term(Acetyl); M8(Oxidation)	1049.52				High	43.62	0.000905954	High	35.93	0.00455657	High	34.07	0.00816782	0
ATETVDNKDIER	1	1	1	P16521		1390.68										High	35.02	0.00734999	1
ATFSVDSR	3	1	1	P17255		882.433				High	42.85	0.000783388	High	38.93	0.00193187	High	38.89	0.00194974	0
ATNASLEAYK	1	1	1	P29311		1067.54							High	31.27	0.01366				0
ATPDVLAAGPQFE	3	1	1	P10963		1315.66				High	38.17	0.00333006	High	41.81	0.00143041	High	37.7	0.00371066	0
ATVITDDELESR	1	1	1	P39931		1348.66							High	41.33	0.00201721				0
ATYAGFLLADPK	3	1	1	P32324		1266.68				High	55.09	4.30541e-05	High	69.74	1.47045e-06	High	71.9	8.94231e-07	0
AVASSGQELSVEER	3	1	1	P34730		1461.72				High	58.76	3.99802e-05	High	67.06	5.9135e-06	High	72.6	1.63763e-06	0
AVDDFLLSLDGTANK	14	2	2	P00925;P00924		1578.81				High	90.82	2.13195e-08	High	101.57	1.66145e-09	High	108.23	3.52487e-10	0
AVDVTALEMVK	1	1	1	P05694		1175.64				High	65.76	4.06155e-06							0
AVEALNDSELNGEK	3	1	1	P04147		1488.72				High	57.4	5.11336e-05	High	66.42	6.40776e-06	High	63.13	1.15765e-05	0
AVITVPAYFNDAQR	3	2	1	P11484		1564.82				High	39.62	0.00228111	High	34.44	0.00762669	High	33.01	0.00972567	0
AVQDNGESAFR	3	2	1	P40212		1193.56				High	51.46	0.000140756	High	33.83	0.00776249	High	57.41	3.30424e-05	0
AVQDNGESAFR	3	2	1	P40212	N5(Deamidated)	1194.54				High	41.24	0.00133789	High	46.69	0.000379292	High	52.81	9.39863e-05	0
AVVESVGAEVDEAR	5	1	1	P02400		1430.72				High	74.53	8.72118e-07	High	74.24	9.53061e-07	High	58.61	3.505e-05	0
AVVGEEALSIEDK	2	1	1	P16140		1359.7				High	70.29	2.17014e-06				High	64.09	8.38375e-06	0
AVYLETIGNPK	3	1	1	P06106		1204.66				High	43.77	0.000554082	High	32.42	0.00756091	High	37.22	0.00250365	0
CAYPIDYIPSAK	1	1	1	P10963	C1(Carbamidomethyl)	1397.68							High	33.51	0.0118545				0
CCSDVFNQVVK	3	1	1	P00330	C1(Carbamidomethyl); C2(Carbamidomethyl)	1355.61				High	54.05	0.000110588	High	43.48	0.00126097	High	62.05	1.74958e-05	0
CEDVFEYK	2	1	1	P38219	C1(Carbamidomethyl)	1089.46				High	37.85	0.0033468	High	34.54	0.00685543				0
CEPLSEDDVAR	2	2	1	P23595	C1(Carbamidomethyl)	1290.57				High	30	0.02215	High	42	0.00137864				0
CGDCGSALQGISTLRPR	2	2	1	P40525	C1(Carbamidomethyl); C4(Carbamidomethyl)	1847.89				High	39.39	0.00428098				High	40.08	0.00364719	0
DAAAYADK	1	1	1	P54115		824.38				High	39.65	0.000650356							0
DAAAYADKVNGR	5	1	1	P54115		1250.61				High	51.86	0.000159649	High	32.34	0.0136526	High	55.66	6.64169e-05	1
DADASVNSGDDGDNDSEANMHK	1	2	1	A6ZQG7		2263.87				High	32.73	0.0226401							0
DADEDEEDDEDELEDGEEDMEEDEASTGR	2	2	1	P53115		3318.16							High	56.42	8.41446e-05	High	55.69	9.80628e-05	0
DAEDIPCPDYWGGLR	2	1	1	P38075	C7(Carbamidomethyl)	1763.77				High	40.65	0.0035516				High	43.83	0.00166842	0
DAEDLGDVEEDSAEAK	3	1	1	P32561		1692.71				High	89.05	4.03845e-08	High	85.37	9.33643e-08	High	71.57	2.581e-06	0
DAEDNEVIK	1	1	1	P12385		1032.49										High	40.47	0.00175447	0
DAENEWNVEK	3	1	1	P07703		1233.54				High	39.37	0.00243362	High	35.19	0.00640192	High	42.39	0.00121409	0
DAESAISIDPSYFR	3	1	1	Q12118		1570.74				High	44.98	0.00112302	High	43.21	0.00154481	High	37.71	0.00537105	0
DAEVNNGSSAR	1	1	1	P15705		1119.5										High	34.48	0.0104262	0
DAFFQCLDK	3	1	1	Q3E846	C6(Carbamidomethyl)	1143.52				High	37.93	0.00303607	High	29.55	0.0211852	High	34.45	0.00685541	0
DAFGDQAWGELEK	3	1	1	P53839		1465.66				High	71.97	1.89964e-06	High	88.52	3.99317e-08	High	73.73	1.19679e-06	0
DAGSMLGR	3	1	1	P07259		806.384				High	44.69	0.000378682	High	37.27	0.00215624	High	49.32	0.000134492	0
DAIIAAPVK	4	1	1	Q03973		897.533				High	26.65	0.00594748	High	26.69	0.00600009				0
DAKNPVILADACCSR	3	1	1	P06169	C12(Carbamidomethyl); C13(Carbamidomethyl)	1689.81				High	49.27	0.000438908	High	44.51	0.00133103	High	49.27	0.000438317	1
DALLGVSQK	3	1	1	P16547		930.528				High	45.35	0.000573274	High	33.89	0.00479775	High	32.08	0.00727843	0
DAMFKGEHINSTEDR	2	1	1	P12709		1749.79				High	40.03	0.00464778	High	39.39	0.00538575				1
DAMFKGEHINSTEDR	2	1	1	P12709	M3(Oxidation)	1765.79				High	39.28	0.00452063	High	41.76	0.00243384				1
DAPTFQESALIADK	2	1	1	P38077		1505.75							High	91.2	1.92679e-08	High	91.19	1.91982e-08	0
DAQIVVGTPGR	3	1	1	A6ZQJ1		1112.61				High	39.28	0.000938355	High	56.32	1.8201e-05	High	44.34	0.000287141	0
DAQVMIDLVNDK	1	2	1	B3LLV5		1360.68				High	32.86	0.013406							0
DASLVDYVQVR	3	1	1	P26783		1264.66				High	55.46	4.48003e-05	High	68.13	2.39952e-06	High	68.38	2.26529e-06	0
DASQEESLI	2	1	1	P16140		991.459				High	33.29	0.00745413	High	28.98	0.0190975				0
DATTDGKNDDEEEEK	6	1	1	P38764		1695.69				High	55.4	8.16181e-05	High	41.04	0.00236507	High	58.59	4.13686e-05	1
DAWECEK	2	1	1	Q00055	C5(Carbamidomethyl)	937.374				High	27.3	0.0154553	High	29.02	0.0115289				0
DCEAICK	3	2	2	P48570;Q12122	C2(Carbamidomethyl); C6(Carbamidomethyl)	895.367				High	32.85	0.00290528	High	25.33	0.016413				0
DCVAIACDLR	2	1	1	P25451	C2(Carbamidomethyl); C7(Carbamidomethyl)	1192.55				High	34.23	0.0073249	High	35.29	0.00578291				0
DDAANILKPALSR	2	1	1	P31539		1383.76							High	39.11	0.00120289	High	34.87	0.00306286	0
DDADEDEEDPDTR	11	1	1	P16140		1521.55				High	93.27	6.59368e-09	High	83.59	6.12531e-08	High	84.49	4.90771e-08	0
DDAENVEINIPEDDAETK	4	1	1	Q12118		2016.9				High	55.26	0.000155925	High	41.62	0.00358099				0
DDAENVEINIPEDDAETKAK	2	1	1	Q12118		2216.03				High	42.72	0.00303365	High	35.75	0.0148735				1
DDANYIAEFK	3	1	1	P05694		1185.54				High	54.62	7.57591e-05	High	51.36	0.000160485	High	68.61	3.05741e-06	0
DDAYLENAVER	3	1	1	P47039		1294.59				High	53.4	0.000115186	High	50.15	0.000233301	High	61.67	1.71554e-05	0
DDDDEDDDDEDDENDSVDTTQDEMLNLTK	3	1	1	P32266		3361.24				High	73.73	2.41053e-06	High	114.65	1.85095e-10	High	80.46	5.14063e-07	0
DDDDVIAPLPNADGDIPAISDGVFPK	3	1	1	P35719		2666.29				High	89.17	6.47065e-08	High	92.9	2.77202e-08	High	78.36	8.02348e-07	0
DDDSVLNFWK	3	3	1	P07265		1238.57				High	58.57	2.95365e-05	High	61.24	1.56713e-05	High	55.59	5.86623e-05	0
DDDSVLNFWKR	5	3	1	P07265		1394.67				High	49.45	0.000331423	High	47.91	0.00045549	High	34.67	0.00996283	1
DDDTDFLK	3	1	1	P17891		968.422				High	44.87	0.00049853	High	30.61	0.0124696	High	43.53	0.000678721	0
DDDTTEISDTTGGK	3	1	1	P39936		1454.62				High	66.39	5.40743e-06	High	81.97	1.50256e-07	High	70.82	1.95808e-06	0
DDDYDEEDPYEDPF	3	1	1	P38874		1763.61				High	36.14	0.00318619	High	28.03	0.0203831	High	36.99	0.00268981	0
DDEDDDGILADGK	2	1	1	P53834		1377.57							High	45.98	0.000638441	High	41.22	0.00194436	0
DDEDDDIEMT	1	1	1	Q04264		1197.41							High	26.05	0.0198651				0
DDEIDEEDDSEEAK	3	2	1	P32892		1638.62				High	72.19	1.26829e-06	High	76.82	4.1386e-07	High	77.04	3.92428e-07	0
DDELQNDVVGSAAGK	3	2	1	A6ZKU1		1517.71				High	86.36	7.79166e-08	High	73.16	1.64965e-06	High	75.03	1.06149e-06	0
DDENPSELNFR	2	1	1	Q04336		1335.58				High	44.73	0.000710039	High	30.04	0.0235818				0
DDEQSNEDNATANNQK	3	1	1	P36046		1792.73				High	74.4	1.07653e-06	High	71.14	2.35738e-06	High	95.5	8.32832e-09	0
DDEVLVVR	2	2	1	P05743		944.506							High	45.08	0.00038807	High	38.78	0.00270166	0
DDEWAVDMSEEAIR	3	1	1	P38431		1665.71				High	62.18	2.04303e-05	High	57.59	6.03536e-05	High	62.52	1.93956e-05	0
DDEWAVDMSEEAIR	2	1	1	P38431	M8(Oxidation)	1681.71							High	38.54	0.00466063	High	40.36	0.00317555	0
DDFVNVAPSK	2	1	1	P38934		1091.54				High	44.08	0.000689834	High	55.4	5.09032e-05				0
DDGDDEDLLECLDR	3	1	1	P48240	C11(Carbamidomethyl)	1679.68				High	75.88	9.025e-07	High	63.74	1.34831e-05	High	70.97	2.79542e-06	0
DDGEEFEEDDKAPSMGAK	2	1	1	P38708		1969.8				High	33.57	0.0157576				High	41.19	0.00275618	1
DDGSELLPVSDR	1	1	1	P16861		1302.62				High	36.71	0.00474602							0
DDIELVVQQTNVSK	1	1	1	A6ZT99		1587.83										High	36.76	0.00470224	0
DDILESADDYQQK	2	1	1	Q07653		1539.68				High	71.23	2.3354e-06	High	59.48	3.45486e-05				0
DDILVVYDR	1	1	1	Q08686		1107.57										High	38.95	0.00259158	0
DDLEAIQSNNEEDDEK	3	1	1	P25037		1863.78				High	71.11	2.87325e-06	High	60.66	3.19553e-05	High	58.36	5.43408e-05	0
DDLINLAK	2	1	1	Q03104		901.501				High	36.25	0.00271522	High	31.47	0.00816217				0
DDLNGLDVAR	3	1	1	P31116		1087.54				High	61.85	1.12012e-05	High	60.32	1.59318e-05	High	68.33	2.51921e-06	0
DDNDTSSGSSPLQR	3	1	1	P26754		1478.64				High	41.26	0.00218465				High	34.5	0.0104847	0
DDNEGEDDEEDDEDDVDPVIENENIPLRDTTNR	5	1	1	Q04225		3831.58				High	102.25	6.96031e-09	High	65.86	2.93402e-05	High	123.44	5.09963e-11	1
DDPSQQATR	2	2	1	Q12166		1017.46							High	36.21	0.00388914	High	33.96	0.00648892	0
DDQLEYLEEK	3	2	1	P15108		1281.59				High	59.69	2.45944e-05	High	65.06	6.7368e-06	High	54.55	7.85684e-05	0
DDVGYGEKEEDEEDEEDEEDEEDDDFKEQ	3	1	1	A6ZQX9		3510.28				High	35.69	0.0136371	High	80.4	4.6923e-07	High	42.18	0.00301157	2
DDVKAPEGELGDSLQTAFDEGK	8	1	1	P23301		2321.09				High	59.34	6.60059e-05	High	68.64	7.47464e-06	High	43.96	0.00225003	1
DDVTGEALVQR	6	2	1	A6ZYI0		1202.6				High	57.21	3.59304e-05	High	47.37	0.000346307	High	45.98	0.000476938	0
DEAIPELVEGQTFDADVE	5	1	1	A6ZWL1		1976.9				High	43.98	0.00185974	High	82.41	2.78734e-07	High	63.57	2.04167e-05	0
DEDADSTTKDR	4	1	1	P31539		1252.53							High	53.37	7.34109e-05	High	45.44	0.000461501	1
DEDDLDENELLMK	3	1	1	P15891		1578.69				High	77.45	5.54952e-07	High	75.5	8.69471e-07	High	73.17	1.48681e-06	0
DEDDLDENELLMK	2	1	1	P15891	M12(Oxidation)	1594.68							High	68.83	3.90136e-06	High	72	1.85501e-06	0
DEDDLEQYLDEK	3	1	1	Q06505		1511.64				High	100.2	2.75993e-09	High	39.49	0.00335132	High	76.62	6.29358e-07	0
DEDEEADEDMK	6	1	1	P23638		1325.47				High	66.57	2.50032e-06	High	59.46	1.14939e-05	High	51.4	7.9688e-05	0
DEDEEADEDMK	1	1	1	P23638	M10(Oxidation)	1341.47				High	59.18	1.11119e-05							0
DEDLWEEQEVCP	3	1	1	P53210	C11(Carbamidomethyl)	1548.62				High	31.52	0.0181106	High	39.27	0.00298126	High	43.01	0.00128509	0
DEILLMENSR	2	1	1	P49723		1219.6				High	38.86	0.00295789				High	49.15	0.000269385	0
DELDDAFNDVAR	4	1	1	P35719		1379.61				High	73.82	1.16602e-06	High	76.48	6.60098e-07	High	75.94	7.47495e-07	0
DELDDAFNDVAR	3	1	1	P35719	N8(Deamidated)	1380.6				High	64.62	1.03888e-05	High	70.12	2.88906e-06	High	77.84	4.73579e-07	0
DELDNIEVSK	3	1	1	P00128		1161.57				High	43.97	0.000807746	High	41.79	0.00132443	High	35.27	0.00609192	0
DELQELNDFGEK	3	1	1	P38115		1436.66				High	65.99	6.43266e-06	High	40.66	0.00250402	High	48.47	0.00040892	0
DELQELNDFGEKYPVR	1	1	1	P38115		1951.94							High	34.03	0.0167042				1
DELTLEGIK	3	1	1	A6ZQJ1		1017.55				High	32.75	0.00838797	High	39.22	0.00185495	High	35.82	0.00412364	0
DELTNNPACK	3	2	1	A6ZYI0	C9(Carbamidomethyl)	1161.52				High	50.15	0.000301408	High	55.56	8.67271e-05	High	55.4	8.99818e-05	0
DENFDVK	2	1	1	P35176		866.391							High	27.58	0.0101258	High	29.33	0.0067675	0
DENISSENSEENTSDK	4	1	1	P36046		1797.73				High	97.21	6.12147e-09	High	43.23	0.00148067	High	77.31	5.67559e-07	0
DENISSENSEENTSDKTLDNNAGSSEK	3	1	1	P36046		2914.24				High	38.64	0.0105931	High	45.34	0.0022399	High	53.55	0.000338905	1
DEQLESENGTEQALQGEDEK	4	1	1	Q05515		2248.98				High	60.39	5.40698e-05	High	58.57	8.08952e-05	High	51.95	0.000377852	0
DEQSIVVR	1	1	1	P22855		945.501										High	46.14	0.000290648	0
DESLGNYEYSNTSGNK	2	1	1	Q07653		1777.76				High	52.77	0.000217191	High	71.73	2.75957e-06				0
DEYDILEGK	1	1	1	Q08977		1081.51							High	37.17	0.0038949				0
DFDGIEVEDEENVK	1	1	1	P47047		1637.72							High	34.4	0.013688				0
DFEENPVSEK	1	1	1	P40017		1193.54				High	32.93	0.0101102							0
DFELEETDEEK	13	2	1	P15108		1383.58				High	57.38	4.30518e-05	High	60.91	1.81655e-05	High	60.47	1.99678e-05	0
DFIGLPFDK	2	1	1	P38788		1051.55				High	41.38	0.00120448	High	29.69	0.0178282				0
DFKLEDSGSDSK	5	1	1	P12695		1327.6				High	43.94	0.000926366	High	35.68	0.00640838	High	32.88	0.011773	1
DFLKGDASPIVK	1	1	1	P17967		1289.71										High	35.07	0.00426305	1
DFLNGQDETDFK	3	1	1	Q04432		1428.63				High	51.45	0.000193001	High	48.72	0.000362547	High	56.15	6.61251e-05	0
DFLNGQDETDFK	8	1	1	Q04432	N4(Deamidated)	1429.62				High	38.22	0.00378158	High	37.53	0.00440626	High	39.36	0.00290853	0
DFNELSDK	4	1	1	P16547		967.438				High	35.07	0.00415414	High	33.47	0.00600456	High	31.08	0.0104107	0
DFNELSDKLDQQER	3	1	1	P16547		1736.81				High	40.02	0.0039866	High	48.83	0.0005276	High	35.19	0.0121985	1
DFPELDLGTIGK	2	1	1	P37012		1304.68							High	48.93	0.000246921	High	44.66	0.00066002	0
DFSPLNVGSDWK	3	1	1	P31116		1364.65				High	52.99	0.000125083	High	48.88	0.000322255	High	55.2	7.51968e-05	0
DFSYLFSDETNAR	3	1	1	P53090		1564.7				High	70.09	2.86011e-06	High	67.72	4.93609e-06	High	66.61	6.29718e-06	0
DFTNNPETGTTGNVDTTGR	5	1	1	Q07653		1996.89				High	93.01	2.38266e-08	High	97.51	8.57821e-09	High	83.05	2.35587e-07	0
DGAYLVNTAR	1	3	1	P0CF35		1079.55							High	29.76	0.0179659				0
DGAYVINASR	1	1	1	P40510		1065.54							High	44.6	0.000523573				0
DGCENGETTQQIGLR	1	1	1	P36136	C3(Carbamidomethyl)	1677.76							High	49.83	0.00039517				0
DGDATTSTESLPASDSK	2	1	1	P40517		1681.75							High	45	0.00139615	High	35.54	0.0118543	0
DGDDLIYTLPLSFK	1	1	1	P25294		1596.82										High	34.03	0.00814455	0
DGEEEEDEEDEDEK	9	1	1	P39929		1696.59				High	98.95	1.78927e-09	High	93.5	6.11957e-09	High	98.46	1.96021e-09	0
DGEISQDLR	3	1	1	P54113		1032.5				High	41.01	0.00137103	High	41.29	0.00128542	High	38.2	0.0024671	0
DGEVIANIIGEAK	3	1	1	O43137		1328.71				High	72.25	9.76886e-07	High	78.09	2.60801e-07	High	77.79	2.79453e-07	0
DGFESAVGEEDSK	3	1	1	P25567		1369.58				High	53.98	0.000119384	High	46.43	0.000690492	High	44.73	0.000913629	0
DGGASAWGNQDDGNR	3	1	1	P27692		1519.62				High	47.35	0.000520018	High	51.28	0.000208525	High	51.57	0.000193662	0
DGKYDLDFKNPNSDK	3	1	1	P00924		1755.82							High	32.59	0.0208481	High	36.04	0.00915899	2
DGLDDQFLK	1	1	1	P33330		1050.51										High	31.73	0.00970215	0
DGLNDAYDGLAMGVHAEK	3	1	1	P41338		1875.86				High	41.72	0.00317645	High	44.12	0.00182592	High	40.78	0.00387302	0
DGNLVRVLR	3	1	0		N3(Deamidated)	1042.59				High	35.78	0.00249708	High	35.22	0.00278062	High	34.64	0.00324662	1
DGNNGGEIDVK	4	1	1	P39533		1117.51				High	32.25	0.00997734	High	38.22	0.00284749	High	41.82	0.00124955	0
DGPLSTNVEAK	2	1	1	P04840		1130.57							High	30.68	0.0164173	High	31.96	0.0122265	0
DGQACMDHDR	1	1	1	P26637	C5(Carbamidomethyl)	1204.45										High	30.14	0.0106511	0
DGQGEEEQNNFSFGGKPGSYDSNSDSAQR	3	1	1	Q07653		3107.3				High	72.11	5.84726e-06	High	81.78	6.27901e-07	High	69.15	1.13713e-05	0
DGQLETFK	3	1	1	P19414		937.464				High	36.98	0.00245548	High	31.37	0.00893585	High	35.22	0.00368244	0
DGQSVVSGSLDR	3	1	1	P16649		1219.59				High	42.42	0.0010969	High	48.04	0.000300724	High	36.42	0.00436686	0
DGTEVLQSIEDR	3	1	1	P21801		1361.66				High	69.93	2.91155e-06	High	64.24	1.05289e-05	High	64.12	1.06689e-05	0
DGVILGADSR	1	1	1	P38624		1002.52							High	35.71	0.00377291				0
DGYENLTGITSDPDEIEK	1	1	1	P43590		1995.91							High	78.12	7.56204e-07				0
DIDILVNNAGK	1	1	1	Q05016		1171.63				High	35.09	0.00447577							0
DIEFAQK	1	1	1	P38219		850.432							High	32.65	0.00554115				0
DIEGEHEQVLENFQ	3	1	1	P32190		1686.77				High	41.47	0.00252706	High	43.8	0.00145279	High	50.61	0.000302833	0
DIEGSVQPSR	4	1	1	P53252		1087.54				High	51.2	0.000131234	High	65.57	4.79784e-06	High	46.07	0.000423901	0
DIFSNDELLSDAYDAK	5	1	1	P35691		1815.84				High	61.14	3.16497e-05	High	77.39	7.44149e-07	High	60.4	3.7666e-05	0
DIGGSSSTTDFTNEIINK	3	1	1	P28834		1898.9				High	60.16	4.13001e-05	High	53.83	0.000177813	High	44.5	0.00152215	0
DIGRDYEAVIR	2	2	1	Q12166		1306.68				High	30.44	0.0196544				High	33.16	0.0101684	1
DIINNDSTNWIK	1	1	1	P38427		1432.71							High	44.18	0.000975868				0
DILDEFR	1	1	1	P16521		907.453				High	31.42	0.0111051							0
DILNEIDR	2	1	1	P39077		987.513				High	30.32	0.0149564				High	36.39	0.0036968	0
DIMIGDEASEVR	2	1	1	P32381		1334.63				High	45.26	0.000915894				High	46.17	0.000822464	0
DINLSEGNENE	3	2	1	A6ZQ59		1233.53				High	46.8	0.000464868	High	42.51	0.00125114	High	36.17	0.00547102	0
DIQIPVYDTFDGSDLR	3	1	1	P07149		1853.9				High	53.12	0.000195743	High	42.6	0.00220641	High	38.97	0.00505793	0
DISALNANIR	2	1	1	P38715		1086.59				High	51.42	0.000118622	High	46.18	0.000318108				0
DITYLNNR	1	1	1	P15705		1008.51							High	30.62	0.0130478				0
DIVGAVLK	2	1	1	P00330		814.505				High	29.36	0.00672091				High	31.78	0.00368377	0
DKLDPQEWDINER	3	1	1	P38891		1657.79				High	34.46	0.0121395	High	49.85	0.000352983	High	44.13	0.00135615	1
DLALACGNNER	3	1	1	P21954	C6(Carbamidomethyl)	1232.57				High	38.61	0.00259604	High	40.62	0.00163422	High	42.74	0.000995042	0
DLDDMTFGER	3	1	1	B3LLM2		1198.51				High	39.55	0.00173031	High	35.75	0.00424386	High	42.33	0.000912273	0
DLDRIAAQTLEEDE	3	2	1	P07280		1617.76				High	70.39	3.26795e-06	High	76.78	7.81855e-07	High	83.34	1.72634e-07	1
DLDRPGSK	1	1	1	P14126		887.46				High	34.26	0.00399346							0
DLDVILVAPK	3	1	1	P06168		1082.65				High	49.51	3.91803e-05	High	52.42	2.00479e-05	High	47.55	6.15273e-05	0
DLDWATEK	1	1	1	Q01574		977.459				High	33.71	0.00853325							0
DLDWATEKK	1	1	1	Q01574		1105.55							High	30.76	0.0151523				1
DLEQENVEK	5	1	1	P17536		1103.52				High	40.28	0.00178606	High	38.46	0.00270865	High	36.46	0.00433812	0
DLFNDVLNK	1	1	1	P36154		1077.56				High	33.54	0.0079002							0
DLPFEMDDEK	2	1	1	P38777		1238.53				High	36.56	0.00494593				High	38.58	0.003037	0
DLPNADKETDPFK	1	1	1	P06106		1489.72				High	31.83	0.0185689							1
DLQNWLNDNGIDYDK	17	1	1	Q03104	N9(Deamidated)	1823.81				High	84.38	1.63227e-07	High	92.27	2.60294e-08	High	76.04	1.11376e-06	0
DLQNWLNDNGIDYDK	3	1	1	Q03104		1822.83				High	51.83	0.000276893	High	76.45	9.47754e-07	High	63.03	2.06561e-05	0
DLSDEEFR	2	1	1	P05150		1010.44							High	32.73	0.00920003	High	32.86	0.00820407	0
DLSEASVYPEYALPK	3	2	1	P39938		1681.84				High	40.55	0.00300438	High	37.11	0.00677958	High	43.3	0.00156925	0
DLSEITDEIEK	1	5	1	A6ZTW2		1291.63				High	31.31	0.0156057							0
DLSGSGNDEYDDDSGNQGVW	7	1	1	Q08969		2129.82				High	109.47	3.78482e-10	High	89.77	3.63236e-08	High	115.98	8.75648e-11	0
DLSQEDPDEVK	2	1	1	P53312		1274.58				High	38.25	0.00356104	High	30.45	0.020646				0
DLSQEDPDEVKAK	3	1	1	P53312		1473.71				High	37.22	0.00668589	High	39.12	0.00431677	High	38.49	0.00518181	1
DLSSEVVGQMDAIK	3	1	1	P31539		1491.74				High	81.79	1.84758e-07	High	89.72	2.90114e-08	High	83.62	1.13842e-07	0
DLTDYLMK	1	1	1	P60010		998.488				High	32.15	0.0120079							0
DLVSGGVVVSNASDK	3	1	1	P22203		1446.75				High	57.65	3.74504e-05	High	79.46	2.66114e-07	High	86.8	4.62779e-08	0
DMGLLDVR	1	1	1	P32191		918.473				High	44.24	0.000666766							0
DMLGWQSR	2	1	1	P16862		992.463							High	32.93	0.0074617	High	32.71	0.00776905	0
DNAEGQGESLADQAR	16	1	1	P22943	Q13(Deamidated)	1561.68				High	95.52	8.59865e-09	High	90.89	2.55002e-08	High	77.98	5.05526e-07	0
DNAEGQGESLADQAR	24	1	1	P22943		1560.69				High	86.86	6.30553e-08	High	111.51	2.16133e-10	High	92.5	1.79106e-08	0
DNAPLQFDK	2	1	1	P47006		1047.51				High	29.63	0.0185663				High	33.22	0.00812315	0
DNDCFEGYDEGR	3	1	1	Q12055	C4(Carbamidomethyl)	1476.54				High	42.93	0.000679957	High	47.27	0.000250312	High	64.8	4.38749e-06	0
DNEINDDEYCNDK	3	1	1	P48415	C10(Carbamidomethyl)	1643.62				High	62.4	1.07032e-05	High	52.52	0.000102156	High	53.26	8.75677e-05	0
DNFADEYVDEK	2	1	1	Q06287		1344.56				High	43.98	0.000843883				High	50.51	0.000186732	0
DNFNLLGEK	3	1	1	P11154		1049.53				High	38.83	0.00209469	High	31.59	0.0110948	High	31.75	0.0106935	0
DNGVDIFR	2	1	1	P11154		935.46				High	36.31	0.00243239	High	37.84	0.00171015				0
DNNNGDDDDEDDDEIVMPVPNVR	5	1	1	P52286		2602.06				High	74.97	2.02515e-06	High	39.31	0.0074493	High	50.27	0.000600483	0
DNQIYAIEKPEVFR	1	1	1	A6ZT99		1721.89										High	36.05	0.00623266	0
DNSQVFGVAR	6	2	1	P06367		1092.54				High	54.94	5.29034e-05	High	50.04	0.000155561	High	63.25	7.42847e-06	0
DQDEFAANSYQK	3	1	1	P27796		1415.61				High	55.51	6.62203e-05	High	51.48	0.000167135	High	40.66	0.00201868	0
DQDEQAEETSDK	3	1	1	P40517		1394.56				High	61.86	1.2218e-05	High	73.53	8.25112e-07	High	67.9	3.049e-06	0
DQDFDLDGPDDFEFGDDDFM	3	1	1	Q05775	M20(Oxidation)	2370.86				High	79.03	4.02583e-07	High	71.65	2.18168e-06	High	74.89	1.03464e-06	0
DQDFDLDGPDDFEFGDDDFM	3	1	1	Q05775		2354.86				High	61.13	2.74827e-05	High	73.51	1.59322e-06	High	62.78	1.91121e-05	0
DQDSQIELSCNER	3	1	1	P38688	C10(Carbamidomethyl)	1593.69				High	52.6	0.000219542	High	46.02	0.000983886	High	36.54	0.00866206	0
DQLDIDDDLK	3	1	1	P21304		1189.56				High	31.2	0.0165749	High	32.79	0.0114935	High	39.03	0.00278183	0
DQSQNENLAQEEK	2	1	1	P39727		1532.69							High	73.25	1.52355e-06	High	78.85	4.18968e-07	0
DQYVPEVSALDLSR	3	2	1	P02407		1591.8				High	58.44	4.11038e-05	High	60.27	2.61713e-05	High	60.59	2.44868e-05	0
DSDDVISETSYSTLK	1	1	1	Q03640		1659.77				High	67.31	6.96677e-06							0
DSDGVQVANESEEDPELK	1	2	1	A6ZXR1		1960.87				High	33.38	0.0227533							0
DSEASSANSDEAR	2	1	1	Q05022		1338.54							High	56.72	3.74552e-05	High	61.39	1.23438e-05	0
DSESTEEPVVDEK	3	1	1	Q03532		1463.64				High	51.09	0.00022174	High	62.73	1.47467e-05	High	63.47	1.24364e-05	0
DSETGELSGTR	2	1	1	P38152		1151.52							High	45.69	0.000435685	High	35.89	0.00412211	0
DSETPHEDTEADANR	5	1	1	Q07653		1686.69				High	53.63	0.000115747	High	40.95	0.00221371	High	45.15	0.00085385	0
DSFTSATER	3	1	1	P23724		1013.46				High	38.86	0.00217778	High	35.54	0.00467751	High	47.06	0.000306006	0
DSGYGVSVGR	4	1	1	P13663		996.476				High	55.13	5.67769e-05	High	54.69	6.28307e-05	High	70.86	1.57507e-06	0
DSIDDTQYTNTVDK	1	1	1	Q02767		1614.71				High	69.42	3.7315e-06							0
DSKPEELDSKER	4	1	1	P31539		1432.69				High	59.5	3.07994e-05	High	56.68	6.04614e-05	High	60.42	2.56913e-05	1
DSKSPIILQTSNGGAAYFAGK	3	1	1	P14540		2125.1				High	72.33	1.46198e-06	High	60.29	2.24965e-05	High	56.49	5.69946e-05	1
DSKSPIILQTSNGGAAYFAGK	6	1	1	P14540	N12(Deamidated)	2126.08				High	71.37	2.24673e-06	High	75.87	8.01052e-07	High	54.2	0.000113487	1
DSLDNTFVTR	3	1	1	P0CX35		1167.57				High	52.4	0.000116814	High	37.12	0.00394	High	43.86	0.000834634	0
DSNDDGWGDMK	6	1	1	P53051	M10(Oxidation)	1255.46				High	62.75	5.0434e-06	High	49.95	9.55943e-05	High	53.43	4.28975e-05	0
DSNDDGWGDMK	13	1	1	P53051		1239.46				High	60.99	1.00714e-05	High	66.21	3.02754e-06	High	61.68	8.38816e-06	0
DSNDDGWGDMK	3	1	1	P53051	N3(Deamidated)	1240.45				High	39.81	0.00114919	High	50.23	0.000103852	High	52.87	5.65476e-05	0
DSNFPDEDDDDSRK	2	1	1	P52286		1654.65							High	54.56	8.01374e-05	High	34.07	0.00928428	1
DSNNDGWGDLK	10	3	1	P07265		1220.52				High	56.14	4.93737e-05	High	66.2	5.78119e-06	High	72.34	1.40319e-06	0
DSNNDGWGDLK	8	3	1	P07265	N3(Deamidated)	1221.51				High	43.95	0.00071885	High	58.11	3.07506e-05	High	46.54	0.000432548	0
DSNNDGWGDLKGITSK	5	3	1	P07265		1706.8				High	48.71	0.000565261	High	48.03	0.000650055	High	62.81	2.13105e-05	1
DSNNDGWGDLKGITSK	3	3	1	P07265	N4(Deamidated)	1707.78				High	35.15	0.0123572				High	49.75	0.000429527	1
DSNNDGWGDMK	12	2	0		N4(Deamidated); M10(Oxidation)	1255.46				High	62.75	5.0434e-06	High	49.95	9.55943e-05	High	53.43	4.28975e-05	0
DSNNDGWGDMK	23	2	0		N4(Deamidated)	1239.46				High	60.99	1.00714e-05	High	66.21	3.02754e-06	High	61.68	8.38816e-06	0
DSNNDGWGDMK	3	2	0		N3(Deamidated); N4(Deamidated)	1240.45				High	39.81	0.00114919	High	50.23	0.000103852	High	52.87	5.65476e-05	0
DSSMSSYMSSK	3	2	1	P15108		1209.48				High	45.6	0.000315359	High	43.49	0.000512632	High	59.52	1.20621e-05	0
DSSVDAFEK	2	1	1	P09064		997.449				High	33.17	0.00718102				High	30.57	0.0130673	0
DSVCDILNGK	2	1	1	P14843	C4(Carbamidomethyl)	1120.53				High	35.54	0.00495677	High	45.39	0.000491416				0
DSVCDILNGK	2	1	1	P14843	C4(Carbamidomethyl); N8(Deamidated)	1121.52							High	35.04	0.00534225	High	35.67	0.00493255	0
DSVLTLAR	3	1	1	P38891		874.501				High	43.4	0.000649065	High	36.35	0.0033834	High	34.73	0.00491307	0
DSYVGDEAQSK	8	1	1	P60010		1198.52				High	53.57	7.88977e-05	High	56.45	4.11033e-05	High	57.27	2.61562e-05	0
DTDTETTVVEDANNPEDQESTSPATPK	1	1	1	P36775		2891.26				High	35.18	0.0248476							0
DTDYDDFEMR	3	1	1	P54783		1306.49				High	50.93	0.000107766	High	46.58	0.000291216	High	62.37	7.73537e-06	0
DTDYDDFEMR	3	1	1	P54783	M9(Oxidation)	1322.49				High	34.72	0.00450279	High	29.3	0.0155086	High	30.62	0.0114005	0
DTEEDAEVENSEK	3	1	1	P43597		1494.61				High	34.08	0.00721101	High	61.95	1.20313e-05	High	78.62	2.53511e-07	0
DTELGDNETIADPTAR	1	1	1	B3LFH4		1717.79				High	64.17	1.58872e-05							0
DTENGGEATFGGIDESK	3	1	1	P07267	N4(Deamidated)	1727.72				High	83.85	1.1992e-07	High	87.18	5.80977e-08	High	96.28	7.48906e-09	0
DTENGGEATFGGIDESK	3	1	1	P07267		1726.75				High	71.13	2.9834e-06	High	70.83	3.26285e-06	High	75.85	1.01276e-06	0
DTENGGEATFGGIDESKFK	1	1	1	P07267		2001.91										High	37.95	0.00781582	1
DTSLMER	1	1	1	P17255		851.394										High	31.26	0.00856654	0
DVAELEDPVGK	3	1	1	P54885		1171.59				High	32.72	0.0087134	High	30.64	0.0161377	High	34.48	0.00543588	0
DVALLTDGR	3	1	1	P39522		959.517				High	50.96	0.000131475	High	41.64	0.00141211	High	41.51	0.00113011	0
DVDDIVLVGGSTR	2	1	1	P16474		1345.7				High	56.1	5.54764e-05				High	52.01	0.000134085	0
DVDLIESMK	3	1	1	P22203		1049.52				High	41.14	0.00160364	High	34.18	0.00681771	High	32.08	0.0129153	0
DVDLLSR	5	1	1	P06738		817.443				High	31.06	0.0115164	High	29.01	0.0184636	High	33.87	0.00559929	0
DVETNELVR	1	1	1	P32191		1074.54				High	34.46	0.00764536							0
DVIASIETLDNGK	3	1	1	P46367	N11(Deamidated)	1375.7				High	85.99	5.43818e-08	High	94.74	7.43659e-09	High	84.74	7.168e-08	0
DVNNALQPFQK	3	1	1	Q05911		1273.66				High	29.4	0.0249723	High	34.14	0.00915511	High	46.66	0.000469309	0
DVPANASFNLEDPNIDFER	2	1	1	P81449		2163.01							High	39.83	0.0051996	High	40.53	0.00439902	0
DVQEIFR	1	2	2	A6ZXP4;Q07478		906.469							High	31.64	0.00822586				0
DVQQIDYK	3	2	2	P26786;P48164		1008.5				High	32.31	0.00939983	High	37.53	0.00283449				0
DVSCQDWVNLTEK	3	1	1	P31688	C4(Carbamidomethyl)	1593.73				High	53.72	0.00015074	High	51.16	0.00027906	High	66.56	8.03714e-06	0
DVSNQFEENQQK	3	1	1	P38934		1465.66				High	47.99	0.000455119	High	51.51	0.000201654	High	70.37	2.62184e-06	0
DVTFLNDCVGPEVEAAVK	7	1	1	P00560	C8(Carbamidomethyl)	1962.96				High	87.12	8.57872e-08	High	109.76	4.5813e-10	High	104.45	1.52542e-09	0
DYDESLTDK	1	1	1	P54839		1085.47										High	41.42	0.000901384	0
DYDESLTDKNIEK	1	1	1	P54839		1569.73				High	54.03	0.000135018							1
DYEAAIELR	3	1	1	P54839		1079.54				High	40.52	0.00171221	High	32.49	0.0106246	High	44.7	0.000618391	0
DYEEELANDQEEEEGQGEGHENQSQEQR	4	1	1	P32457		3306.33				High	62.72	4.54647e-05	High	45.17	0.00259996	High	88.56	1.18976e-07	0
DYEEYGPEIVR	3	1	1	P47117		1369.63				High	43.07	0.00116636	High	43.94	0.000954621	High	52.11	0.000141491	0
DYGDAFEGIENTSLSPK	3	1	1	Q12363		1842.85				High	67.27	7.9031e-06	High	64.88	1.37674e-05	High	53.76	0.000177336	0
DYGVLIEEEGVALR	3	1	1	P34760		1562.81				High	69.19	3.15117e-06	High	62.67	1.44381e-05	High	78.46	3.67807e-07	0
DYHTLANNVESK	4	1	1	P0CX55		1390.66				High	44.17	0.00096089	High	36.24	0.00596587	High	41.95	0.00160204	0
DYLLDLAGQA	3	1	1	O43137		1078.54				High	59.74	2.18709e-05	High	51.47	0.000139363	High	72.11	1.26726e-06	0
DYNEDLVDGR	3	1	1	P29704		1195.52				High	44.47	0.000841378	High	46.14	0.000571568	High	45.83	0.000613858	0
DYNFVSVDEFK	3	1	1	P15454		1362.62				High	50.5	0.000261582	High	51.33	0.00021166	High	51.36	0.00020545	0
DYRPAEETEAQAEPVEA	3	1	1	P05750		1904.86				High	47.46	0.000846217	High	52.33	0.000275436	High	56.95	9.5166e-05	0
EAAAEESEVDAAAR	3	1	1	P40024		1418.64				High	80.56	2.6942e-07	High	77.71	5.19315e-07	High	84.39	1.10812e-07	0
EAAAEYAQLLAK	3	1	1	P0CX37		1277.68				High	50.12	0.000185308	High	38.25	0.00277552	High	50.38	0.000169959	0
EAAESPEEADVEMS	3	1	1	P32379		1493.6				High	58.54	3.45698e-05	High	54.62	8.52505e-05	High	55.62	6.77169e-05	0
EADYFGDADK	3	1	1	P32527		1130.47				High	41.93	0.000878457	High	31.7	0.00926234	High	42.8	0.000645513	0
EAEELLNYQDR	1	1	1	P53095		1379.65										High	36.34	0.00637591	0
EAENDEDSEVNAK	1	1	1	Q06344		1449.6				High	42.48	0.00122309							0
EAGEVKDDGAFVK	3	1	1	P41805		1364.67				High	33.85	0.0116005	High	36.41	0.00626254	High	43.03	0.00140113	1
EAILDFENDVEK	2	1	1	P47096		1421.68				High	60.03	2.99921e-05	High	59.02	3.63411e-05				0
EALAFDNDESDAQDDANNEK	6	1	1	P38968		2210.9				High	103.58	2.24747e-09	High	97.55	9.35215e-09	High	131.59	3.72023e-12	0
EALDFFAR	3	1	1	P00330		968.486				High	42.48	0.00120332	High	54.13	8.22962e-05	High	55.54	5.55716e-05	0
EALDFFSR	3	1	1	P07246		984.48				High	49.1	0.000153784	High	33.54	0.00517828	High	48.76	0.000157659	0
EAQADAAAEIAEDAAEAEDAGKPK	1	1	1	P39015		2371.1				High	36.3	0.0146632							0
EASGVFDDLVR	3	1	1	P31373		1207.6				High	60.46	1.77201e-05	High	46.84	0.000417133	High	46.53	0.000465783	0
EASLQEELEPLR	1	1	1	P31539		1413.73										High	67.46	4.3612e-06	0
EATIYQIYPASFK	3	5	1	P07265		1530.79				High	61.27	2.04154e-05	High	66.73	5.74338e-06	High	73.95	1.08935e-06	0
ECADLWPR	5	1	1	P0CX41	C2(Carbamidomethyl)	1046.47				High	49.11	0.000199459	High	52.29	9.47273e-05	High	48.76	0.000213538	0
EDDGDGVAWDSEQYTVPEVQR	3	1	1	P04173		2395.04				High	64.82	2.21168e-05	High	36.95	0.013301	High	53.04	0.000322785	0
EDDVEEAVQAADR	4	1	1	P46367		1446.64				High	58.45	4.15094e-05	High	57.92	4.58478e-05	High	37.79	0.00475736	0
EDEEGTAATETEK	3	1	1	P39101		1409.59							High	43.91	0.00106895	High	48.05	0.000412056	0
EDGIIAQAVDDSR	3	1	1	P15873		1388.67				High	74.97	8.66102e-07	High	65.5	7.59554e-06	High	91.11	2.21109e-08	0
EDHILDVK	1	1	1	P09624		968.507							High	29.15	0.0131956				0
EDLIASIDSK	3	1	1	P38999		1090.56				High	39.15	0.00257831	High	33.65	0.0089756	High	34.74	0.00710085	0
EDQTNSKPAAVSTN	3	1	1	P36139		1461.69				High	37.83	0.00487032	High	38.95	0.00375047	High	41.86	0.00188321	0
EDSVYLAK	3	2	2	P29311;P34730		924.469				High	34.9	0.00396402	High	38.28	0.00182027	High	38.39	0.00177475	0
EDTVILNGSGPK	3	1	1	P19882		1229.64				High	56.79	3.46576e-05	High	48.68	0.000235803	High	63.68	7.62816e-06	0
EDTVSWFK	1	2	1	P0C0W9		1011.48							High	33.09	0.0149481				0
EEAEELTEAK	1	1	1	P00815		1148.53							High	33.18	0.0119489				0
EEDEEDEEDEEDEEDDDFKEQ	3	1	1	A6ZQX9		2646.91				High	86.68	5.02592e-08	High	59.41	2.6805e-05	High	88.84	3.10869e-08	1
EEEAAEESDDDMGFGLFD	3	1	1	P05319		2005.75				High	64.85	8.60906e-06	High	77.96	4.19084e-07	High	82.67	1.43841e-07	0
EEEAAEESDDDMGFGLFD	2	1	1	P05319	M12(Oxidation)	2021.75				High	52.66	0.000124118	High	77.59	3.9539e-07				0
EEEEDEDNDEEDDNK	2	1	1	Q08438		1853.64				High	39.46	0.00127395	High	44.37	0.00038753				0
EEEEEDEDKGGGK	2	4	1	A6ZRR2		1450.59							High	44.54	0.000792769	High	71.23	1.69128e-06	1
EEEEQLSEEDAK	3	1	1	P38764		1435.61				High	59.09	3.00878e-05	High	61.74	1.63452e-05	High	52.87	0.000122391	0
EEENEEQHELEDVNDEEEEDK	3	1	1	P38996		2617.02				High	45.64	0.00140542	High	43.06	0.00253829	High	55.14	0.000154782	0
EEEPILAPSVK	1	1	1	P05750		1211.65				High	26.19	0.0217595							0
EEETDAEDTAK	1	1	1	P25632		1237.51				High	47.53	0.000295811							0
EEGGENDLIER	2	1	1	Q05911		1260.57				High	37.42	0.00453741	High	32.82	0.013086				0
EELVDWESNQAK	1	1	1	P36010		1447.67				High	45.99	0.000725091							0
EEQEEFER	2	1	1	P38345		1095.46							High	30.5	0.0149285	High	31.33	0.0114848	0
EERAELIQK	2	1	1	P38144		1115.6				High	34.53	0.00704742	High	32.66	0.00891591				1
EESDDDMGFGLFD	3	2	2	P02400;P05318		1476.55				High	66.77	2.87166e-06	High	59.62	1.50619e-05	High	70.42	1.23918e-06	0
EESDDDMGFGLFD	3	2	2	P02400;P05318	M7(Oxidation)	1492.55				High	56.23	3.01363e-05	High	42.64	0.000702408	High	48.65	0.000176714	0
EETDEALGPQETEDGEEK	2	1	1	P38249		2005.84				High	55	0.000147836	High	34.42	0.0164622				0
EETLNPIIQDTK	3	1	1	P00817		1400.73				High	44.35	0.000688654	High	56.43	4.51607e-05	High	63.93	7.5858e-06	0
EEVQELEELNK	12	2	1	P15108		1359.67				High	67.3	4.72039e-06	High	63.76	1.06654e-05	High	59.64	2.7215e-05	0
EFDEAYDLFEVQR	3	1	1	P00427		1660.75				High	70.84	2.91745e-06	High	69.29	4.29826e-06	High	71.77	2.3717e-06	0
EFQEASEK	1	1	1	P36421		967.438				High	35.7	0.00296069							0
EFSDDLDDDDSK	3	1	1	Q12425		1400.54				High	37.6	0.00212881	High	35.1	0.00373926	High	36.75	0.00257846	0
EFSEQVR	1	1	1	P12709		894.433				High	33.13	0.0054964							0
EGDDVADAFQR	2	1	1	P11154		1222.54				High	30.36	0.0195596				High	33.06	0.0104547	0
EGEDVAQWSDR	2	1	1	P39966		1291.56				High	37.49	0.00401926	High	34.43	0.00813105				0
EGEEVGEGDSIAK	1	1	1	P43609		1319.6										High	38.95	0.00322833	0
EGEQDEDEDEDIEMQ	1	1	1	P06839		1810.65										High	35.76	0.00451283	0
EGEQFANAFFDTEK	3	2	2	P48570;Q12122		1632.73				High	57.97	5.40205e-05	High	70.18	3.34351e-06	High	56.24	8.06937e-05	0
EGIEDFDDIYEK	3	1	1	Q12514		1472.65				High	53.47	0.000117168	High	41.77	0.00176297	High	44.26	0.00097493	0
EGIPAGWQGLDNGPESR	3	1	1	P00560	N12(Deamidated)	1783.83				High	80.29	3.37681e-07				High	40.2	0.00344752	0
EGIPAGWQGLDNGPESR	6	1	1	P00560		1782.85				High	62.28	2.19765e-05	High	49.11	0.000474405	High	44.67	0.00128459	0
EGIPAGWQGLDNGPESRK	1	1	1	P00560		1910.94				High	33.55	0.0157199							1
EGNNLFGEFLEDDDDDK	1	1	1	P19880		1971.82										High	44.77	0.00128536	0
EGNTFLDLSVR	1	1	1	P32861		1250.64							High	41	0.00187859				0
EGPTIYYVDSDGTR	1	1	1	P30656		1572.72				High	39.35	0.00400119							0
EGTVPTDLDQETGLAR	3	1	1	P04037		1701.83				High	70.98	2.99647e-06	High	66.52	8.36777e-06	High	42.95	0.00190375	0
EGYGYFEDR	2	1	1	P32288		1135.47				High	30.29	0.0158551	High	46.89	0.000369383				0
EIAGLSPYER	1	2	1	O14455		1134.58										High	32.41	0.0116259	0
EIGDFEDLSTENEK	3	1	1	P04802		1625.72				High	55.19	9.47424e-05	High	50.94	0.000248459	High	67.49	5.53429e-06	0
EIGGESEAEDSDK	3	1	1	Q06263		1365.57				High	29.67	0.0236289	High	36.59	0.00465971	High	37.92	0.00354352	0
EIIQTGDEVEK	1	1	1	P31116		1260.63							High	30.2	0.0207711				0
EIKIDNKLK	6	1	1	P40010		1100.67				High	52.23	3.32118e-05	High	26.15	0.0134677	High	36.49	0.00124535	2
EILGDVLDR	3	1	1	P09733		1029.56				High	31.83	0.00984218	High	31.73	0.00882929	High	30.24	0.0141936	0
EILGTAQSVGCR	3	1	1	P0CX53	C11(Carbamidomethyl)	1290.65				High	47.71	0.000354117	High	41.34	0.00153881	High	50.85	0.000171438	0
EISDAQEIR	3	1	1	P40215		1060.53				High	39.75	0.00185369	High	41.69	0.00118587	High	42.11	0.00107348	0
EKDIVGAVLK	2	1	1	P00330		1071.64				High	24.61	0.0200645				High	32.77	0.00470316	1
ELDNRSDSEDDEDESDDE	3	1	1	P20459		2113.75				High	33.46	0.00863314	High	45.79	0.000508812	High	45.67	0.000529842	1
ELEDFAFPDTPTIVK	1	1	1	P32473		1721.87				High	32.89	0.0164494							0
ELGDAYVSSDEEF	3	1	1	P16521		1460.61				High	45.44	0.000704396	High	38.17	0.00375679	High	36.08	0.00607879	0
ELIKEEYDN	2	1	1	Q12447		1152.54				High	33.73	0.0103793				High	34.72	0.00795998	1
ELLEDGSIK	1	1	1	P38115		1003.53				High	38.53	0.00295994							0
ELPGVAFLSEK	1	1	1	P00560		1189.65										High	30.54	0.0123631	0
ELPGVAFLSEKK	1	1	1	P00560		1317.75							High	43.35	0.000390712				1
ELQDIANPIMSK	3	1	1	P10591		1358.7				High	61.39	1.57202e-05	High	68.42	3.43153e-06	High	58.75	2.72705e-05	0
ELQEVANPIMSK	3	1	1	P10592		1358.7				High	43.28	0.00101732	High	51.75	0.0001594	High	43.1	0.0010016	0
ELQGELNFIEER	2	1	1	P35719		1476.74				High	46.3	0.000603639	High	41.41	0.00181415				0
ELQSLLGK	1	1	1	P00560		887.521							High	27.42	0.0168455				0
ELTSMDEAESFAEK	2	1	1	P07259		1586.69				High	53.41	0.000158929				High	71.09	2.71146e-06	0
ELVSCSNCTDYQSR	1	1	1	P07284	C5(Carbamidomethyl); C8(Carbamidomethyl)	1718.72										High	82.16	2.82175e-07	0
ELYEVDVLK	2	1	1	P04456		1107.6				High	44.19	0.000508723				High	32.07	0.0082886	0
EMDDGVDVLK	3	1	1	P28240		1120.52				High	42.61	0.00113219	High	50.92	0.000167078	High	44.39	0.000751485	0
EMDDGVDVLK	1	1	1	P28240	M2(Oxidation)	1136.52				High	28.36	0.0229763							0
ENDEEDEEEEIEPEVKA	2	1	1	P28707		2032.84				High	42.7	0.00223405				High	46.67	0.00088587	1
ENDGVDIINR	3	1	1	P06738		1144.56				High	43.99	0.000696298	High	43.7	0.000744381	High	43.73	0.000739257	0
ENEMLAQDK	1	1	1	P32589		1077.49				High	30.19	0.0181867							0
ENEWAEDR	1	1	1	P52286		1048.44				High	32.2	0.00783327							0
ENKQPDFETNDENDEDSPEAR	1	1	1	P41818		2479.02							High	34.13	0.0233945				1
ENLANNEILDN	3	1	1	P35725		1258.59				High	45.56	0.00057818	High	57.51	3.8766e-05	High	45.79	0.000579993	0
ENNEDLTEEQSEIK	3	1	1	P38523		1677.75				High	56.71	8.14823e-05	High	55.84	0.000100337	High	80.53	3.39884e-07	0
ENNTPTDTDDFDETDSSVTR	1	1	1	P38340		2258.92				High	74.03	1.9116e-06							0
ENTLLGEFDLK	3	2	1	P11484		1278.66				High	56.01	5.13752e-05	High	37.56	0.00363053	High	47.9	0.000332471	0
EPVSDWTDDVEAR	3	1	1	P00549		1518.67				High	58.86	3.92001e-05	High	58.86	3.75099e-05	High	58.9	3.88407e-05	0
EQAANLIAAGADGLR	3	1	1	P50095		1469.78				High	57.35	3.23976e-05	High	68.16	2.68852e-06	High	71.13	1.35294e-06	0
EQAEASIDNLKNEATPEAEQVK	1	1	1	Q08245		2414.18										High	37.45	0.00954301	1
EQEDFENFLEGK	3	1	1	P35719		1484.66				High	44.49	0.00107401	High	40.55	0.00256826	High	59.58	3.10634e-05	0
ESEDEDEDDEIIDPSEWVK	3	1	1	P47018		2278.94				High	75.72	1.33824e-06	High	47.14	0.000963086	High	54.18	0.000190399	0
ESEEGESEPIEEDWLVLDDAEETKESH	1	1	1	Q12349		3131.34							High	54.51	0.000339306				1
ESEPMEVDEDDSK	6	1	1	P15705		1509.59				High	46.38	0.000500564	High	41.69	0.00140949	High	46.89	0.000450218	0
ESEPMEVDEDDSK	2	1	1	P15705	M5(Oxidation)	1525.59							High	44.01	0.000784453	High	42.52	0.00105794	0
ESGDTGVDNYLQIK	3	1	1	P54114		1538.74				High	43.6	0.00143832	High	46.07	0.000835443	High	44.5	0.00116911	0
ESGNYLAIDLGGTNLR	1	1	1	P04806		1692.86							High	64.37	1.03463e-05				0
ESLEEDPDFLQHALQS	1	1	1	Q03835		1857.86				High	35.45	0.0123449							0
ESNDDDSTGFTDK	4	1	1	Q04372		1430.56				High	57.79	2.92761e-05	High	44.95	0.000596594	High	46.51	0.000393109	0
ESQPTIEEDLTR	3	1	1	P19097		1417.69				High	42.19	0.00181185	High	33.06	0.0154472	High	44.69	0.00106982	0
ESTLHLVLR	1	1	1	P05759		1067.62							High	31.26	0.00347899				0
ETAPVIDTLAAGYGK	2	1	1	P02406		1505.79							High	48.26	0.000274674	High	33.35	0.00869276	0
ETAQAINGWELTK	1	2	1	P05740		1460.74										High	63.32	1.12439e-05	0
ETESGFEYGLFDK	1	1	1	Q00955		1521.68										High	47.68	0.000538269	0
ETNTQGQLDDDEDDDFLTSGQQQK	10	1	1	Q08969		2727.16				High	71.46	5.58022e-06	High	62.7	4.51107e-05	High	74.96	2.5261e-06	0
ETNTQGQLDDDEDDDFLTSGQQQK	4	1	1	Q08969	N-Term(Acetyl); Q21(Deamidated)	2770.17				High	35.6	0.0229014	High	39.75	0.00873355				0
ETQDALDNFTK	1	1	1	P32454		1281.6										High	36.56	0.00592849	0
ETSDDEEPQDK	2	1	1	P36046		1292.52							High	41.34	0.00144332	High	47.57	0.000343845	0
ETTYDEIK	3	1	1	P00359		998.47				High	32.79	0.00781136	High	30.29	0.0136102				0
ETTYDEIKK	3	1	1	P00359		1126.56				High	30.58	0.0110685	High	30.71	0.0113366	High	31.73	0.009165	1
ETVDDDSETLNQLQDR	4	1	1	P38809		1877.84				High	65.07	1.58853e-05	High	84.87	1.608e-07	High	41.94	0.00315069	0
ETVESESSQTALSK	3	1	1	P32324		1495.72				High	55.65	8.24978e-05	High	50.33	0.000287317	High	55.69	8.1202e-05	0
ETYAYGVGDR	3	1	1	P40168		1130.51				High	29.28	0.0251408	High	33.82	0.00883852	High	46.36	0.00049247	0
EVARPNNYAGALYDPR	2	1	1	P15992		1805.9				High	35.23	0.00901248	High	34.74	0.0103911				0
EVDIGIPDATGR	1	1	1	P25694		1242.64				High	37.35	0.00367234							0
EVDLKNK	1	1	1	Q07653	N6(Deamidated)	846.458							High	30.14	0.0138948				1
EVEWDDEEEEEDDDK	4	1	1	P54858		1910.7				High	49.89	0.000262054	High	111.04	2.03451e-10	High	88.73	3.46306e-08	0
EVFEAATR	1	1	1	P06780		922.464										High	33.02	0.00638572	0
EVLGEQGK	4	1	1	P00549		859.452				High	28.56	0.0155337	High	40.82	0.000923156				0
EVNSDLYGER	6	1	1	P06168		1181.55				High	46.46	0.000493687	High	49.75	0.00022668	High	45.3	0.000644839	0
EVNSDLYGER	1	1	1	P06168	N3(Deamidated)	1182.53										High	44.04	0.000857945	0
EVQGSTLAQLTSK	1	1	1	B3RHV0		1361.73										High	32.4	0.0116239	0
EVSEVIDDGESSR	3	1	1	Q01852		1421.64				High	61.91	1.72959e-05	High	44.97	0.000853365	High	54.53	9.9721e-05	0
EYLEEYK	2	1	1	P05317		973.453				High	27.3	0.0252313				High	33.54	0.00626263	0
FAEQYSDAAFYK	3	1	1	P22803		1439.65				High	49.8	0.000330369	High	47.87	0.000480117	High	58.93	4.02365e-05	0
FAEQYSDAAFYK	1	1	1	P22803	Q4(Deamidated)	1440.62							High	52.5	0.0001344				0
FASDPGCAFTK	1	1	1	P38013	C7(Carbamidomethyl)	1200.54				High	45.91	0.00053213							0
FASEDASIK	1	1	1	P16474		967.475										High	37.88	0.00257429	0
FATVPTGGASSAAAGAAGAAAGGDAAEEEK	3	1	1	P02400		2563.2				High	81.93	4.44679e-07	High	74.14	2.67907e-06	High	68.47	9.9563e-06	0
FAVQVDK	1	2	1	P05743		806.442							High	29.64	0.0102667				0
FDDGAGGDNEVQR	3	1	1	P33299		1379.59				High	66.72	4.88408e-06	High	60.08	2.25311e-05	High	71.92	1.47497e-06	0
FDDMELDENLLR	2	1	1	A6ZQJ1		1509.69				High	31.11	0.023776				High	36.61	0.0067992	0
FDELLEK	4	1	1	P02994		893.463				High	42.59	0.000526021	High	37.77	0.00159589	High	39.92	0.000972755	0
FDGILGLGYDTISVDK	1	1	1	P07267		1712.88				High	79.11	3.16679e-07							0
FDLNEDAMATEK	3	1	1	P15019		1383.61				High	55.38	6.69286e-05	High	70.24	2.16215e-06	High	66.2	5.25344e-06	0
FDNLYGCR	1	1	1	P39954	C7(Carbamidomethyl)	1044.46				High	28.51	0.0200119							0
FDSSVDR	4	1	1	P20081		825.375				High	32.16	0.00869633	High	28.98	0.0180857				0
FDVWDTAGQEK	1	1	1	P32835		1295.59				High	30.99	0.0175553							0
FEASQVTEK	2	1	1	P0CX84		1038.51				High	38.99	0.00246687	High	35.17	0.00594493				0
FEDLNAALFK	1	2	1	P11484		1167.61										High	60.74	1.40837e-05	0
FEELCADLFR	3	2	2	P10591;P10592	C5(Carbamidomethyl)	1299.61				High	54.42	8.24014e-05	High	46.24	0.000557369	High	57.61	4.04843e-05	0
FEIDTDANVPR	3	1	1	P38077		1276.62				High	54.06	9.97318e-05	High	51.8	0.000167816	High	62.84	1.32079e-05	0
FEQASESEPTTVSYEIAGNSPNAER	6	1	1	P00445		2713.23				High	43.27	0.00365714	High	43.62	0.00338918	High	75.23	2.39033e-06	0
FGDDIAEAAER	3	1	1	P38707		1193.55				High	71.36	1.19907e-06	High	63.36	7.51948e-06	High	67.81	2.72374e-06	0
FGIEWADGTTETR	2	1	1	P38999		1482.69				High	58.73	3.93195e-05				High	97.25	5.60386e-09	0
FGSVLENVIYDEK	3	1	1	P10963		1512.76				High	89.29	3.12654e-08	High	68.12	4.07009e-06	High	73.01	1.24759e-06	0
FISEVENTDPTQER	3	1	1	P17505		1664.78				High	37.79	0.00642909	High	37.08	0.00760032	High	51.42	0.000275824	0
FKNEDNDEVSDKFK	1	2	1	A6ZV70		1714.8										High	58.98	4.74908e-05	2
FKTETGIDLENDR	1	2	1	P0CS90		1537.75				High	31.69	0.0202276							1
FNIERDDILESADDYQQK	3	1	1	Q07653		2199.03				High	49.2	0.000631189	High	45.86	0.0013801	High	36.16	0.0127951	1
FNQLLEK	4	0	0		N2(Deamidated); Q3(Deamidated)	893.463				High	40.55	0.000841402	High	36.33	0.00222333	High	38.11	0.00147572	0
FQNPTSNVLEER	4	1	1	P06106		1433.71				High	55.56	7.56082e-05	High	33.54	0.0121269	High	41.35	0.00189802	0
FSDDIEER	1	4	1	A6ZP10		1010.44				High	30.18	0.0165497							0
FSHLYR	3	1	1	P00549		822.427				High	47.12	0.000129069	High	31.74	0.00445473	High	43.09	0.000576817	0
FSNIDIR	2	1	1	P0CX51		864.459				High	26.45	0.0246846	High	29.6	0.0116227				0
FTPDDDALATR	3	1	1	P33315		1221.58				High	38.86	0.00287337	High	31.74	0.0140006	High	37.17	0.0043266	0
FTPGSFTNYITR	3	2	1	B3LI22		1403.7				High	48.5	0.000365141	High	55.1	7.69484e-05	High	69.01	3.27824e-06	0
FVEGDNPEEFEK	1	1	1	P06106	N6(Deamidated)	1440.62										High	42.26	0.00149464	0
FVEPIDDCPAGNIIGLVGIDQFLLK	1	1	1	P32324	C8(Carbamidomethyl)	2743.44				High	68.48	2.67492e-06							0
FVQGLLQNAAANAEAK	3	2	1	P05740		1644.88				High	77.15	3.88396e-07	High	53.9	7.61801e-05	High	80.06	1.98735e-07	0
GAEGELGAASK	4	1	1	P38804		989.491				High	60.62	1.43916e-05	High	52.29	0.000112138	High	51.35	0.000118718	0
GAIAAAHYIR	1	1	1	P14540		1042.58				High	28.99	0.0136908							0
GALAYIGSDK	1	1	1	P40215		994.522										High	35.12	0.00379898	0
GATDQTLDEAER	3	1	1	P39076		1305.59				High	48.02	0.000390459	High	45.98	0.000632132	High	60.69	2.16261e-05	0
GATLVVGGDGR	3	1	1	P37012		1001.54				High	54.06	5.10438e-05	High	51.02	0.000104765	High	39.36	0.00150641	0
GATQNNLDDIER	3	1	1	P47079		1345.64				High	45.39	0.000747241	High	34.51	0.00971723	High	43.39	0.00124844	0
GDADVLVDR	2	1	1	P38688		959.481				High	35.9	0.00352144	High	37.65	0.00237071				0
GDDEANGATSFDR	6	1	1	P14126	N6(Deamidated)	1355.54				High	66.94	2.83223e-06	High	54.84	4.75738e-05	High	62.68	7.68803e-06	0
GDDEANGATSFDR	6	1	1	P14126		1354.55				High	53.94	6.5996e-05	High	66.15	3.77338e-06	High	51.04	0.000121992	0
GDDGAHSINEK	1	1	1	P43616		1142.51				High	29.89	0.0167694							0
GDDSNEEDGNVNDILDVK	2	1	1	P14772		1947.85				High	70.92	4.08593e-06				High	74.32	1.81955e-06	0
GDFGIDLGR	3	1	1	P36010		949.476				High	52.05	7.57838e-05	High	48.1	0.000188181	High	45.55	0.000338514	0
GDLGIEIPAPEVLAVQK	3	1	1	P00549		1748.98				High	29.04	0.00885642	High	43.97	0.000298646	High	49.86	7.69407e-05	0
GDSQYTAEQCPFK	2	2	1	A6ZV70	C10(Carbamidomethyl)	1530.66				High	31.96	0.0189765				High	38.51	0.0041574	0
GDTVTLISTPSEDDDGAVEI	2	1	1	P57743		2033.95				High	35.37	0.0136779	High	61.08	3.77048e-05				0
GEHINSTEDR	2	1	1	P12709		1157.52				High	35.61	0.006856	High	44.6	0.000891114				0
GESDDSLNR	1	2	1	P0C0V8		992.429										High	36.69	0.00436078	0
GFGYAGSPFHR	3	1	1	P14832		1195.57				High	44.37	0.000837212	High	36.52	0.00509197	High	38.25	0.00343386	0
GFIVEDM	1	1	1	P51401	M7(Oxidation)	826.367										High	40.65	0.00213096	0
GFLSDLPDFEK	2	1	1	P05317		1267.62				High	38.77	0.00329858				High	50.08	0.000243964	0
GFYEGDDNDANTK	3	2	1	A6ZPQ6		1445.59				High	52.37	0.000125446	High	58.28	3.12789e-05	High	61.67	1.43302e-05	0
GGSLGDAGGASDR	3	1	1	P25694		1119.5				High	61.32	2.14361e-05	High	46.69	0.00062251	High	48	0.000460411	0
GIEQLESAIEK	1	1	1	P20459		1216.64							High	43.16	0.000811539				0
GINSSYAVWNDVTGK	3	1	1	P06168		1610.79				High	73.14	1.65241e-06	High	84.1	1.34804e-07	High	100.39	3.06228e-09	0
GISELGIYPAVDPLDSK	3	1	1	P00830		1773.93				High	57.68	4.16284e-05	High	45.74	0.000650714	High	62.48	1.37845e-05	0
GISNEGQNASIK	4	1	1	P14540		1217.61				High	74.09	7.89633e-07	High	50.76	0.00017083	High	67.07	3.90709e-06	0
GISNEGQNASIK	3	1	1	P14540	N4(Deamidated)	1218.6							High	56.06	5.26452e-05				0
GKDNAEGQGESLADQAR	9	1	1	P22943		1745.81				High	77.95	6.86991e-07	High	69.44	5.04538e-06	High	69.23	5.29534e-06	1
GKDNAEGQGESLADQAR	15	1	1	P22943	N-Term(Acetyl); N4(Deamidated)	1788.81				High	58.19	6.44746e-05	High	69.46	5.06183e-06	High	86.44	1.01236e-07	1
GKDNAEGQGESLADQAR	5	1	1	P22943	N4(Deamidated)	1746.79				High	33.88	0.0188669	High	42.02	0.00287023	High	69.64	5.22028e-06	1
GLEDPEEYLR	3	3	1	P00724		1220.58				High	40.4	0.0020429	High	34.75	0.00783819	High	38.17	0.00352818	0
GLSAVAQAESMK	3	1	1	P05750		1191.61				High	70.67	1.58981e-06	High	40.09	0.00181695	High	47.37	0.000339894	0
GLVWEGSVLDPEEGIR	1	1	1	P00890		1755.9										High	69.34	3.06747e-06	0
GMGEEDFHR	2	1	1	P37291		1077.44				High	40.7	0.00158737	High	40.44	0.00168531				0
GNPTVEVELTTEK	8	2	2	P00924;P00925		1416.73				High	72.92	1.12822e-06	High	74.1	8.53954e-07	High	74.37	8.15276e-07	0
GNVGFVFTNEPLTEIK	3	1	1	P05317		1764.92				High	69.51	2.41239e-06	High	53.55	9.51584e-05	High	73.33	1.00103e-06	0
GQADDDDEDQPR	8	1	1	P34223		1360.53				High	72.31	7.57861e-07	High	77.51	2.11129e-07	High	77.55	2.09193e-07	0
GQNTLILR	1	1	1	P0CX49		914.543							High	38.93	0.00078682				0
GSGSEDSFVK	2	1	1	P01097		1012.46				High	42.24	0.000994064				High	41.98	0.00111244	0
GSIDEQHPR	1	1	1	P06169		1038.5				High	63.76	6.62644e-06							0
GSLEEIIAEGQK	3	1	1	P02400		1273.67				High	56.83	4.60631e-05	High	65.1	6.86046e-06	High	62.19	1.4374e-05	0
GSNFQGDGREDAPDLDWGAAR	1	1	1	P34167		2233.99				High	38.63	0.00832811							1
GTDDDNIDISNGHVSK	2	1	1	Q12122	N11(Deamidated)	1687.74							High	33.32	0.0154109	High	48.06	0.000522873	0
GTDDDNIDISNGHVSK	1	1	1	Q12122		1686.76										High	34.76	0.0117971	0
GTETEESINK	1	1	1	P15454		1107.52				High	32.72	0.00916778							0
GTIEIVSDVK	3	1	1	P05317		1060.59				High	50.36	0.000144511	High	54.55	5.5068e-05	High	43.08	0.000765121	0
GTISAEEYEK	1	1	1	P05694		1126.53										High	36.02	0.00596332	0
GTVTSAEPLDPK	3	1	1	P09457		1214.63				High	33.63	0.00793325	High	48.77	0.000242913	High	34.09	0.00713594	0
GVDIDGESDEGVK	3	1	1	P47079		1319.6				High	64.02	1.03825e-05	High	46.05	0.000653064	High	59.17	3.09913e-05	0
GVEVVLPVDFIIADAFSADANTK	2	1	1	P00560		2391.25				High	61.94	1.48418e-05	High	89.25	2.75138e-08				0
GVFGYGFEEPSAIQQR	3	1	1	A6ZQJ1		1784.86				High	72.7	1.87961e-06	High	82.87	1.75582e-07	High	78.53	5.00804e-07	0
GVFQGVHDSAEK	3	1	1	P22943		1273.62				High	48.23	0.00037804	High	42.59	0.00139354	High	41.86	0.00164536	0
GVIFYESHGK	1	1	1	P00330		1136.58							High	35.71	0.00476649				0
GVIGVIAGGGR	1	1	1	P0CX45		955.571							High	52.01	2.36065e-05				0
GVNLPGTDVDLPALSEK	2	1	1	P00549		1724.91							High	33.99	0.0064243	High	63.08	8.6599e-06	0
GVSDEANLNETGR	3	1	1	P07251		1361.63				High	47.71	0.000498982	High	46.94	0.000620055	High	83.8	1.25686e-07	0
GVVDSEDLPLNLSR	3	2	1	P15108		1513.79				High	66.82	4.70011e-06	High	90.15	2.15912e-08	High	110.71	1.84272e-10	0
GWDVGIPK	3	1	1	P20081		871.469				High	27.96	0.0118367	High	31.36	0.00530076	High	27.32	0.0136235	0
GYDAGENTYQAPPADR	9	1	1	P19414		1724.76				High	67.92	6.07806e-06	High	67.77	6.2833e-06	High	83.42	1.72895e-07	0
GYSFSTTAER	3	1	1	P60010		1118.51				High	31.63	0.0115084	High	44.12	0.000648657	High	32.05	0.0104164	0
GYSNTDSNSDR	2	1	1	Q07653		1215.49							High	37.49	0.0022458	High	43.03	0.000592307	0
HALALSPLGAEGER	3	1	1	P17709		1420.76				High	42.45	0.00110926	High	39.63	0.00211797	High	49.1	0.000207915	0
HALIVYDDLSK	1	1	1	P07251		1273.68				High	38.14	0.00261652							0
HAVSEGTR	1	2	1	P02293		856.429							High	28.09	0.00861575				0
HAYYNQDDD	2	1	1	P33338		1140.43							High	33.71	0.00255359	High	47.13	0.000116185	0
HDAEGVVCVR	1	1	1	P07274	C8(Carbamidomethyl)	1141.54										High	33.72	0.00785546	0
HDVTDFDSK	1	1	1	P35719		1063.47				High	31.24	0.010673							0
HEAEWSGLSNDATTR	2	1	1	Q07653		1673.75				High	32.31	0.0200334				High	40.75	0.00287336	0
HEEIDTK	2	2	1	P46784		871.417				High	33.48	0.00329828				High	30.08	0.00721585	0
HFELGGEK	2	1	1	P0CX27		916.454							High	32.12	0.00868473	High	35.48	0.00400642	0
HFNDYDFVSAENADDDFK	1	1	1	P17967		2148.88										High	46.66	0.000988247	0
HGIVEEKI	3	1	1	P35691		924.517				High	33.51	0.00218372	High	32.66	0.0026558	High	28.44	0.0103834	1
HGQSEWNEK	2	1	1	P00950		1114.49							High	35.76	0.00404827				0
HHQYGSDEGEQDYHDDEQGEEQAGK	2	1	1	Q07653		2888.13							High	35.61	0.0162675	High	56.84	0.000117584	0
HIGQDTDVPAGDIGVGGR	2	1	1	P07262		1763.87							High	33.98	0.0123583	High	33.04	0.0153447	0
HITINDLPVGR	2	1	1	P34760		1234.69				High	39.28	0.00141048				High	34.88	0.00388479	0
HKVVSVDEDN	1	2	1	A6ZPQ6		1141.55										High	42.31	0.00119554	1
HLEGISDADIAK	9	1	1	P00950		1268.65				High	49.73	0.000203251	High	51.78	0.000126775	High	55.13	6.21477e-05	0
HQQQQQQQQQQQR	2	0	0		N-Term(Acetyl); Q2(Deamidated); Q3(Deamidated); Q9(Deamidated); Q10(Deamidated); Q11(Deamidated); Q12(Deamidated)	1768.72				High	39.44	0.00369729							0
HVEITDDEIAK	1	1	1	Q05911		1269.64				High	33.53	0.00958195							0
HVVFGEVVDGYDIVKK	1	1	1	P14832		1803.97										High	43.47	0.000726394	1
HYGDLQGKDK	1	1	1	P00950		1160.57							High	30.29	0.0189887				1
IAAGDGDDDDE	12	1	1	P22289		1092.4				High	76.45	2.12877e-07	High	70.07	9.2005e-07	High	76.26	2.21213e-07	0
IAAQTLEEDE	6	2	1	P07280		1118.52				High	69.52	2.57437e-06	High	69.51	2.5859e-06	High	75.44	6.38671e-07	0
IADATEDLQNDSASR	1	1	1	Q03195		1605.74										High	64.01	1.14391e-05	0
IAIEEIPDEELEFEENPNPTVEN	3	1	1	Q12329		2670.23							High	43.5	0.00318485	High	58.94	9.74561e-05	0
IAINGFGR	3	1	1	P00360		847.48				High	31.12	0.00652915	High	33.31	0.00398994	High	28.08	0.0131479	0
IAPALVTGNTVVLK	3	1	1	P46367		1395.86				High	49.96	1.31203e-05	High	58.8	1.71373e-06	High	54.3	4.82996e-06	0
IATYQER	2	2	2	P00359;P00360		880.454				High	31.42	0.00825668				High	34.02	0.0045572	0
IDDSGVSIGK	1	1	1	P38088		990.512				High	29.54	0.0206782							0
IDEDSLER	2	1	1	P41810		976.46				High	34.52	0.00591582	High	37.75	0.0028036				0
IDLTDEAK	1	1	1	P33416		904.464				High	28.8	0.0200375							0
IDNLAAVFDAR	1	1	1	P36008		1204.63							High	78.81	2.34768e-07				0
IDTAGLYSK	3	3	1	P07265		967.511				High	47.91	0.000161808	High	58.47	1.80636e-05	High	52.74	5.93301e-05	0
IDVAVDSTGVFK	3	1	1	P00360		1250.67				High	59.37	2.41049e-05	High	49.74	0.000221364	High	54.85	6.85779e-05	0
IDVGSLYSK	2	3	1	P53051		981.528				High	30.48	0.0103862				High	37.53	0.0020486	0
IDVNGGNEDPVYK	3	1	1	P40581		1419.68				High	64.16	9.4392e-06	High	57.64	4.64044e-05	High	53.29	0.000125173	0
IDVNGGNEDPVYK	6	1	1	P40581	N4(Deamidated)	1420.66				High	58.93	3.75498e-05	High	41.93	0.00186913	High	41.54	0.00201668	0
IEDDPFENLEDTDDIFQK	6	1	1	P04806		2182.97				High	95.58	1.45403e-08	High	95.11	1.56934e-08	High	105.69	1.3718e-09	0
IEDVTPVPSDSTR	2	2	1	P06367		1415.71				High	32.04	0.0155668				High	43.15	0.00126369	0
IEEELGDK	5	1	1	P00925		932.458				High	48.38	0.00017861	High	48.43	0.000215323	High	46.61	0.000279389	0
IEEELGDNAVFAGENFHHGDKL	5	1	1	P00924		2441.14				High	50.7	0.000559198	High	43.36	0.00301471	High	48.62	0.000902746	1
IEFGAASDGDGDR	3	1	1	P37012		1309.57				High	64.99	6.14896e-06	High	39.25	0.00254934	High	44.8	0.000642394	0
IEINNTLEER	2	1	1	P22203		1230.63				High	33.7	0.00708122	High	55.95	4.21801e-05				0
IENQQGVNNFDEILK	3	1	1	P00549		1760.89				High	62.61	1.77916e-05	High	49.23	0.000388643	High	49.4	0.000366261	0
IEQNRPDDGVY	2	1	1	Q12497		1305.61							High	36.42	0.00518778	High	35.57	0.00619837	0
IEVLEQELVR	3	1	1	P53252		1227.7				High	41.14	0.00076913	High	40.79	0.000804502	High	63.18	4.6401e-06	0
IEVSSQESWGN	3	1	1	P15992		1235.56				High	44.88	0.000607913	High	48.74	0.000255958	High	67.99	3.04207e-06	0
IFASNEVIAK	2	1	1	P0CX23		1091.61				High	43.59	0.000430959	High	41.27	0.000727788				0
IGAPAMTTR	2	1	1	P37291		917.489				High	47.76	0.000252079				High	35.55	0.00447172	0
IGDYAGIK	5	1	1	P00330		836.453				High	37.07	0.00163941	High	29.71	0.00892661	High	32.88	0.00430216	0
IGGIGTVPVGR	6	1	1	P02994		1025.61				High	64.32	1.31289e-06	High	61.73	2.38357e-06	High	60.56	3.12053e-06	0
IGIVEISPK	3	2	1	P07280		955.584				High	49.22	3.2312e-05	High	52.75	2.41552e-05	High	28.97	0.00576782	0
IGLDCASSEFFK	1	2	2	P00924;P00925	C5(Carbamidomethyl)	1373.65				High	81.33	1.7669e-07							0
IGLFGGAGVGK	1	1	1	P00830		975.565										High	30.56	0.00835071	0
IGPDVVIGPNVTIGDGVR	3	1	1	P41940		1777.99				High	49.37	0.000120814	High	42.19	0.000628107	High	29.53	0.0115887	0
IGPLGLSPK	3	1	1	P0CX53		881.547				High	34.45	0.000574275	High	26.79	0.00335058	High	24.3	0.00594456	0
IGQEVDGEAVGDEFK	3	1	1	P0CX37		1592.75				High	85.67	9.26886e-08	High	87.6	5.63047e-08	High	79.82	3.58036e-07	0
IGRENENENEDD	1	1	1	P28005		1433.58				High	44.3	0.000726351							1
IGYDDSAK	1	1	2	P10659;P19358		868.406				High	27.74	0.0171633							0
IIDDDVPTILQGAK	2	1	1	P31539		1497.82							High	34.98	0.0051783	High	43.29	0.000764166	0
IIDNAGKPGEILR	1	1	1	Q12363		1395.8							High	29.06	0.00707742				0
IINEPTAAAIAYGLDK	3	2	2	P10591;P10592		1659.9				High	76.95	3.37067e-07	High	65.83	4.62353e-06	High	62.92	8.90831e-06	0
IINSSEIQSAIRPAGQATQK	3	2	1	P10664		2112.15				High	38.15	0.00171482	High	35.63	0.00303615	High	35.96	0.00297878	0
IINVIGEPIDER	3	1	1	P00830		1367.76				High	41.64	0.000671778	High	30.75	0.00824567	High	44.66	0.00033514	0
IINVIGEPIDERGPIK	3	1	1	P00830		1763.01				High	25.39	0.0114182	High	25.91	0.00974504	High	27	0.00798105	1
IKGVSDEANLNETGR	1	1	1	P07251		1602.81										High	38.63	0.00345462	1
ILDDVSNDDDDDDDDDDDNDKK	1	1	1	Q03707		2525.95				High	39.64	0.0040415							1
ILDEFYDR	2	1	1	P16140		1070.52				High	35.54	0.00434241				High	33.02	0.00775765	0
ILEVEFDGK	1	1	1	P17255		1049.55				High	56.85	3.65572e-05							0
ILIITDR	1	1	0			843.532										High	28.64	0.00697542	0
ILISTDLLAR	2	1	1	A6ZQJ1		1114.69				High	54.17	1.95241e-05	High	48.08	7.93542e-05				0
ILTGTVVSTK	2	1	1	P0CX47		1018.62				High	25.38	0.00666389				High	26.06	0.00569807	0
ILTPESQLK	1	2	2	P05737;Q12213		1028.6				High	28.12	0.0205817							0
ILYGGSANGSNAVTFK	3	1	1	P00942		1598.82				High	103.29	1.0267e-09	High	55.83	5.92961e-05	High	75.02	6.89357e-07	0
ILYGGSANGSNAVTFK	6	1	1	P00942	N8(Deamidated)	1599.81				High	101.06	2.39338e-09	High	92.55	1.57043e-08	High	64.77	9.4193e-06	0
IMADDYGWDVTDAR	3	1	1	P32324		1627.71				High	72.84	1.61459e-06	High	86.06	7.34556e-08	High	85.51	8.82937e-08	0
IMADDYGWDVTDAR	3	1	1	P32324	M2(Oxidation)	1643.71				High	72.61	1.47761e-06	High	97.32	4.88406e-09	High	122.57	1.46361e-11	0
IMADDYGWDVTDARK	1	1	1	P32324	M2(Oxidation)	1771.8							High	34.36	0.0135215				1
INEGILQR	3	2	2	P04806;P04807		942.538				High	52.22	5.81797e-05	High	48.43	0.000139242	High	44.12	0.000474391	0
INSDAPNFDADTTVGK	3	1	1	P34227		1664.78				High	51.38	0.000279104	High	59	4.8091e-05	High	39.17	0.00460633	0
INVANFQK	1	1	1	P09624		933.517				High	32.7	0.00483329							0
IPAWFLNR	3	1	1	P0CX55		1016.57				High	37.59	0.00343136	High	33.22	0.00938569	High	33.98	0.00761895	0
IPDDLLDDENVTSDDLFGFLAR	2	1	1	P17709		2480.19				High	90.24	5.60646e-08	High	75.59	1.59975e-06				0
IQLIDNLLDK	2	1	1	P00560		1184.69				High	52.52	3.89032e-05	High	44.5	0.000246595				0
IQLIDNLLDK	2	1	1	P00560	N6(Deamidated)	1185.68				High	38.07	0.0020976							0
ISDDELER	3	1	1	P20433		976.46				High	52.66	9.05141e-05	High	36.66	0.00360343	High	39.52	0.00186516	0
ISDDILSVLDSHLIPSATTGESK	1	2	2	P29311;P34730		2398.24				High	36.02	0.00665092							0
ISHVSTGGGASLELLEGK	1	1	1	P00560		1754.93							High	29.32	0.0216942				0
ISQEEGEDNGGEDNK	2	1	1	P52917		1620.67				High	35.96	0.00745328	High	53.46	0.00013254				0
ITDEEASYK	1	1	1	P0CX35		1055.49							High	43	0.000736745				0
ITKLEINDR	1	0	0			1101.63							High	41.2	0.00106201				1
ITSTDPNADYGK	2	1	1	P00890		1281.6				High	53.35	0.000123456	High	49.56	0.000291595				0
ITVDELFK	2	1	1	P05694		964.537				High	24.43	0.021815				High	37.69	0.00189791	0
IVAALPTIK	6	1	1	P00560		925.61				High	29.91	0.00107199	High	29.46	0.0011324	High	26.54	0.00232911	0
IVGEAITNHPK	1	1	1	P46367		1178.66							High	36.51	0.00217773				0
IVQYINK	3	1	1	P37291		877.516				High	30.54	0.00450371	High	26.91	0.0103889	High	36.89	0.00104369	0
IVSNASCTTNCLAPLAK	9	2	2	P00359;P00360	C7(Carbamidomethyl); C11(Carbamidomethyl)	1819.91				High	91.43	2.37058e-08	High	64.3	1.21492e-05	High	42.89	0.00170148	0
IVSSIEQK	2	2	2	P29311;P34730		903.516				High	28.01	0.0182634	High	27.22	0.021907				0
IVYALTTIK	1	1	1	P0CX55		1021.63							High	32.23	0.000628332				0
IYEVEGMR	1	1	1	P06169		996.484				High	36.74	0.00506288							0
KAADALLLK	3	2	2	P00924;P00925		942.6				High	44.68	0.000105527	High	57.74	5.21629e-06	High	30.76	0.00260233	1
KAEASGEAADEADEADEE	6	1	1	O13516		1836.73				High	94.79	1.07866e-08	High	130.67	2.79823e-12	High	107.08	6.36625e-10	1
KAEASGEAAEEAEDEE	20	1	1	P05755		1664.68				High	103.75	1.18708e-09	High	102.64	1.52733e-09	High	89.84	3.00364e-08	1
KAEETISWLDSNTTASK	1	1	1	P10591		1880.93										High	36.8	0.00788709	1
KAQEEEEDVATDSE	3	1	1	P38079		1579.66				High	52.58	0.0001728	High	50.28	0.000290644	High	39.63	0.00354447	1
KCVENGELVQPK	1	0	0		C2(Carbamidomethyl); N5(Deamidated); Q10(Deamidated)	1402.7				High	30.31	0.0245347							1
KDDANYIAEFK	3	1	1	P05694		1313.64				High	58.26	3.1498e-05	High	52.62	0.000117882	High	52.97	0.000110773	1
KDEAIPELVEGQTFDADVE	3	1	1	A6ZWL1		2105				High	71.36	3.71784e-06	High	51.95	0.000325834	High	70.47	4.61278e-06	1
KDEDEEADEDMK	1	1	1	P23638	M11(Oxidation)	1469.56				High	33.95	0.00680592							1
KDEDEEADEDMK	2	1	1	P23638		1453.57							High	63.71	7.42669e-06	High	72.48	9.51919e-07	1
KDIDIEYHQNK	1	1	1	P15992		1402.7				High	38.99	0.00332492							1
KDLSTNQR	1	2	2	P10591;P10592		961.507				High	36.12	0.00366515							1
KDTEGDVDMD	2	1	1	P32589	M9(Oxidation)	1140.44				High	47.91	0.000156954				High	28.21	0.0147233	1
KDTEGDVDMD	6	1	1	P32589		1124.44				High	44.14	0.000431736	High	41.96	0.000713211	High	41.25	0.000791138	1
KFATVPTGGASSAAAGAAGAAAGGDAAEEEK	2	1	1	P02400		2691.29				High	35.46	0.0185317				High	39.71	0.00683661	1
KFEPTYR	1	1	1	P0CX31		940.49							High	30.83	0.0116058				1
KGEQELEGLTDTTVPK	1	1	1	P0CX37		1744.9				High	39.08	0.00279942							1
KIATYQER	1	1	1	P00359		1008.55										High	28.19	0.0138052	1
KIVSNASCTTNCLAPLAK	1	1	1	P00360	C8(Carbamidomethyl); C12(Carbamidomethyl)	1948							High	35.27	0.00745888				1
KLEDAEGQENAASSE	4	1	1	P32445		1577.7				High	95.77	8.84599e-09	High	79.84	3.33047e-07	High	91.15	2.55915e-08	1
KLEDAEGQENAASSE	6	1	1	P32445	N-Term(Acetyl); N10(Deamidated)	1620.7				High	63.8	1.3986e-05	High	54.85	0.000109986	High	80.88	2.84171e-07	1
KLEDDDEEK	1	1	1	Q12460		1120.5				High	39.86	0.00257158							1
KLEDLSPSTHNMEVPVVK	2	1	1	P23301		2023.06							High	37.39	0.00431351	High	35.45	0.00642905	1
KLRPENQ	2	1	1	P06168		884.497				High	35.57	0.000831996				High	24.01	0.0121143	1
KPQVTVGAQNAYLK	8	1	1	P00942		1516.85				High	49.64	9.88647e-05	High	47.43	0.000144574	High	41.5	0.000566357	0
KQAEAEGLDK	1	1	1	P07264		1088.56				High	30.8	0.0182572							1
KQEAPAEETK	1	1	1	P12695		1130.57				High	39.94	0.00194671							1
KSSYGSNNDDSYGSNNDDSYGSSNK	3	1	1	P18899		2662.05				High	68.88	7.56457e-06	High	60.3	5.5482e-05	High	80.64	4.9837e-07	1
KSSYGSNNDDSYGSSNNNDSYGSNNDDSYGSSNR	4	1	1	P18899		3628.4				High	36.97	0.0162737	High	75.48	2.26936e-06	High	48.93	0.00102542	1
KTEAANKVEETK	2	1	1	Q08245		1347.71				High	29.14	0.0262692				High	31.2	0.0151336	2
KTHGAPTDEVR	2	1	1	P00445		1210.62				High	32.91	0.00849392				High	34.13	0.00792052	1
KTNVEESQGASR	1	1	1	P00175		1305.64				High	32.49	0.0155564							1
KVISSDAR	2	1	1	P0CX45		875.496				High	30.45	0.0106836	High	29.6	0.0129933				1
KVLENTEIGDSIFDK	7	1	1	P00560		1707.89				High	48.02	0.000377838	High	81.21	1.74828e-07	High	92.93	1.18165e-08	1
KVLENTEIGDSIFDK	1	1	1	P00560	N-Term(Acetyl); N5(Deamidated)	1750.89										High	50.17	0.000306754	1
KVNEINK	1	0	0		N3(Deamidated); N6(Deamidated)	846.458							High	29.27	0.0169766				1
KVVITAPSSTAPMFVMGVNEEK	1	1	1	P00359		2335.21				High	33.98	0.0102386							1
KVYPDVLYTSK	2	1	1	P00950		1312.72							High	30.23	0.0102429	High	30	0.0102	1
KYGVTDK	4	1	1	P00560		810.438				High	39.13	0.000763625	High	37.94	0.00103648	High	33.31	0.00300995	1
LAAPENEKPAPVR	1	1	1	Q01855		1391.77										High	31.26	0.00766874	0
LAAVPAAGPASAGGAAAASGDAAAEEEK	2	1	1	P05319		2381.17							High	36.5	0.0103093	High	55.47	0.000130686	0
LADALDTK	1	1	1	P07278		846.458							High	30.65	0.0123553				0
LADPSDAQQLYER	2	1	1	P42936		1505.73				High	41.38	0.00214695	High	45	0.000912317				0
LADSSKLDDAAR	2	1	1	P32861		1261.64				High	35.9	0.00475523				High	38.62	0.00252137	1
[truncated: 2,243 more rows]

## Sheet: M0_C
Sequence	# PSMs	# Proteins	# Protein Groups	Protein Group Accessions	Modifications	MH+ [Da]	pRS Probability	pRS Site Probabilities	pRS Score	A2	IonScore A2	Exp Value A2	B2	IonScore B2	Exp Value B2	C2	IonScore C2	Exp Value C2	# Missed Cleavages
[truncated: 3,312 more rows]

[truncated: 9 more sheets: M1_A, M1_B, M1_C, M2_A, M2_B, M2_C, M3_A, M3_B, M3_C]
